# Supplementary material for: Regeneration associated transcriptional signature of retinal microglia and macrophages
Source: Sci Rep. 2019 Mar 18;9:4768. doi: 10.1038/s41598-019-41298-8 (PMC6423051; doi:10.1038/s41598-019-41298-8)
Supplement: Supplementary file 2 — Supplementary File S2 [file 41598_2019_41298_MOESM2_ESM.xlsx]

## Sheet: Title and Authors
Supplementary File S2
Regeneration associated transcriptional signature of retinal microglia and macrophages
Diana M. Mitchell, Chi Sun, Samuel S. Hunter, Daniel D. New, Deborah L. Stenkamp

## Sheet: Enriched in GFP+ sorted by FDR
mod log2FC	FDR	GENENAME	SYMBOL	ZFIN	ENTREZID	ENSEMBL
6.9477	8.29484e-48	apolipoprotein C-I	apoc1	ZDB-GENE-030131-1074	570638	ENSDARG00000092170
6.93555	1.21001e-38	solute carrier family 43, member 3b	slc43a3b	ZDB-GENE-060312-28	556206	ENSDARG00000057949
9.74425	2.74514e-37	regulator of G protein signaling 18	rgs18	ZDB-GENE-061013-722	768164	ENSDARG00000036106
8.36469	9.84204e-37	chemokine (C-C motif) ligand 34b, duplicate 1	ccl34b.1	ZDB-GENE-091204-276	563952	ENSDARG00000093608
9.29276	1.02845e-36	hepatitis A virus cellular receptor 1	havcr1	ZDB-GENE-040718-131	436707	ENSDARG00000040178
5.71467	2.74615e-36	lectin, galactoside-binding, soluble, 9 (galectin 9)-like 1	lgals9l1	ZDB-GENE-030131-9543	337597	ENSDARG00000025903
10.8297	4.21731e-34	uncharacterized LOC100150882	LOC100150882	NA	100150882	ENSDARG00000104399
6.71233	6.09483e-32	CD74 molecule, major histocompatibility complex, class II invariant chain b	cd74b	ZDB-GENE-990910-10	30645	ENSDARG00000036628
5.88795	4.26045e-30	CD74 molecule, major histocompatibility complex, class II invariant chain a	cd74a	ZDB-GENE-000901-1	58113	ENSDARG00000009087
8.89746	2.20018e-29	solute carrier family 7 (amino acid transporter light chain, y+L system), member 7	slc7a7	ZDB-GENE-051127-5	641560	ENSDARG00000055226
6.13993	1.3786e-28	si:busm1-266f07.2	si:busm1-266f07.2	ZDB-GENE-030616-436	368878	ENSDARG00000031745
8.54966	6.09495e-27	interleukin 10 receptor, alpha	il10ra	ZDB-GENE-070905-4	777651	ENSDARG00000100383
8.85001	6.13444e-26	integrin, alpha E, tandem duplicate 1	itgae.1	ZDB-GENE-131121-125	100333951	ENSDARG00000098012
8.6991	1.83963e-25	si:ch73-203a8.1	si:ch73-203a8.1	ZDB-GENE-070912-335	100151151	ENSDARG00000074846
10.1517	1.04029e-24	protein NLRC3-like	LOC100334101	NA	100334101	ENSDARG00000104415
8.91343	1.78599e-24	interleukin-1 receptor type 2	LOC101882195	NA	101882195	ENSDARG00000100461
5.61986	1.81474e-24	complement component 1, q subcomponent, B chain	c1qb	ZDB-GENE-040801-223	445088	ENSDARG00000044612
6.67058	3.36234e-24	G0/G1 switch 2	g0s2	ZDB-GENE-081022-103	568476	ENSDARG00000078859
6.50647	5.92439e-24	retinol binding protein 2a, cellular	rbp2a	ZDB-GENE-020320-2	568032	ENSDARG00000070038
4.92828	1.57237e-23	profilin 1	pfn1	ZDB-GENE-031002-33	799355	ENSDARG00000088091
6.18387	2.83622e-23	lymphocyte cytosolic protein 1 (L-plastin)	lcp1	ZDB-GENE-991213-5	30583	ENSDARG00000023188
8.50478	7.69469e-22	macrophage receptor with collagenous structure	marco	ZDB-GENE-120514-2	571584	ENSDARG00000059294
6.05978	7.69469e-22	granulin 1	grn1	ZDB-GENE-060103-1	553977	ENSDARG00000089362
8.06778	7.85477e-22	macrophage expressed 1, tandem duplicate 1	mpeg1.1	ZDB-GENE-030131-7347	335407	ENSDARG00000055290
4.18389	9.14229e-22	CCAAT/enhancer binding protein (C/EBP), beta	cebpb	ZDB-GENE-020111-3	140814	ENSDARG00000042725
9.25435	6.51681e-21	si:ch211-102c2.4	si:ch211-102c2.4	ZDB-GENE-030131-8862	568178	ENSDARG00000079387
4.12205	8.44066e-21	fatty acid binding protein 11a	fabp11a	ZDB-GENE-040912-132	447944	ENSDARG00000017299
4.959	1.18031e-20	coronin, actin binding protein, 1A	coro1a	ZDB-GENE-030131-9512	100002113	ENSDARG00000054610
5.17914	2.0117e-20	Fc receptor, IgE, high affinity I, gamma polypeptide like	fcer1gl	ZDB-GENE-070502-4	100101653	ENSDARG00000104077
7.84635	3.40571e-20	connexin 32.2	cx32.2	ZDB-GENE-050303-1	566647	ENSDARG00000076789
4.23465	4.87813e-20	cathepsin C	ctsc	ZDB-GENE-030619-9	368704	ENSDARG00000101334
4.50706	5.17335e-20	legumain	lgmn	ZDB-GENE-021030-1	406625	ENSDARG00000039150
8.73447	7.90175e-20	GRB2-related adaptor protein a	grapa	ZDB-GENE-050522-347	553596	ENSDARG00000005414
8.94055	1.03598e-19	interleukin-1 family member A	il1fma	ZDB-GENE-140106-231	102997062	ENSDARG00000089383
6.43792	1.35126e-19	lectin, galactoside-binding, soluble, 3 binding protein b	lgals3bpb	ZDB-GENE-040426-2262	405809	ENSDARG00000040528
8.41006	1.51412e-19	neutrophil cytosolic factor 1	ncf1	ZDB-GENE-031006-6	378966	ENSDARG00000033735
7.08042	2.03366e-19	apoptosis facilitator Bcl-2-like protein 14	LOC101885512	NA	101885512	ENSDARG00000090401
6.42719	3.22041e-19	chemokine (C-X-C motif) ligand 19	cxcl19	ZDB-GENE-140708-2	100003911	ENSDARG00000102776
6.67718	4.15077e-19	integrin, beta 2	itgb2	ZDB-GENE-110411-4	557797	ENSDARG00000016939
8.30505	5.60493e-19	si:dkey-88j15.3	si:dkey-88j15.3	ZDB-GENE-100922-28	560795	ENSDARG00000076573
4.40793	7.81108e-19	GM2 ganglioside activator	gm2a	ZDB-GENE-050417-373	550529	ENSDARG00000088439
4.34162	1.02888e-18	Rho GDP dissociation inhibitor (GDI) gamma	arhgdig	ZDB-GENE-040426-1493	394132	ENSDARG00000004034
7.97131	1.07496e-18	si:cabz01074946.1	si:cabz01074946.1	ZDB-GENE-160113-134	100331505	ENSDARG00000090396
7.33889	1.15429e-18	lysosomal-associated protein transmembrane 5	LOC100151049	NA	100151049	ENSDARG00000101785
7.26977	1.15429e-18	protein tyrosine phosphatase, non-receptor type 6	ptpn6	ZDB-GENE-030131-7513	335573	ENSDARG00000089043
9.66527	2.02843e-18	cytotoxic and regulatory T-cell molecule	crtam	NA	101884219	ENSDARG00000089327
6.67301	2.46102e-18	tumor necrosis factor b (TNF superfamily, member 2)	tnfb	ZDB-GENE-050601-2	554167	ENSDARG00000013598
5.68132	1.11832e-17	glutathione S-transferase omega 2	gsto2	ZDB-GENE-041114-67	492500	ENSDARG00000033285
4.08101	1.43589e-17	sequestosome 1	sqstm1	ZDB-GENE-040426-2204	406452	ENSDARG00000075014
6.18445	1.62067e-17	IL-6 subfamily cytokine M17	m17	ZDB-GENE-060526-368	555717	ENSDARG00000035435
9.25089	2.7849e-17	spleen tyrosine kinase	syk	ZDB-GENE-040702-3	405769	ENSDARG00000008186
8.34217	2.94447e-17	si:dkey-33i11.1	si:dkey-33i11.1	ZDB-GENE-030131-4630	569162	ENSDARG00000053027
7.90059	1.11366e-16	chemokine (C-X-C motif) receptor 3, tandem duplicate 2	cxcr3.2	ZDB-GENE-041114-186	791973	ENSDARG00000041041
5.58059	1.29664e-16	Spi-1 proto-oncogene b	spi1b	ZDB-GENE-980526-164	30117	ENSDARG00000000767
5.34872	1.59366e-16	granulin a	grna	ZDB-GENE-030131-8434	791524	ENSDARG00000004954
6.46807	1.83221e-16	ectonucleoside triphosphate diphosphohydrolase 1	entpd1	ZDB-GENE-040801-58	445151	ENSDARG00000045066
9.23985	1.84982e-16	MFNG O-fucosylpeptide 3-beta-N-acetylglucosaminyltransferase	mfng	ZDB-GENE-041130-1	493633	ENSDARG00000042925
5.83591	3.98938e-16	complement component 1, q subcomponent, A chain	c1qa	ZDB-GENE-050522-86	553548	ENSDARG00000044613
8.1493	4.23475e-16	family with sequence similarity 49, member Ba	fam49ba	ZDB-GENE-030131-9537	337591	ENSDARG00000020929
8.3818	5.8216e-16	adrenoceptor beta 2, surface a	adrb2a	ZDB-GENE-100414-3	565838	ENSDARG00000088124
8.01587	6.98896e-16	guanine deaminase	gda	ZDB-GENE-050522-434	553701	ENSDARG00000002986
4.49287	8.28232e-16	tetraspanin 36	tspan36	ZDB-GENE-040718-248	437021	ENSDARG00000024540
8.92999	1.09603e-15	regulator of G protein signaling 2	rgs2	ZDB-GENE-040718-410	436935	ENSDARG00000098761
4.69474	1.18259e-15	capping protein (actin filament), gelsolin-like b	capgb	ZDB-GENE-030131-8541	336597	ENSDARG00000099672
6.00323	1.54885e-15	nuclear receptor subfamily 4, group A, member 1	nr4a1	ZDB-GENE-040704-11	431720	ENSDARG00000000796
8.39692	1.73308e-15	N-acetylgalactosaminidase, alpha	naga	ZDB-GENE-051113-256	560778	ENSDARG00000099313
6.12658	1.84356e-15	si:ch73-158p21.3	si:ch73-158p21.3	ZDB-GENE-030131-4747	326022	ENSDARG00000101030
5.15044	2.01961e-15	carnosine dipeptidase 2	cndp2	ZDB-GENE-030131-5499	327288	ENSDARG00000003931
10.2679	2.63484e-15	arachidonate 5-lipoxygenase-activating protein	alox5ap	ZDB-GENE-030131-9322	337376	ENSDARG00000054755
4.47499	4.27171e-15	perilipin 2	plin2	ZDB-GENE-050913-12	794841	ENSDARG00000042332
7.08028	5.653e-15	cathepsin S, ortholog2, tandem duplicate 1	ctss2.1	ZDB-GENE-050522-559	554157	ENSDARG00000074656
5.03025	7.35733e-15	zgc:64051	zgc:64051	ZDB-GENE-040426-1349	393342	ENSDARG00000068233
5.6925	7.71581e-15	ATPase, H+ transporting, lysosomal accessory protein 1b	atp6ap1b	ZDB-GENE-020423-2	195824	ENSDARG00000037153
10.8242	8.74713e-15	plasminogen activator, urokinase a	plaua	ZDB-GENE-090313-278	100008445	ENSDARG00000075265
9.89678	9.62456e-15	mannose receptor, C type 1b	mrc1b	ZDB-GENE-070705-13	559502	ENSDARG00000038822
6.38876	1.07084e-14	zgc:103700	zgc:103700	ZDB-GENE-041010-13	449770	ENSDARG00000101337
5.40417	1.69226e-14	major histocompatibility complex class II DAB gene	mhc2dab	ZDB-GENE-980526-200	30762	ENSDARG00000079105
11.2691	1.78494e-14	si:dkey-205k8.5	si:dkey-205k8.5	ZDB-GENE-141216-11	101885834	ENSDARG00000094327
9.19773	2.30564e-14	spalt-like transcription factor 3a	sall3a	ZDB-GENE-020228-4	560775	ENSDARG00000079613
10.3598	2.54065e-14	transglutaminase 2, like	tgm2l	ZDB-GENE-050420-97	559012	ENSDARG00000093381
6.61144	3.21888e-14	Wiskott-Aldrich syndrome (eczema-thrombocytopenia) b	wasb	ZDB-GENE-030131-7098	335158	ENSDARG00000026350
7.77544	3.23441e-14	sc:d0284	sc:d0284	ZDB-GENE-080327-4	100135433	ENSDARG00000034092
7.26177	3.43464e-14	inositol polyphosphate-5-phosphatase D	inpp5d	ZDB-GENE-100922-30	559103	ENSDARG00000074283
4.18579	3.89013e-14	chemokine (C-X-C motif), receptor 4b	cxcr4b	ZDB-GENE-010614-1	114447	ENSDARG00000041959
7.90555	4.15215e-14	zgc:123107	zgc:123107	ZDB-GENE-051113-192	641415	ENSDARG00000101675
9.7648	4.93913e-14	si:ch211-194m7.8	si:ch211-194m7.8	ZDB-GENE-120709-95	568857	ENSDARG00000104947
7.19644	5.7581e-14	caspase b	caspb	ZDB-GENE-020812-1	259303	ENSDARG00000052039
8.29472	5.77457e-14	T-cell activation RhoGTPase activating protein a	tagapa	ZDB-GENE-040426-1877	393842	ENSDARG00000002353
8.66874	9.78743e-14	polymeric immunoglobulin receptor-like 2.3	pigrl2.3	ZDB-GENE-150409-2	100003983	ENSDARG00000099599
7.71392	1.0259e-13	adenosine monophosphate deaminase 3b	ampd3b	ZDB-GENE-030131-5929	333997	ENSDARG00000032469
8.23501	1.04744e-13	UDP-GlcNAc:betaGal beta-1,3-N-acetylglucosaminyltransferase 3	b3gnt3	ZDB-GENE-030131-8875	561172	ENSDARG00000058100
6.28158	1.37011e-13	zgc:172352	zgc:172352	ZDB-GENE-080204-117	556951	ENSDARG00000075748
4.17286	1.44327e-13	chloride intracellular channel 2	clic2	ZDB-GENE-040718-299	436834	ENSDARG00000010625
8.54443	1.53023e-13	si:ch211-214p13.9	si:ch211-214p13.9	ZDB-GENE-060503-213	100317238	ENSDARG00000091411
6.59445	1.53023e-13	heme oxygenase 1a	hmox1a	ZDB-GENE-030131-3102	791518	ENSDARG00000027529
7.65963	1.67815e-13	si:ch211-260e23.8	si:ch211-260e23.8	ZDB-GENE-141216-116	100537173	ENSDARG00000105232
5.06416	1.71427e-13	nocturnin a	nocta	ZDB-GENE-050208-306	572044	ENSDARG00000077726
3.86273	1.82336e-13	prosaposin	psap	ZDB-GENE-020108-1	140811	ENSDARG00000013968
7.04751	2.11621e-13	lectin, galactoside-binding, soluble, 9 (galectin 9)-like 3	lgals9l3	ZDB-GENE-040718-159	327284	ENSDARG00000041060
6.7298	2.24294e-13	ectonucleotide pyrophosphatase/phosphodiesterase 1	enpp1	ZDB-GENE-040724-172	562399	ENSDARG00000005789
7.46711	3.29678e-13	cytochrome b-245, beta polypeptide (chronic granulomatous disease)	cybb	ZDB-GENE-040426-1380	393386	ENSDARG00000056615
6.33693	3.64198e-13	complement component 1, q subcomponent, C chain	c1qc	ZDB-GENE-041010-51	449803	ENSDARG00000095627
10.3364	3.98197e-13	tumor necrosis factor receptor superfamily, member 18	tnfrsf18	ZDB-GENE-101104-7	571217	ENSDARG00000076800
6.92763	3.98197e-13	V-set immunoregulatory receptor	vsir	ZDB-GENE-060929-716	570830	ENSDARG00000068784
3.65762	4.40816e-13	membrane protein, palmitoylated 1	mpp1	ZDB-GENE-031113-4	325542	ENSDARG00000105287
6.86728	4.82539e-13	transcription factor EC	tfec	ZDB-GENE-041210-21	556894	ENSDARG00000098745
6.5024	4.82539e-13	si:dkey-27i16.2	si:dkey-27i16.2	ZDB-GENE-030131-9667	100005903	ENSDARG00000098293
7.42416	5.42237e-13	ras homolog family member Gb	rhogb	ZDB-GENE-030131-8877	336933	ENSDARG00000004301
4.73494	6.57363e-13	early growth response 2a	egr2a	ZDB-GENE-030723-6	368241	ENSDARG00000044098
6.24931	6.60819e-13	im:7154036	im:7154036	ZDB-GENE-080917-11	100320305	ENSDARG00000079267
9.45972	6.86675e-13	cd7 antigen-like	cd7al	ZDB-GENE-061207-47	100001623	ENSDARG00000098787
10.4713	8.01526e-13	Fc fragment of IgE, high affinity I, receptor for; gamma polypeptide	fcer1g	ZDB-GENE-061130-3	100101464	ENSDARG00000103276
9.42212	8.26933e-13	NA	NA	NA	NA	ENSDARG00000101356
6.87922	1.0331e-12	integrin, alpha E, tandem duplicate 2	itgae.2	ZDB-GENE-130530-671	100536705	ENSDARG00000057787
6.12165	1.14729e-12	deoxyribonuclease II, lysosomal	dnase2	ZDB-GENE-010724-16	100000399	ENSDARG00000073893
8.89633	1.33638e-12	zgc:136870	zgc:136870	ZDB-GENE-060312-1	664693	ENSDARG00000054837
9.73265	1.83764e-12	zmp:0000000930	zmp:0000000930	ZDB-GENE-130530-933	100151586	ENSDARG00000104344
3.95513	1.83764e-12	adiponectin receptor 2	adipor2	ZDB-GENE-041210-60	560140	ENSDARG00000101849
4.39982	2.2866e-12	cysteine-rich protein 1	crip1	ZDB-GENE-041111-1	541319	ENSDARG00000053858
4.16081	3.31312e-12	v-ets avian erythroblastosis virus E26 oncogene homolog 2	ets2	ZDB-GENE-050522-552	326672	ENSDARG00000103980
5.44542	4.16128e-12	cathepsin S, ortholog 2, tandem duplicate 2	ctss2.2	ZDB-GENE-050626-55	337572	ENSDARG00000013771
8.01226	4.34859e-12	cell death-inducing DFFA-like effector c	cidec	ZDB-GENE-030131-4591	564304	ENSDARG00000059651
10.3908	4.55123e-12	zgc:193725	zgc:193725	ZDB-GENE-080723-11	565099	ENSDARG00000096979
3.41443	4.71371e-12	RAP1B, member of RAS oncogene family	rap1b	ZDB-GENE-030131-9662	321107	ENSDARG00000008867
6.87529	4.72387e-12	coiled-coil domain containing 88B	ccdc88b	ZDB-GENE-080303-31	100330741	ENSDARG00000076189
8.12354	4.74556e-12	si:ch211-1o7.3	si:ch211-1o7.3	ZDB-GENE-130530-561	562403	ENSDARG00000017504
9.25149	4.99598e-12	secreted phosphoprotein 1	spp1	ZDB-GENE-050706-97	432385	ENSDARG00000044276
6.19955	5.16577e-12	regulator of G protein signaling 13	rgs13	ZDB-GENE-070410-138	100037359	ENSDARG00000017653
6.69527	5.31347e-12	RNA binding motif protein 47	rbm47	ZDB-GENE-030131-9612	562991	ENSDARG00000061985
4.51869	5.31347e-12	lysozyme g-like 1	lygl1	ZDB-GENE-040718-461	436979	ENSDARG00000056874
4.63441	5.49721e-12	T-cell, immune regulator 1, ATPase, H+ transporting, lysosomal V0 subunit A3b	tcirg1b	ZDB-GENE-040426-2022	406342	ENSDARG00000105142
8.18281	6.26591e-12	uncharacterized serine/threonine-protein kinase SgK494a	sgk494a	ZDB-GENE-130103-8	101883587	ENSDARG00000087176
8.68789	6.41002e-12	purinergic receptor P2Y12	p2ry12	ZDB-GENE-110208-4	100149618	ENSDARG00000069945
9.94863	6.65293e-12	Yes-related kinase	yrk	ZDB-GENE-030131-9517	337571	ENSDARG00000004378
5.16823	7.48315e-12	actin related protein 2/3 complex, subunit 1B	arpc1b	ZDB-GENE-030131-7414	335474	ENSDARG00000027063
3.81415	8.4889e-12	brain protein I3	bri3	ZDB-GENE-030131-3038	100002236	ENSDARG00000086332
7.24516	9.45932e-12	chloride intracellular channel 5b	clic5b	ZDB-GENE-040426-2542	405833	ENSDARG00000070584
8.29484	9.72937e-12	ribonuclease T2, like	rnaset2l	ZDB-GENE-090819-2	553485	ENSDARG00000058413
5.70509	1.09504e-11	NA	NA	NA	NA	ENSDARG00000101705
10.2783	1.20169e-11	phosphatidylinositol 4-kinase type 2 alpha	pi4k2a	ZDB-GENE-040426-2675	406667	ENSDARG00000033666
7.67079	1.32805e-11	Rho GTPase activating protein 15	arhgap15	ZDB-GENE-070912-314	100003547	ENSDARG00000062349
5.58813	1.51207e-11	si:ch211-79m20.1	si:ch211-79m20.1	ZDB-GENE-081031-37	798657	ENSDARG00000086778
6.19406	1.97386e-11	si:ch73-248e21.5	si:ch73-248e21.5	ZDB-GENE-120215-255	101885079	ENSDARG00000088283
4.71798	1.98961e-11	RAB44, member RAS oncogene family	rab44	ZDB-GENE-040724-117	560799	ENSDARG00000028389
7.32806	2.00315e-11	GTPase IMAP family member 8-like	LOC108179126	NA	108179126	ENSDARG00000087012
3.8473	2.02377e-11	cathepsin Ba	ctsba	ZDB-GENE-040426-2650	406645	ENSDARG00000055120
8.86469	2.8592e-11	NA	NA	NA	NA	ENSDARG00000099660
8.54729	2.90911e-11	lysophosphatidic acid receptor 5a	lpar5a	ZDB-GENE-030131-1193	322473	ENSDARG00000010384
4.88786	2.92455e-11	CCAAT/enhancer binding protein (C/EBP), alpha	cebpa	ZDB-GENE-020111-2	140815	ENSDARG00000036074
4.95776	3.28712e-11	tetratricopeptide repeat domain 39C	ttc39c	ZDB-GENE-050522-194	553591	ENSDARG00000102308
10.7054	3.80599e-11	si:dkey-32e23.4	si:dkey-32e23.4	ZDB-GENE-081105-41	566871	ENSDARG00000063159
4.55261	3.80875e-11	annexin A3b	anxa3b	ZDB-GENE-041114-128	492336	ENSDARG00000044254
6.32657	4.1988e-11	chemokine (C-C motif) receptor 9a	ccr9a	ZDB-GENE-060130-125	553366	ENSDARG00000055186
8.90209	4.40609e-11	zgc:173915	zgc:173915	ZDB-GENE-071004-112	100126122	ENSDARG00000088745
5.45747	4.70967e-11	Spi-1 proto-oncogene a	spi1a	ZDB-GENE-060825-351	751704	ENSDARG00000067797
8.37893	5.4444e-11	si:ch211-283g2.2	si:ch211-283g2.2	ZDB-GENE-060526-151	799199	ENSDARG00000108340
3.72633	6.08423e-11	SLIT-ROBO Rho GTPase activating protein 2	srgap2	ZDB-GENE-060915-2	556198	ENSDARG00000032161
6.87791	6.94883e-11	fermitin family member 3b	fermt3b	ZDB-GENE-040426-1366	393878	ENSDARG00000030938
9.55583	9.74546e-11	diverse immunoglobulin domain-containing protein 3.1	dicp3.1	ZDB-GENE-120306-18	100884138	ENSDARG00000099674
5.7107	9.76037e-11	dipeptidyl-peptidase 7	dpp7	ZDB-GENE-050306-16	503737	ENSDARG00000027750
6.12764	1.02614e-10	v-maf avian musculoaponeurotic fibrosarcoma oncogene homolog Bb	mafbb	ZDB-GENE-010605-4	114463	ENSDARG00000070542
3.31706	1.10415e-10	solute carrier family 3 (amino acid transporter heavy chain), member 2a	slc3a2a	ZDB-GENE-000831-3	796322	ENSDARG00000036427
6.32057	1.12471e-10	ATPase, H+ transporting, lysosomal, V1 subunit Ab	atp6v1ab	ZDB-GENE-030131-9529	337583	ENSDARG00000076318
9.76733	1.23639e-10	runt-related transcription factor 3	runx3	ZDB-GENE-000605-2	58127	ENSDARG00000052826
5.77525	1.35337e-10	granulin 2	grn2	ZDB-GENE-050522-264	336575	ENSDARG00000088641
4.6521	1.36124e-10	dual specificity phosphatase 2	dusp2	ZDB-GENE-040801-188	445057	ENSDARG00000098108
9.3329	1.36174e-10	si:ch211-153b23.7	si:ch211-153b23.7	ZDB-GENE-141216-14	100004948	ENSDARG00000088612
7.00824	1.44629e-10	si:dkey-26c10.5	si:dkey-26c10.5	ZDB-GENE-060607-13	563797	ENSDARG00000088023
3.37389	1.50298e-10	zgc:152830	zgc:152830	ZDB-GENE-090312-55	767682	ENSDARG00000079932
5.52627	1.60724e-10	si:dkey-5n18.1	si:dkey-5n18.1	ZDB-GENE-041014-144	570444	ENSDARG00000043436
9.00331	1.64367e-10	zgc:123335	zgc:123335	ZDB-GENE-051113-228	641417	ENSDARG00000074071
9.2165	1.71152e-10	G protein-coupled receptor 183a	gpr183a	ZDB-GENE-070615-28	556770	ENSDARG00000010317
5.27523	1.86737e-10	aconitate decarboxylase 1	acod1	ZDB-GENE-081104-428	795305	ENSDARG00000069844
7.46631	1.91955e-10	Kell blood group, metallo-endopeptidase	kel	ZDB-GENE-110411-118	101882278	ENSDARG00000076950
6.93091	2.18143e-10	pleckstrin	plek	ZDB-GENE-040426-1506	393814	ENSDARG00000104325
7.00613	2.45393e-10	angiotensin II receptor-associated protein	agtrap	ZDB-GENE-050309-11	793937	ENSDARG00000077082
8.22809	2.83134e-10	Janus kinase 3 (a protein tyrosine kinase, leukocyte)	jak3	ZDB-GENE-070725-4	561370	ENSDARG00000010252
5.93973	3.23101e-10	zgc:63831	zgc:63831	ZDB-GENE-030131-8690	336746	ENSDARG00000009313
6.24141	3.45653e-10	NA	NA	NA	NA	ENSDARG00000071437
3.80753	3.56843e-10	NA	NA	NA	NA	ENSDARG00000103720
7.03291	3.61011e-10	sosondowah ankyrin repeat domain family d	sowahd	ZDB-GENE-120215-42	799521	ENSDARG00000087152
3.95893	3.61011e-10	si:ch73-86n18.1	si:ch73-86n18.1	ZDB-GENE-141216-19	564061	ENSDARG00000056379
5.89453	3.9464e-10	membrane-spanning 4-domains, subfamily A, member 17A.9	ms4a17a.9	ZDB-GENE-050320-79	541383	ENSDARG00000043802
9.1673	4.04851e-10	XK-related protein 8-like	LOC100148479	NA	100148479	ENSDARG00000076820
9.75273	5.45809e-10	chemokine (C-X-C motif) ligand 11, duplicate 6	cxcl11.6	ZDB-GENE-060526-78	101883610	ENSDARG00000094706
6.64244	5.53463e-10	neutrophil cytosolic factor 2	ncf2	ZDB-GENE-070209-29	562473	ENSDARG00000005821
6.91454	5.57987e-10	proteasome activator subunit 2	psme2	ZDB-GENE-991110-16	30647	ENSDARG00000033144
6.19792	7.27156e-10	transmembrane protein 268	tmem268	NA	559789	ENSDARG00000087611
7.41532	8.39656e-10	sulfotransferase family 2, cytosolic sulfotransferase 3	sult2st3	ZDB-GENE-061117-4	777792	ENSDARG00000028367
6.99777	8.65081e-10	galactokinase 1	galk1	ZDB-GENE-041010-79	449829	ENSDARG00000028088
7.85833	1.03369e-09	si:dkey-185m8.2	si:dkey-185m8.2	ZDB-GENE-160114-60	101885702	ENSDARG00000099026
6.34425	1.10236e-09	si:rp71-68n21.9	si:rp71-68n21.9	ZDB-GENE-081105-100	100151173	ENSDARG00000067751
4.13141	1.12047e-09	si:cabz01074944.1	si:cabz01074944.1	ZDB-GENE-160113-145	101882779	ENSDARG00000105509
5.76269	1.14662e-09	membrane-spanning 4-domains, subfamily A, member 17A.10	ms4a17a.10	ZDB-GENE-080829-3	798679	ENSDARG00000095695
6.52478	1.31308e-09	solute carrier family 16 (aromatic amino acid transporter), member 10	slc16a10	ZDB-GENE-040724-214	566499	ENSDARG00000020984
6.28435	1.4163e-09	surfactant protein Bb	sftpbb	ZDB-GENE-060526-155	100001978	ENSDARG00000067566
4.49738	1.4163e-09	ADP-ribosylation factor-like 5C	arl5c	ZDB-GENE-040426-1866	393819	ENSDARG00000035719
6.17889	1.44533e-09	si:ch211-165i18.2	si:ch211-165i18.2	ZDB-GENE-070705-77	100149646	ENSDARG00000077239
2.95996	1.60704e-09	lectin, galactoside-binding, soluble, 2a	lgals2a	ZDB-GENE-050318-2	405830	ENSDARG00000054942
4.98767	1.69231e-09	ATPase, H+ transporting, lysosomal, V1 subunit C1b	atp6v1c1b	ZDB-GENE-041010-104	449655	ENSDARG00000035880
9.40969	1.8458e-09	caspase recruitment domain family, member 9	card9	ZDB-GENE-060531-94	796425	ENSDARG00000067672
3.12107	1.87925e-09	glutathione peroxidase 1a	gpx1a	ZDB-GENE-030410-1	352926	ENSDARG00000018146
5.41286	1.89259e-09	si:dkey-206d17.12	si:dkey-206d17.12	ZDB-GENE-081031-82	563108	ENSDARG00000101034
6.04009	1.98574e-09	si:ch1073-59l16.1	si:ch1073-59l16.1	ZDB-GENE-131127-395	101884935	ENSDARG00000077999
7.54343	2.10255e-09	chemokine (C-X-C motif) ligand 11, duplicate 1	cxcl11.1	ZDB-GENE-070907-2	798892	ENSDARG00000100662
5.89342	2.75482e-09	C-X-C motif chemokine 11-6-like	LOC100334604	NA	100334604	ENSDARG00000102514
6.06603	2.95992e-09	adhesion G protein-coupled receptor G3	adgrg3	ZDB-GENE-140106-110	799479	ENSDARG00000074782
4.98858	3.2749e-09	zgc:153317	zgc:153317	ZDB-GENE-060825-309	751757	ENSDARG00000092903
7.30953	3.55565e-09	pleckstrin homology domain containing, family F (with FYVE domain) member 1	plekhf1	ZDB-GENE-040426-1289	393311	ENSDARG00000102435
8.1071	3.59402e-09	roundabout, axon guidance receptor, homolog 4 (Drosophila)	robo4	ZDB-GENE-020809-1	560765	ENSDARG00000009387
6.37609	3.61046e-09	pyruvate dehydrogenase kinase, isozyme 2b	pdk2b	ZDB-GENE-040426-939	393971	ENSDARG00000059054
6.90661	3.61439e-09	NA	NA	NA	NA	ENSDARG00000071578
10.2272	3.7172e-09	stomatin (EPB72)-like 3b	stoml3b	ZDB-GENE-050417-366	550523	ENSDARG00000057035
9.70757	4.14964e-09	regulator of G protein signaling 14b	rgs14b	ZDB-GENE-101006-2	100003648	ENSDARG00000060200
3.62503	4.64914e-09	poly (ADP-ribose) polymerase family, member 8	parp8	ZDB-GENE-060929-432	568910	ENSDARG00000059789
5.59747	4.67651e-09	transient receptor potential cation channel, subfamily V, member 1	trpv1	ZDB-GENE-030912-8	561195	ENSDARG00000059883
3.51066	5.01988e-09	ribonuclease, RNase K a	rnaseka	ZDB-GENE-060825-301	751692	ENSDARG00000069461
3.27481	5.34739e-09	MCL1, BCL2 family apoptosis regulator a	mcl1a	ZDB-GENE-000511-7	58122	ENSDARG00000009779
5.07085	5.43342e-09	interferon, gamma-inducible protein 30	ifi30	ZDB-GENE-030131-8447	336503	ENSDARG00000056378
8.58391	5.47794e-09	unc-13 homolog D (C. elegans)	unc13d	ZDB-GENE-110411-188	564076	ENSDARG00000078249
6.81396	5.70441e-09	GRB2-related adaptor protein 2a	grap2a	ZDB-GENE-050417-275	550452	ENSDARG00000006468
5.62524	5.82783e-09	si:dkey-222f8.3	si:dkey-222f8.3	ZDB-GENE-030131-3658	561722	ENSDARG00000058366
4.83994	6.15676e-09	alpha-L-fucosidase 2	fuca2	ZDB-GENE-040822-39	445487	ENSDARG00000044073
6.18678	6.51491e-09	sb:cb1058	sb:cb1058	ZDB-GENE-040108-9	394209	ENSDARG00000099819
6.97986	6.56419e-09	acid phosphatase 5a, tartrate resistant	acp5a	ZDB-GENE-040426-2864	406801	ENSDARG00000019763
6.80161	6.78004e-09	formin-like 1a	fmnl1a	ZDB-GENE-120215-83	557062	ENSDARG00000055713
5.55355	6.90308e-09	deleted in malignant brain tumors 1 protein-like	LOC560447	NA	560447	ENSDARG00000101017
2.51279	6.90308e-09	thymosin, beta 4 x	tmsb4x	ZDB-GENE-030131-8304	793949	ENSDARG00000077777
4.02963	7.2142e-09	complement factor properdin	cfp	ZDB-GENE-030131-9247	556399	ENSDARG00000094451
7.28983	7.73391e-09	prostaglandin I2 (prostacyclin) synthase	ptgis	ZDB-GENE-070116-1	559148	ENSDARG00000060094
7.54377	7.85292e-09	kelch-like family member 6	klhl6	ZDB-GENE-030616-325	368818	ENSDARG00000026990
4.04881	7.95929e-09	nuclear receptor subfamily 4, group A, member 3	nr4a3	ZDB-GENE-070824-4	548604	ENSDARG00000055854
4.82367	8.09089e-09	Rac family small GTPase 2	rac2	ZDB-GENE-040625-27	415151	ENSDARG00000038010
8.17003	8.28184e-09	G protein-coupled receptor 174	gpr174	ZDB-GENE-100930-1	100151331	ENSDARG00000079826
3.41455	9.42368e-09	cathepsin D	ctsd	ZDB-GENE-010131-8	65225	ENSDARG00000057698
4.23289	1.00182e-08	Niemann-Pick disease, type C2	npc2	ZDB-GENE-021206-13	282673	ENSDARG00000090912
7.9266	1.06441e-08	NA	NA	NA	NA	ENSDARG00000108038
7.19414	1.46644e-08	zgc:162183	zgc:162183	ZDB-GENE-070410-30	100037314	ENSDARG00000074663
5.33017	1.49533e-08	membrane-spanning 4-domains, subfamily A, member 17A.6	ms4a17a.6	ZDB-GENE-070209-265	100009643	ENSDARG00000007018
2.9132	1.52487e-08	syndecan 4	sdc4	ZDB-GENE-061111-1	568593	ENSDARG00000059906
5.46188	1.5972e-08	cholesterol 25-hydroxylase	ch25h	ZDB-GENE-041212-81	494109	ENSDARG00000045190
10.0156	1.68648e-08	sorting nexin 20	snx20	ZDB-GENE-100806-1	794759	ENSDARG00000045554
9.97401	1.79068e-08	nuclear factor, erythroid 2-like 1a	nfe2l1a	ZDB-GENE-040630-5	405781	ENSDARG00000030616
8.74346	1.86966e-08	phorbol-12-myristate-13-acetate-induced protein 1	pmaip1	ZDB-GENE-070119-3	751765	ENSDARG00000089307
4.01178	2.18519e-08	ribonuclease T2	rnaset2	ZDB-GENE-030131-2513	791890	ENSDARG00000036282
6.68246	2.29999e-08	interleukin 21 receptor, tandem duplicate 1	il21r.1	ZDB-GENE-080108-6	100134976	ENSDARG00000069961
7.92865	2.40014e-08	Rap guanine nucleotide exchange factor (GEF) 1a	rapgef1a	ZDB-GENE-081105-26	558635	ENSDARG00000043593
8.34449	2.50077e-08	protease, serine, 16 (thymus)	prss16	ZDB-GENE-070112-732	556307	ENSDARG00000076602
4.57623	2.50633e-08	cyclin G2	ccng2	ZDB-GENE-021016-1	266794	ENSDARG00000017602
5.9009	2.57433e-08	glycoprotein (transmembrane) nmb	gpnmb	ZDB-GENE-060503-106	563348	ENSDARG00000062688
8.87166	2.66512e-08	CD4-1 molecule	cd4-1	ZDB-GENE-100922-280	799982	ENSDARG00000070668
5.16719	3.1079e-08	early growth response 3	egr3	ZDB-GENE-040718-394	436920	ENSDARG00000089156
6.3174	3.13186e-08	glutathione S-transferase mu tandem duplicate 2	gstm.2	ZDB-GENE-080218-30	571365	ENSDARG00000029473
6.62858	3.36776e-08	tumor necrosis factor, alpha-induced protein 8-like 2a	tnfaip8l2a	ZDB-GENE-060616-38	723996	ENSDARG00000075592
5.04791	3.36858e-08	EH-domain containing 4	ehd4	ZDB-GENE-060810-22	569546	ENSDARG00000054302
4.62482	3.58973e-08	chemokine (C-C motif) ligand 35, duplicate 1	ccl35.1	ZDB-GENE-081022-33	568326	ENSDARG00000103466
5.46637	3.64253e-08	hematopoietic cell-specific Lyn substrate 1	hcls1	ZDB-GENE-030131-7191	563056	ENSDARG00000012729
3.73892	3.84029e-08	chloride intracellular channel 1	clic1	ZDB-GENE-030131-3202	324481	ENSDARG00000103340
5.61735	4.07635e-08	CD9 molecule b	cd9b	ZDB-GENE-040426-2768	406737	ENSDARG00000016691
3.80936	4.11255e-08	leukotriene A4 hydrolase	lta4h	ZDB-GENE-040426-2477	406575	ENSDARG00000006029
2.84338	4.12419e-08	zgc:92066	zgc:92066	ZDB-GENE-040718-72	436651	ENSDARG00000031776
6.2425	4.18065e-08	alpha-1,6-mannosyl-glycoprotein 2-beta-N-acetylglucosaminyltransferase-like	LOC100536673	NA	100536673	ENSDARG00000091598
3.70186	4.18065e-08	integral membrane protein 2Bb	itm2bb	ZDB-GENE-040426-2139	406248	ENSDARG00000041505
6.75454	4.2991e-08	si:ch211-202f3.4	si:ch211-202f3.4	ZDB-GENE-131120-116	560088	ENSDARG00000091723
7.06235	4.86221e-08	zgc:154125	zgc:154125	ZDB-GENE-061013-717	768188	ENSDARG00000071463
3.68395	5.00107e-08	solute carrier family 2 (facilitated glucose transporter), member 6	slc2a6	ZDB-GENE-081104-301	560602	ENSDARG00000058731
5.53401	5.30307e-08	GRB2-related adaptor protein 2b	grap2b	ZDB-GENE-040426-1485	393651	ENSDARG00000101169
2.62387	5.83339e-08	heat shock protein 5	hspa5	ZDB-GENE-031001-11	378848	ENSDARG00000103846
3.37839	6.38411e-08	osteoclast stimulating factor 1	ostf1	ZDB-GENE-040625-157	405783	ENSDARG00000091555
4.0911	6.56429e-08	ATP-binding cassette, sub-family A (ABC1), member 1B	abca1b	ZDB-GENE-030131-9826	100136868	ENSDARG00000079009
5.78532	6.9779e-08	transcription factor EB	tfeb	ZDB-GENE-090807-3	562289	ENSDARG00000010794
4.58178	7.17257e-08	si:ch211-212k18.7	si:ch211-212k18.7	ZDB-GENE-030131-1312	100000085	ENSDARG00000055504
3.07097	8.01965e-08	nuclear factor, erythroid 2-like 2a	nfe2l2a	ZDB-GENE-030723-2	360149	ENSDARG00000042824
7.93953	8.20819e-08	succinate-CoA ligase, GDP-forming, beta subunit	suclg2	ZDB-GENE-030114-3	317746	ENSDARG00000044914
8.95454	8.53208e-08	si:dkey-118k5.3	si:dkey-118k5.3	ZDB-GENE-121214-294	101882478	ENSDARG00000087736
6.73556	8.81901e-08	zgc:174904	zgc:174904	ZDB-GENE-080204-76	564690	ENSDARG00000059049
3.03803	8.81901e-08	si:dkey-42i9.6	si:dkey-42i9.6	ZDB-GENE-030131-6596	558619	ENSDARG00000013681
9.67818	8.97873e-08	haptoglobin	hp	ZDB-GENE-030131-1259	566096	ENSDARG00000095807
6.15242	9.5753e-08	solute carrier family 25 (mitochondrial carrier; peroxisomal membrane protein), member 17	slc25a17	ZDB-GENE-070620-4	100093708	ENSDARG00000061684
6.03417	9.75891e-08	si:dkey-181f22.4	si:dkey-181f22.4	ZDB-GENE-160728-126	101882156	ENSDARG00000105643
3.17843	9.8626e-08	CD63 molecule	cd63	ZDB-GENE-030131-180	321461	ENSDARG00000025147
7.09213	1.01943e-07	bloodthirsty-related gene family, member 31	btr31	ZDB-GENE-090512-3	555877	ENSDARG00000096304
4.58058	1.09464e-07	unc-93 homolog B1, TLR signaling regulator	unc93b1	ZDB-GENE-130424-1	100000934	ENSDARG00000069114
5.9053	1.1229e-07	si:ch211-199g17.2	si:ch211-199g17.2	ZDB-GENE-060503-396	566074	ENSDARG00000092310
3.38572	1.17441e-07	si:ch211-204c21.1	si:ch211-204c21.1	ZDB-GENE-030429-35	368323	ENSDARG00000053091
4.66537	1.19408e-07	serglycin	srgn	ZDB-GENE-030131-7127	570867	ENSDARG00000077069
9.80802	1.2329e-07	zgc:101663	zgc:101663	ZDB-GENE-041114-149	492796	ENSDARG00000037852
9.83796	1.26117e-07	caseinolytic mitochondrial matrix peptidase chaperone subunit b	clpxb	ZDB-GENE-130404-1	100332309	ENSDARG00000067796
7.27941	1.30862e-07	zgc:101640	zgc:101640	ZDB-GENE-041114-158	492803	ENSDARG00000022807
6.71823	1.42921e-07	myosin IF	myo1f	ZDB-GENE-081104-506	565345	ENSDARG00000078734
4.35811	1.49061e-07	cathepsin Z	ctsz	ZDB-GENE-041010-139	450022	ENSDARG00000043081
5.4691	1.52034e-07	src kinase associated phosphoprotein 2	skap2	ZDB-GENE-030616-438	368564	ENSDARG00000000906
2.7547	1.54713e-07	MCL1, BCL2 family apoptosis regulator b	mcl1b	ZDB-GENE-030825-1	373102	ENSDARG00000008363
3.9475	1.69046e-07	transmembrane protein 104	tmem104	ZDB-GENE-070822-4	565387	ENSDARG00000088560
4.78944	1.89454e-07	WAS/WASL interacting protein family, member 1b	wipf1b	ZDB-GENE-110815-1	100151491	ENSDARG00000071084
6.73409	1.91645e-07	calcium homeostasis modulator family member 6	calhm6	ZDB-GENE-061201-60	780840	ENSDARG00000041980
5.00261	1.94074e-07	si:dkey-30j10.5	si:dkey-30j10.5	ZDB-GENE-091118-81	795145	ENSDARG00000093186
6.533	2.02294e-07	si:ch211-85n16.4	si:ch211-85n16.4	ZDB-GENE-030131-7043	565615	ENSDARG00000077040
5.36459	2.08725e-07	parvin, gamma	parvg	ZDB-GENE-070410-67	100037387	ENSDARG00000067711
2.38343	2.10886e-07	ATPase, H+ transporting, lysosomal, V0 subunit ca	atp6v0ca	ZDB-GENE-020419-23	192336	ENSDARG00000057853
3.8752	2.11131e-07	ATPase, H+ transporting, lysosomal accessory protein 2	atp6ap2	ZDB-GENE-040426-1960	406296	ENSDARG00000008735
5.70843	2.53938e-07	glycerol-3-phosphate dehydrogenase 1c	gpd1c	ZDB-GENE-040426-2576	406615	ENSDARG00000036942
9.07333	2.75283e-07	UDP glucuronosyltransferase 5 family, polypeptide B2	ugt5b2	ZDB-GENE-100406-4	100415799	ENSDARG00000101495
5.86646	2.82611e-07	transient receptor potential cation channel, subfamily M, member 5	trpm5	ZDB-GENE-060503-736	557722	ENSDARG00000059792
7.43197	2.84234e-07	vacuolar protein sorting 11	vps11	ZDB-GENE-050731-5	565852	ENSDARG00000036338
4.58981	2.86157e-07	NA	NA	NA	NA	ENSDARG00000097680
2.43243	2.88007e-07	ChaC, cation transport regulator homolog 1 (E. coli)	chac1	ZDB-GENE-030131-1957	563855	ENSDARG00000070426
9.50828	2.88112e-07	si:ch211-215e19.3	si:ch211-215e19.3	ZDB-GENE-060503-685	100332384	ENSDARG00000098216
3.51791	3.02674e-07	family with sequence similarity 49, member A-like	fam49al	ZDB-GENE-040801-125	445212	ENSDARG00000035907
8.20437	3.20091e-07	troponin I4b, tandem duplicate 1	tnni4b.1	ZDB-GENE-090312-198	563091	ENSDARG00000092999
4.25823	3.46098e-07	GRB2-associated binding protein 1	gab1	ZDB-GENE-040426-2674	406666	ENSDARG00000037018
2.63372	3.52156e-07	PRELI domain containing 3	prelid3b	ZDB-GENE-031002-13	378855	ENSDARG00000009505
4.79775	3.96601e-07	heparin-binding EGF-like growth factor b	hbegfb	ZDB-GENE-070820-6	407664	ENSDARG00000031246
6.52804	4.00888e-07	si:ch211-244b2.4	si:ch211-244b2.4	ZDB-GENE-030131-8699	541512	ENSDARG00000045530
9.02823	4.21882e-07	si:dkey-238d18.5	si:dkey-238d18.5	ZDB-GENE-131121-374	101884711	ENSDARG00000091712
7.0756	4.36939e-07	scavenger receptor class F, member 1	scarf1	ZDB-GENE-030131-8778	100005273	ENSDARG00000077285
4.32847	4.38778e-07	phosphatidylinositol-4,5-bisphosphate 3-kinase, catalytic subunit beta	pik3cb	ZDB-GENE-030131-1904	100002263	ENSDARG00000075253
3.54989	4.42974e-07	RAB8B, member RAS oncogene family	rab8b	ZDB-GENE-070620-16	100093706	ENSDARG00000068628
2.89397	4.67371e-07	nuclear factor of kappa light polypeptide gene enhancer in B-cells inhibitor, alpha a	nfkbiaa	ZDB-GENE-040426-2227	406463	ENSDARG00000005481
8.68646	4.67585e-07	ArfGAP with coiled-coil, ankyrin repeat and PH domains 1	acap1	ZDB-GENE-070112-1242	561771	ENSDARG00000056346
3.75297	4.7948e-07	solute carrier family 7 (amino acid transporter light chain, L system), member 8a	slc7a8a	ZDB-GENE-121120-2	100007704	ENSDARG00000075831
4.32497	5.30047e-07	G protein-coupled receptor 137Ba	gpr137ba	ZDB-GENE-100721-1	100001171	ENSDARG00000078448
7.47633	5.49199e-07	Rho GTPase activating protein 4a	arhgap4a	ZDB-GENE-040426-1229	393416	ENSDARG00000039265
7.90631	5.77035e-07	zmp:0000001168	zmp:0000001168	ZDB-GENE-140106-128	555294	ENSDARG00000076697
9.06607	6.08708e-07	enoyl-[acyl-carrier-protein] reductase, mitochondrial-like	LOC101884755	NA	101884755	ENSDARG00000033587
2.67103	6.18546e-07	adhesion G protein-coupled receptor E10	adgre10	ZDB-GENE-090313-152	569655	ENSDARG00000075855
6.39506	6.34863e-07	Fli-1 proto-oncogene, ETS transcription factor b	fli1b	ZDB-GENE-031114-3	386723	ENSDARG00000040080
6.36806	6.47728e-07	CD83 molecule	cd83	ZDB-GENE-060503-762	561001	ENSDARG00000079553
7.10075	7.35881e-07	cytochrome P450, family 4, subfamily F, polypeptide 3	cyp4f3	ZDB-GENE-070410-108	100037390	ENSDARG00000053530
5.15224	7.77685e-07	Rho GTPase activating protein 4b	arhgap4b	ZDB-GENE-090311-38	561231	ENSDARG00000015003
9.50978	8.32155e-07	NA	NA	NA	NA	ENSDARG00000086947
6.68833	8.46013e-07	polyamine oxidase (exo-N4-amino) 1	paox1	ZDB-GENE-081104-436	564675	ENSDARG00000043403
2.86354	8.56819e-07	abhydrolase domain containing 12	abhd12	ZDB-GENE-060929-268	767657	ENSDARG00000071004
6.48151	9.23853e-07	fibrinogen-like 2a	fgl2a	ZDB-GENE-030131-9506	565637	ENSDARG00000019861
4.89486	1.12428e-06	vasodilator stimulated phosphoprotein a	vaspa	ZDB-GENE-070424-68	555805	ENSDARG00000099690
3.89803	1.14434e-06	solute carrier family 2 (facilitated glucose transporter), member 3b	slc2a3b	ZDB-GENE-121031-5	100330897	ENSDARG00000037861
5.65121	1.17796e-06	ependymin-like 1	epdl1	ZDB-GENE-090710-3	100302470	ENSDARG00000076386
4.66931	1.18333e-06	pleckstrin homology domain containing, family O member 2	plekho2	ZDB-GENE-120406-4	100334463	ENSDARG00000016774
4.14641	1.18521e-06	GRP1 (general receptor for phosphoinositides 1)-associated scaffold protein	grasp	ZDB-GENE-060312-30	558950	ENSDARG00000000588
8.24036	1.19584e-06	feline leukemia virus subgroup C cellular receptor family, member 2b	flvcr2b	ZDB-GENE-041210-312	569329	ENSDARG00000031506
2.66342	1.19611e-06	basic helix-loop-helix family, member e40	bhlhe40	ZDB-GENE-030131-3133	324413	ENSDARG00000004060
5.16549	1.2645e-06	si:dkey-6e2.2	si:dkey-6e2.2	ZDB-GENE-131121-72	570738	ENSDARG00000097496
3.66337	1.35988e-06	si:dkey-262k9.4	si:dkey-262k9.4	ZDB-GENE-131121-545	567610	ENSDARG00000089838
4.19911	1.42997e-06	cytochrome b-245, alpha polypeptide	cyba	ZDB-GENE-040426-1526	393551	ENSDARG00000018283
3.88247	1.5252e-06	WDFY family member 4	wdfy4	ZDB-GENE-090313-322	572477	ENSDARG00000077009
3.36731	1.5295e-06	melanoma cell adhesion molecule b	mcamb	ZDB-GENE-030219-213	338313	ENSDARG00000005368
3.20421	1.53943e-06	Cbp/p300-interacting transactivator, with Glu/Asp-rich carboxy-terminal domain, 4b	cited4b	ZDB-GENE-030425-5	100006037	ENSDARG00000101009
5.08387	1.54755e-06	chemokine-like receptor 1	cmklr1	ZDB-GENE-060526-126	557341	ENSDARG00000090890
3.3527	1.62445e-06	SH3-binding domain protein 5-like, a	sh3bp5la	ZDB-GENE-040426-2187	406439	ENSDARG00000019160
8.09727	1.70479e-06	NA	NA	NA	NA	ENSDARG00000077575
3.87236	1.74877e-06	zinc finger and BTB domain containing 7B	zbtb7b	ZDB-GENE-040426-1134	393602	ENSDARG00000021891
4.20539	1.78389e-06	si:dkeyp-19e1.3	si:dkeyp-19e1.3	ZDB-GENE-081104-56	553000	ENSDARG00000051836
6.52833	1.86762e-06	si:ch73-92i20.1	si:ch73-92i20.1	ZDB-GENE-070705-270	797259	ENSDARG00000076998
6.40129	2.07325e-06	UDP-Gal:betaGlcNAc beta 1,4- galactosyltransferase, polypeptide 1	b4galt1	ZDB-GENE-050417-236	550425	ENSDARG00000002634
9.52944	2.154e-06	cyclic nucleotide-gated cation channel-like	LOC103911065	NA	103911065	ENSDARG00000100436
7.84677	2.28346e-06	Rho guanine nucleotide exchange factor (GEF) 10	arhgef10	ZDB-GENE-030131-6210	334278	ENSDARG00000077788
4.21052	2.35098e-06	actin related protein 2/3 complex, subunit 5B	arpc5b	ZDB-GENE-040120-7	399482	ENSDARG00000019062
3.18615	2.44609e-06	myxovirus (influenza virus) resistance C	mxc	ZDB-GENE-030721-7	360145	ENSDARG00000024789
5.75767	2.48774e-06	si:cabz01036006.1	si:cabz01036006.1	ZDB-GENE-160113-146	563900	ENSDARG00000105473
6.4534	2.77149e-06	transmembrane protein 106A	tmem106a	ZDB-GENE-030131-5129	407612	ENSDARG00000045075
4.25278	3.17941e-06	serine carboxypeptidase 1	scpep1	ZDB-GENE-040426-890	393161	ENSDARG00000040072
4.27543	3.22718e-06	dedicator of cytokinesis 4b	dock4b	ZDB-GENE-060130-74	654774	ENSDARG00000024874
3.21509	3.24127e-06	NA	NA	NA	NA	ENSDARG00000098114
4.63215	3.29519e-06	si:zfos-741a10.3	si:zfos-741a10.3	ZDB-GENE-141216-452	796591	ENSDARG00000098774
6.69043	3.32727e-06	neuraminidase 1	neu1	ZDB-GENE-060503-592	559850	ENSDARG00000008832
5.68894	3.32727e-06	bone morphogenetic protein/retinoic acid inducible neural-specific 3b	brinp3b	ZDB-GENE-121022-1	100330048	ENSDARG00000075352
3.8243	3.39947e-06	LYN proto-oncogene, Src family tyrosine kinase	lyn	ZDB-GENE-040912-7	447804	ENSDARG00000067916
4.79421	3.52198e-06	microsomal glutathione S-transferase 1.2	mgst1.2	ZDB-GENE-040704-59	431762	ENSDARG00000022165
5.27994	3.63207e-06	microfibril associated protein 4	mfap4	ZDB-GENE-040426-2246	405825	ENSDARG00000090783
3.67457	3.67233e-06	lipase, endothelial	lipg	ZDB-GENE-040426-699	393096	ENSDARG00000031044
2.49031	3.80945e-06	ATPase, H+ transporting, lysosomal V1 subunit D	atp6v1d	ZDB-GENE-040426-727	393935	ENSDARG00000011175
6.17687	3.90732e-06	PYD and CARD domain containing	pycard	ZDB-GENE-000511-2	57923	ENSDARG00000040076
2.28572	3.93912e-06	actin related protein 2/3 complex, subunit 2	arpc2	ZDB-GENE-030131-5276	327068	ENSDARG00000075989
9.24273	3.93944e-06	receptor-interacting serine-threonine kinase 2	ripk2	ZDB-GENE-030902-3	373874	ENSDARG00000104290
6.22845	4.13702e-06	BTB and CNC homology 1, basic leucine zipper transcription factor 1 b	bach1b	ZDB-GENE-050522-220	553688	ENSDARG00000002196
3.28674	4.85321e-06	sphingosine-1-phosphate lyase 1	sgpl1	ZDB-GENE-070410-24	100037312	ENSDARG00000061375
7.55676	4.89791e-06	calcium binding and coiled-coil domain 2	calcoco2	ZDB-GENE-050522-346	553776	ENSDARG00000052515
5.2443	5.07642e-06	amine oxidase, copper containing 2	aoc2	ZDB-GENE-050320-133	541429	ENSDARG00000014646
8.47527	5.12668e-06	Src-like-adaptor 1	sla1	ZDB-GENE-050904-3	571922	ENSDARG00000054340
3.68108	5.5627e-06	Pim-2 proto-oncogene, serine/threonine kinase	pim2	ZDB-GENE-000831-6	58054	ENSDARG00000059001
3.09959	6.27415e-06	ring finger protein 213a	rnf213a	ZDB-GENE-050302-100	503775	ENSDARG00000099465
5.44851	6.64723e-06	oxysterol binding protein-like 1A	osbpl1a	ZDB-GENE-050208-657	565503	ENSDARG00000105147
3.98189	6.82402e-06	tnfrsf1a-associated via death domain	tradd	ZDB-GENE-000511-5	58130	ENSDARG00000036057
5.27172	6.87527e-06	NA	NA	NA	NA	ENSDARG00000100387
4.48498	7.05207e-06	zinc finger, AN1-type domain 2A	zfand2a	ZDB-GENE-040426-1596	393489	ENSDARG00000103511
4.4679	7.105e-06	si:dkey-7i4.24	si:dkey-7i4.24	ZDB-GENE-030131-1157	556125	ENSDARG00000096906
3.06792	7.19651e-06	growth factor receptor-bound protein 2b	grb2b	ZDB-GENE-040426-1975	406308	ENSDARG00000038059
6.75817	7.41001e-06	si:dkey-33i11.9	si:dkey-33i11.9	ZDB-GENE-060503-262	569467	ENSDARG00000102555
2.81491	7.60059e-06	microtubule-associated protein, RP/EB family, member 1a	mapre1a	ZDB-GENE-030131-6067	334135	ENSDARG00000042927
6.48399	8.35085e-06	interferon regulatory factor 5	irf5	ZDB-GENE-040426-2587	405811	ENSDARG00000045681
4.05644	8.94484e-06	colony stimulating factor 1 receptor, b	csf1rb	ZDB-GENE-091118-1	568405	ENSDARG00000053624
3.46359	8.94484e-06	major histocompatibility complex class I ZBA	mhc1zba	ZDB-GENE-040426-2149	791453	ENSDARG00000036588
7.78647	8.98581e-06	NA	NA	NA	NA	ENSDARG00000104408
5.87212	8.98581e-06	zgc:56699	zgc:56699	ZDB-GENE-040426-2099	405758	ENSDARG00000000887
2.84216	9.13061e-06	myosin, heavy chain 9a, non-muscle	myh9a	ZDB-GENE-030131-5870	333938	ENSDARG00000063295
9.1967	9.19026e-06	finTRIM family, member 63	ftr63	ZDB-GENE-090508-6	565414	ENSDARG00000037190
3.10782	9.20617e-06	glutathione reductase	gsr	ZDB-GENE-050522-116	553575	ENSDARG00000019236
2.77835	9.23524e-06	actin related protein 2/3 complex, subunit 5A	arpc5a	ZDB-GENE-030131-8448	336504	ENSDARG00000039142
6.25134	9.31596e-06	stabilin 1	stab1	ZDB-GENE-050208-554	570626	ENSDARG00000076484
4.43225	9.38811e-06	coproporphyrinogen oxidase	cpox	ZDB-GENE-030131-9884	321294	ENSDARG00000062025
8.62268	9.64799e-06	GTPase IMAP family member 4-like	LOC571124	NA	571124	ENSDARG00000040497
2.92299	1.00902e-05	annexin A5b	anxa5b	ZDB-GENE-030131-9076	337132	ENSDARG00000016470
5.55966	1.01667e-05	amyloid beta (A4) precursor protein-binding, family B, member 1 interacting protein	apbb1ip	ZDB-GENE-040426-1318	393607	ENSDARG00000016505
3.02642	1.02954e-05	interferon regulatory factor 7	irf7	ZDB-GENE-040426-1518	393650	ENSDARG00000045661
4.60253	1.03002e-05	myosin IXb	myo9b	ZDB-GENE-030131-938	560956	ENSDARG00000077410
4.40562	1.08177e-05	cathepsin K	ctsk	ZDB-GENE-001205-4	550475	ENSDARG00000040251
3.12461	1.08177e-05	ADP-ribosylation factor-like 11	arl11	ZDB-GENE-030131-3410	324689	ENSDARG00000036637
2.33663	1.09417e-05	thioredoxin interacting protein a	txnipa	ZDB-GENE-030804-10	368359	ENSDARG00000036107
4.26396	1.13999e-05	si:dkey-32n7.4	si:dkey-32n7.4	ZDB-GENE-110411-175	101882585	ENSDARG00000002956
2.81016	1.1829e-05	actin related protein 2/3 complex, subunit 4	arpc4	ZDB-GENE-010724-9	114456	ENSDARG00000054063
4.17904	1.21576e-05	NA	NA	NA	NA	ENSDARG00000101754
5.2057	1.22778e-05	tripeptidyl peptidase I	tpp1	ZDB-GENE-030131-6654	798347	ENSDARG00000042793
3.33787	1.2339e-05	kelch-like ECH-associated protein 1a	keap1a	ZDB-GENE-030131-556	321837	ENSDARG00000016132
3.96792	1.23962e-05	SAM domain, SH3 domain and nuclear localisation signals 1a	samsn1a	ZDB-GENE-030131-8639	336695	ENSDARG00000054543
9.06303	1.38335e-05	TNF superfamily member 12	tnfsf12	ZDB-GENE-060929-376	567542	ENSDARG00000069376
5.95468	1.40541e-05	toll-like receptor 1	tlr1	ZDB-GENE-040220-1	403127	ENSDARG00000100649
5.46094	1.41079e-05	B- and T-lymphocyte attenuator-like	LOC103910066	NA	103910066	ENSDARG00000105033
8.59049	1.43751e-05	transmembrane protein 173	tmem173	ZDB-GENE-120921-1	101243556	ENSDARG00000091058
2.79582	1.48312e-05	ATPase, H+ transporting, lysosomal V1 subunit H	atp6v1h	ZDB-GENE-021219-2	286779	ENSDARG00000006370
2.08161	1.4941e-05	spermidine/spermine N1-acetyltransferase 1a, duplicate 2	sat1a.2	ZDB-GENE-040704-4	431716	ENSDARG00000035652
4.53772	1.50238e-05	si:dkey-192g7.3	si:dkey-192g7.3	ZDB-GENE-070912-411	100321723	ENSDARG00000094012
5.71292	1.5328e-05	purine nucleoside phosphorylase 5a	pnp5a	ZDB-GENE-040426-2553	791647	ENSDARG00000078619
2.51256	1.59598e-05	v-maf avian musculoaponeurotic fibrosarcoma oncogene homolog Ba	mafba	ZDB-GENE-980526-515	30210	ENSDARG00000017121
8.70121	1.61902e-05	NA	NA	NA	NA	ENSDARG00000077746
2.30622	1.62639e-05	si:ch1073-392o20.2	si:ch1073-392o20.2	ZDB-GENE-091204-431	100537576	ENSDARG00000102599
3.39678	1.64695e-05	FYN binding protein b	fybb	ZDB-GENE-091204-85	796938	ENSDARG00000044694
4.50498	1.64833e-05	si:rp71-61h23.4	si:rp71-61h23.4	ZDB-GENE-030131-7218	335278	ENSDARG00000013711
3.65928	1.70117e-05	plac8 onzin related protein 1	ponzr1	ZDB-GENE-070727-1	567858	ENSDARG00000090444
2.9607	1.80054e-05	WD repeat and SOCS box containing 1	wsb1	ZDB-GENE-030131-1946	323226	ENSDARG00000021343
5.74436	1.82712e-05	RAB20, member RAS oncogene family	rab20	ZDB-GENE-030131-9143	337199	ENSDARG00000005049
3.43985	1.84434e-05	Ras association (RalGDS/AF-6) domain family member 2a	rassf2a	ZDB-GENE-040912-124	447938	ENSDARG00000029865
4.62815	1.87718e-05	receptor accessory protein 3a	reep3a	ZDB-GENE-051127-47	641577	ENSDARG00000017569
4.59452	1.90085e-05	NCK adaptor protein 1a	nck1a	ZDB-GENE-070912-547	564584	ENSDARG00000074262
8.98851	2.03305e-05	differentially expressed in FDCP 6a homolog (mouse)	def6a	ZDB-GENE-040426-1246	394015	ENSDARG00000012247
7.18276	2.03584e-05	deoxyribonuclease II beta	dnase2b	ZDB-GENE-090824-2	562996	ENSDARG00000077918
8.47189	2.09698e-05	myosin light chain kinase 2	mylk2	ZDB-GENE-080616-2	558685	ENSDARG00000031698
3.97207	2.10673e-05	NA	NA	NA	NA	ENSDARG00000098821
5.08751	2.19276e-05	lymphocyte cytosolic protein 2a	lcp2a	ZDB-GENE-041114-97	336073	ENSDARG00000055955
5.1391	2.19494e-05	si:ch211-286b5.9	si:ch211-286b5.9	ZDB-GENE-121214-63	100003869	ENSDARG00000086166
5.0898	2.20142e-05	cytokine receptor family member b1	crfb1	ZDB-GENE-030131-8673	569454	ENSDARG00000068681
4.36376	2.20495e-05	lysyl oxidase-like 4	loxl4	ZDB-GENE-080722-19	100320658	ENSDARG00000025089
5.46918	2.33631e-05	phosphodiesterase 10A	pde10a	ZDB-GENE-040426-1115	394077	ENSDARG00000003449
4.30923	2.36867e-05	NA	NA	NA	NA	ENSDARG00000075952
4.99189	2.42168e-05	phospholipase C, beta 3 (phosphatidylinositol-specific)	plcb3	ZDB-GENE-030616-594	100001532	ENSDARG00000068246
3.70438	2.54091e-05	6-phosphofructo-2-kinase/fructose-2,6-biphosphatase 3	pfkfb3	ZDB-GENE-040426-2724	554477	ENSDARG00000001953
5.73092	2.58627e-05	zgc:153911	zgc:153911	ZDB-GENE-061013-174	768172	ENSDARG00000002509
3.67287	2.59142e-05	stromal interaction molecule 1a	stim1a	ZDB-GENE-060503-914	556360	ENSDARG00000060723
5.39209	2.69775e-05	aldolase a, fructose-bisphosphate, b	aldoab	ZDB-GENE-040426-2299	406496	ENSDARG00000034470
2.56464	2.7347e-05	DNA-damage-inducible transcript 3	ddit3	ZDB-GENE-070410-90	561924	ENSDARG00000059836
3.60416	2.74081e-05	ets variant 4	etv4	ZDB-GENE-990415-71	30700	ENSDARG00000018303
5.05349	2.82702e-05	epoxide hydrolase 2, cytoplasmic	ephx2	ZDB-GENE-041212-70	494099	ENSDARG00000040255
4.3876	2.86217e-05	Kruppel-like factor 2a	klf2a	ZDB-GENE-011109-1	117508	ENSDARG00000042667
4.04028	2.9457e-05	nuclear protein 1	nupr1	ZDB-GENE-030131-4653	799637	ENSDARG00000094557
2.58224	2.98309e-05	c-Maf inducing protein	cmip	ZDB-GENE-050419-50	561893	ENSDARG00000062933
4.33832	3.00705e-05	NA	NA	NA	NA	ENSDARG00000033437
4.11687	3.09655e-05	N-acylsphingosine amidohydrolase (acid ceramidase) 1b	asah1b	ZDB-GENE-040426-1512	393549	ENSDARG00000034817
5.93915	3.14305e-05	CMRF35-like molecule 3	LOC101885706	NA	101885706	ENSDARG00000104991
2.67606	3.20458e-05	si:ch211-198c19.3	si:ch211-198c19.3	ZDB-GENE-100922-226	100535673	ENSDARG00000095533
4.8847	3.22568e-05	Ras and Rab interactor 3	rin3	ZDB-GENE-030131-8871	799244	ENSDARG00000077618
3.69794	3.23372e-05	RAB22A, member RAS oncogene family	rab22a	ZDB-GENE-041114-161	100001531	ENSDARG00000015807
5.16536	3.26479e-05	si:ch73-112l6.1	si:ch73-112l6.1	ZDB-GENE-091204-14	100006560	ENSDARG00000093126
4.45745	3.31415e-05	plexin C1	plxnc1	ZDB-GENE-030131-1620	562273	ENSDARG00000015278
4.19078	3.31582e-05	ER degradation enhancer, mannosidase alpha-like 1	edem1	ZDB-GENE-040426-808	394164	ENSDARG00000025094
4.96667	3.35e-05	finTRIM family, member 14	ftr14	ZDB-GENE-060512-201	692298	ENSDARG00000053293
3.15358	3.52221e-05	HCK proto-oncogene, Src family tyrosine kinase	hck	ZDB-GENE-090313-72	101885596	ENSDARG00000058647
3.47336	3.62013e-05	signal transducer and activator of transcription 5a	stat5a	ZDB-GENE-030820-2	369197	ENSDARG00000019392
4.36105	3.62546e-05	si:ch73-234b20.5	si:ch73-234b20.5	ZDB-GENE-041008-183	449923	ENSDARG00000086996
4.74226	3.85572e-05	chemokine (C-X-C motif) receptor 3, tandem duplicate 3	cxcr3.3	ZDB-GENE-100922-34	799527	ENSDARG00000070669
8.37711	4.13986e-05	phosphatidylinositol-4,5-bisphosphate 3-kinase, catalytic subunit delta	pik3cd	ZDB-GENE-040426-1128	394174	ENSDARG00000003250
4.3696	4.21267e-05	deoxyribonuclease 1 like 4, tandem duplicate 2	dnase1l4.2	ZDB-GENE-040426-1884	393843	ENSDARG00000011376
4.43069	4.34884e-05	chemokine (C-X-C motif) ligand 20	cxcl20	ZDB-GENE-111004-2	567537	ENSDARG00000075163
5.95223	4.54256e-05	growth arrest and DNA-damage-inducible, alpha, a	gadd45aa	ZDB-GENE-040426-1501	393548	ENSDARG00000043581
8.16215	4.62204e-05	si:dkey-233e3.2	si:dkey-233e3.2	ZDB-GENE-070705-388	560084	ENSDARG00000089582
4.57978	4.64098e-05	colony stimulating factor 1 receptor, a	csf1ra	ZDB-GENE-001205-1	64274	ENSDARG00000102986
2.95501	4.69645e-05	EF-hand domain family, member D2	efhd2	ZDB-GENE-060531-152	571114	ENSDARG00000055759
2.77363	4.71054e-05	guanine nucleotide binding protein (G protein), alpha inhibiting activity polypeptide 1	gnai1	ZDB-GENE-040426-1310	393946	ENSDARG00000021647
5.25356	4.77118e-05	protein kinase N1b	pkn1b	ZDB-GENE-070424-87	100007897	ENSDARG00000062748
5.13574	4.8044e-05	B-cell linker	blnk	ZDB-GENE-040702-4	405764	ENSDARG00000042722
5.52579	4.85191e-05	interleukin 1, beta	il1b	ZDB-GENE-040702-2	405770	ENSDARG00000098700
4.80021	4.86856e-05	opioid growth factor receptor-like 2	ogfrl2	ZDB-GENE-030616-523	368398	ENSDARG00000024815
2.79378	4.86856e-05	ELOVL fatty acid elongase 1b	elovl1b	ZDB-GENE-040426-2755	406725	ENSDARG00000103735
2.92614	4.90776e-05	glucosamine-6-phosphate deaminase 1	gnpda1	ZDB-GENE-050417-417	550565	ENSDARG00000037307
3.9904	4.9148e-05	bridging integrator 2b	bin2b	ZDB-GENE-030131-5598	327387	ENSDARG00000010255
5.06111	5.00674e-05	coiled-coil domain containing 126	ccdc126	ZDB-GENE-060503-11	751690	ENSDARG00000062695
8.89308	5.03927e-05	G protein-coupled receptor 84	gpr84	ZDB-GENE-070928-33	100126017	ENSDARG00000077308
2.59303	5.09286e-05	DnaJ (Hsp40) homolog, subfamily B, member 1b	dnajb1b	ZDB-GENE-030131-5455	327244	ENSDARG00000041394
2.36037	5.19998e-05	solute carrier family 20 (phosphate transporter), member 1b	slc20a1b	ZDB-GENE-030131-260	321541	ENSDARG00000010641
4.63466	5.29628e-05	ArfGAP with FG repeats 1a	agfg1a	ZDB-GENE-030131-5808	327597	ENSDARG00000030020
2.43428	5.3201e-05	zgc:109934	zgc:109934	ZDB-GENE-050522-428	553552	ENSDARG00000094210
3.94004	5.38258e-05	F11 receptor, tandem duplicate 1	f11r.1	ZDB-GENE-030131-2416	323696	ENSDARG00000017320
8.30265	5.56902e-05	diverse immunoglobulin domain-containing protein 1.17	dicp1.17	ZDB-GENE-120306-10	100884154	ENSDARG00000104275
8.26582	5.84018e-05	phosphoinositide-3-kinase adaptor protein 1	pik3ap1	ZDB-GENE-090313-250	100002256	ENSDARG00000078285
6.55658	6.1525e-05	tumor necrosis factor, alpha-induced protein 8-like 2b	tnfaip8l2b	ZDB-GENE-040426-1359	393345	ENSDARG00000046148
4.06114	6.22976e-05	retinoid X receptor, alpha a	rxraa	ZDB-GENE-070314-2	555578	ENSDARG00000057737
8.59218	6.38956e-05	si:dkey-187i8.2	si:dkey-187i8.2	ZDB-GENE-121214-181	101882603	ENSDARG00000096624
4.19507	6.40129e-05	si:dkey-102g19.3	si:dkey-102g19.3	ZDB-GENE-091204-230	566752	ENSDARG00000086337
5.52691	6.42356e-05	si:dkey-11p23.7	si:dkey-11p23.7	ZDB-GENE-100922-120	100006927	ENSDARG00000032743
2.79953	6.42356e-05	mannose-6-phosphate receptor (cation dependent)	m6pr	ZDB-GENE-040426-2285	406486	ENSDARG00000018432
3.0346	6.56574e-05	cathepsin H	ctsh	ZDB-GENE-030131-3539	324818	ENSDARG00000041108
3.51451	6.60924e-05	death-associated protein kinase 1	dapk1	ZDB-GENE-060526-177	558314	ENSDARG00000060093
3.57137	6.62282e-05	WAS protein family, member 2	wasf2	ZDB-GENE-040426-865	394056	ENSDARG00000024209
3.65278	6.6827e-05	platelet/endothelial cell adhesion molecule 1	pecam1	ZDB-GENE-130530-689	569386	ENSDARG00000060263
2.20799	6.77619e-05	ubiquitin conjugating enzyme E2 A, like	ube2al	ZDB-GENE-030131-4195	325470	ENSDARG00000003017
2.81483	6.80821e-05	zgc:77517	zgc:77517	ZDB-GENE-040426-1508	393540	ENSDARG00000028618
2.48847	6.82869e-05	chromatin modifying protein 1B	chmp1b	ZDB-GENE-030131-8370	336426	ENSDARG00000099624
5.2193	6.88684e-05	interleukin 6 receptor	il6r	ZDB-GENE-080107-7	100135755	ENSDARG00000104474
5.6381	7.14181e-05	ceroid-lipofuscinosis, neuronal 3	cln3	ZDB-GENE-041114-174	492340	ENSDARG00000037865
5.01899	7.37403e-05	hepatitis A virus cellular receptor 2	havcr2	ZDB-GENE-091204-20	100536120	ENSDARG00000091692
4.1172	7.49002e-05	MLX, MAX dimerization protein	mlx	ZDB-GENE-050522-316	554119	ENSDARG00000037891
3.04195	7.51983e-05	actin related protein 2/3 complex, subunit 4, like	arpc4l	ZDB-GENE-040808-18	445305	ENSDARG00000058225
8.54827	7.6784e-05	family with sequence similarity 83, member Fb	fam83fb	ZDB-GENE-041114-194	492354	ENSDARG00000104188
2.90201	7.71909e-05	anthrax toxin receptor 2a	antxr2a	ZDB-GENE-060526-14	557239	ENSDARG00000104118
3.03413	7.7411e-05	si:dkey-79d12.5	si:dkey-79d12.5	ZDB-GENE-131127-429	100538016	ENSDARG00000040284
2.54639	7.94756e-05	P450 (cytochrome) oxidoreductase b	porb	ZDB-GENE-030131-5767	327556	ENSDARG00000059035
3.87909	7.95315e-05	histocompatibility (minor) HA-1 b	hmha1b	ZDB-GENE-071213-2	555849	ENSDARG00000062049
6.36336	8.10215e-05	si:dkey-56i24.1	si:dkey-56i24.1	ZDB-GENE-081105-8	568129	ENSDARG00000078152
6.12211	8.2939e-05	si:ch211-264f5.2	si:ch211-264f5.2	ZDB-GENE-080303-2	570749	ENSDARG00000078547
3.11315	8.46895e-05	cystatin 14b, tandem duplicate 1	cst14b.1	ZDB-GENE-061013-189	768128	ENSDARG00000045980
5.9628	8.59001e-05	gastrula zinc finger protein XlCGF8.2DB-like	LOC100537572	NA	100537572	ENSDARG00000092760
2.95934	8.61528e-05	zgc:158343	zgc:158343	ZDB-GENE-061201-9	568780	ENSDARG00000099411
5.06858	8.75109e-05	si:dkey-7i4.1	si:dkey-7i4.1	ZDB-GENE-081028-64	556716	ENSDARG00000086897
5.08025	8.77446e-05	zinc finger and BTB domain containing 2b	zbtb2b	ZDB-GENE-040426-2753	406724	ENSDARG00000028086
4.4191	9.00401e-05	interferon-induced protein 35	ifi35	ZDB-GENE-100311-2	559610	ENSDARG00000075643
4.35072	9.21136e-05	ArfGAP with GTPase domain, ankyrin repeat and PH domain 2	agap2	ZDB-GENE-061103-343	565109	ENSDARG00000099874
7.98061	9.23506e-05	diverse immunoglobulin domain-containing protein 3.3	dicp3.3	ZDB-GENE-120306-20	100884153	ENSDARG00000087706
2.71185	9.26437e-05	acyl-CoA synthetase long chain family member 4b	acsl4b	ZDB-GENE-030131-6493	334561	ENSDARG00000010752
8.02939	9.29633e-05	STRA6-like	stra6l	ZDB-GENE-070410-116	100000104	ENSDARG00000062467
3.32778	9.30118e-05	sorting nexin 9b	snx9b	ZDB-GENE-031118-50	558917	ENSDARG00000069302
2.41904	9.31098e-05	ubiquitin B	ubb	ZDB-GENE-050411-10	550134	ENSDARG00000093313
2.51553	9.43415e-05	FXYD domain containing ion transport regulator 1 (phospholemman)	fxyd1	ZDB-GENE-050309-14	503884	ENSDARG00000099014
4.14421	9.66968e-05	ATPase, H+ transporting, lysosomal V0 subunit b	atp6v0b	ZDB-GENE-030131-443	321724	ENSDARG00000031681
3.39573	9.75342e-05	abl-interactor 1b	abi1b	ZDB-GENE-060929-1182	767738	ENSDARG00000062991
2.74602	9.8219e-05	SH3 domain binding glutamate-rich protein like 3	sh3bgrl3	ZDB-GENE-040426-1059	393248	ENSDARG00000098075
8.3556	9.97572e-05	SH3-domain binding protein 1	sh3bp1	ZDB-GENE-121128-2	100006678	ENSDARG00000078119
4.67921	0.00010065	si:dkey-112a7.4	si:dkey-112a7.4	ZDB-GENE-030131-9661	100330171	ENSDARG00000104636
2.0486	0.000100904	major histocompatibility complex class I UBA	mhc1uba	ZDB-GENE-990415-145	30757	ENSDARG00000075963
2.92102	0.000105353	zgc:174863	zgc:174863	ZDB-GENE-080204-87	100136852	ENSDARG00000099476
8.21852	0.000105782	immune-related, lectin-like receptor 4	illr4	ZDB-GENE-050311-5	559737	ENSDARG00000008075
8.05989	0.000106306	leupaxin	lpxn	ZDB-GENE-081105-159	560743	ENSDARG00000079315
5.01847	0.000107779	zinc finger and BTB domain containing 46	zbtb46	ZDB-GENE-090313-352	570537	ENSDARG00000078191
4.55466	0.000110562	WAS/WASL interacting protein family, member 1a	wipf1a	ZDB-GENE-080204-101	100005341	ENSDARG00000104300
5.5844	0.000110935	NA	NA	NA	NA	ENSDARG00000097698
4.3882	0.000111663	deoxyribonuclease I-like 1	dnase1l1	ZDB-GENE-040426-2170	792196	ENSDARG00000005464
2.22108	0.000111793	nuclear factor of kappa light polypeptide gene enhancer in B-cells inhibitor, alpha b	nfkbiab	ZDB-GENE-030131-1819	323099	ENSDARG00000007693
3.87459	0.000114942	T-cell activation RhoGTPase activating protein b	tagapb	ZDB-GENE-040724-50	447809	ENSDARG00000043475
4.52312	0.000115602	tyrosylprotein sulfotransferase 2	tpst2	ZDB-GENE-040426-1400	393391	ENSDARG00000099155
3.96878	0.000120465	solute carrier family 29 (equilibrative nucleoside transporter), member 1b	slc29a1b	ZDB-GENE-130415-4	100331439	ENSDARG00000054447
2.7818	0.000120974	ARP2 actin related protein 2a homolog	actr2a	ZDB-GENE-040426-2894	406820	ENSDARG00000052438
2.13988	0.000121197	si:dkey-56m19.5	si:dkey-56m19.5	ZDB-GENE-030131-226	797705	ENSDARG00000068432
3.21936	0.000121201	SH3-domain GRB2-like 3a	sh3gl3a	ZDB-GENE-070112-242	571626	ENSDARG00000013360
6.9145	0.000123545	caspase a	caspa	ZDB-GENE-000616-3	57933	ENSDARG00000008165
2.8956	0.000126559	ATPase, H+ transporting, lysosomal, V1 subunit G1	atp6v1g1	ZDB-GENE-030131-6965	335025	ENSDARG00000022315
2.4306	0.00012701	X-box binding protein 1	xbp1	ZDB-GENE-011210-2	140614	ENSDARG00000035622
4.72376	0.00013028	adenylate kinase 4	ak4	ZDB-GENE-040426-2505	406590	ENSDARG00000006546
5.45448	0.00013219	Kruppel-like factor 2b	klf2b	ZDB-GENE-011109-2	117509	ENSDARG00000040432
8.57938	0.000134508	zinc finger, DHHC-type containing 20b	zdhhc20b	ZDB-GENE-091117-30	100001188	ENSDARG00000058178
8.65945	0.000137349	LETM1 domain containing 1	letmd1	ZDB-GENE-080723-8	567014	ENSDARG00000030641
8.34262	0.000137936	sc:d156	sc:d156	ZDB-GENE-080303-5	100142634	ENSDARG00000076539
4.2866	0.000148687	si:ch211-122f10.4	si:ch211-122f10.4	ZDB-GENE-140106-45	792966	ENSDARG00000052074
5.45225	0.000148929	GP1 homolog, RAB6A GEF complex partner 1	rgp1	ZDB-GENE-040718-352	436881	ENSDARG00000006545
5.99044	0.000149129	caspase b, like	caspbl	ZDB-GENE-090311-53	566185	ENSDARG00000094433
7.91177	0.000151045	HECT, C2 and WW domain containing E3 ubiquitin protein ligase 2a	hecw2a	ZDB-GENE-090311-22	100150269	ENSDARG00000062447
4.60905	0.000151267	canopy1	cnpy1	ZDB-GENE-060315-3	402819	ENSDARG00000003757
2.64072	0.000151267	zgc:110239	zgc:110239	ZDB-GENE-050417-107	550326	ENSDARG00000077664
2.11638	0.000153695	talin 1	tln1	ZDB-GENE-031002-48	494453	ENSDARG00000100729
5.02573	0.000154637	tec protein tyrosine kinase	tec	ZDB-GENE-030131-7499	571588	ENSDARG00000098477
5.2643	0.000155805	si:dkey-69o16.5	si:dkey-69o16.5	ZDB-GENE-081104-432	100149419	ENSDARG00000070057
2.75869	0.000159117	insulin-like growth factor 2b	igf2b	ZDB-GENE-030131-2935	324215	ENSDARG00000033307
3.24545	0.000160573	RAB GTPase activating protein 1-like	rabgap1l	ZDB-GENE-050208-389	555272	ENSDARG00000061757
5.24719	0.000166994	ATP23 metallopeptidase and ATP synthase assembly factor homolog	atp23	ZDB-GENE-070410-102	100004177	ENSDARG00000063686
2.4817	0.000176254	transient receptor potential cation channel, subfamily V, member 6	trpv6	ZDB-GENE-040624-12	100000322	ENSDARG00000014496
2.57992	0.000176791	engulfment and cell motility 1 (ced-12 homolog, C. elegans)	elmo1	ZDB-GENE-040426-2069	406364	ENSDARG00000098753
7.91054	0.000181221	si:ch211-105j21.9	si:ch211-105j21.9	ZDB-GENE-131127-499	103911274	ENSDARG00000097845
4.55893	0.000191035	arachidonate 12-lipoxygenase	alox12	ZDB-GENE-030131-1452	322732	ENSDARG00000069463
7.63537	0.00019254	WEE1 homolog 2 (S. pombe)	wee2	ZDB-GENE-030131-5682	327471	ENSDARG00000012718
2.63436	0.000195307	ATPase, H+ transporting, lysosomal, V1 subunit B, member a	atp6v1ba	ZDB-GENE-030711-3	359839	ENSDARG00000013443
2.46342	0.000197395	early growth response 1	egr1	ZDB-GENE-980526-320	30498	ENSDARG00000037421
3.65198	0.000202269	E74-like ETS transcription factor 1	elf1	ZDB-GENE-980526-335	30396	ENSDARG00000020759
8.24017	0.000202943	zinc finger and BTB domain containing 2a	zbtb2a	ZDB-GENE-040426-726	393129	ENSDARG00000044038
3.11951	0.000204117	cytokine receptor family member b6	crfb6	ZDB-GENE-030131-5999	562820	ENSDARG00000067795
7.6746	0.000205161	proteoglycan 4a	prg4a	ZDB-GENE-030131-8295	336351	ENSDARG00000010482
2.80097	0.00021832	sorting nexin 17	snx17	ZDB-GENE-030131-9475	568263	ENSDARG00000091418
9.29113	0.000220962	si:dkey-148a17.6	si:dkey-148a17.6	ZDB-GENE-160728-65	108190685	ENSDARG00000053124
4.71546	0.000232457	si:dkey-21a6.5	si:dkey-21a6.5	ZDB-GENE-131121-257	571530	ENSDARG00000091813
3.24762	0.000232754	acyl-CoA oxidase 1, palmitoyl	acox1	ZDB-GENE-041010-219	449662	ENSDARG00000014727
2.42248	0.000240142	coactosin-like F-actin binding protein 1	cotl1	ZDB-GENE-030131-8325	336381	ENSDARG00000026829
4.84301	0.000241057	cyclin I family, member 2	ccni2	ZDB-GENE-081106-2	100330479	ENSDARG00000033046
3.10807	0.000241416	endoplasmic reticulum oxidoreductase beta	ero1b	ZDB-GENE-060929-744	767700	ENSDARG00000103915
7.70982	0.000243607	ArfGAP with dual PH domains 2	adap2	ZDB-GENE-070912-21	100331455	ENSDARG00000070565
6.55466	0.000248724	scavenger receptor class B, member 1	scarb1	ZDB-GENE-031126-1	387260	ENSDARG00000101557
5.84535	0.000258595	solute carrier family 35, member F4	slc35f4	ZDB-GENE-131121-49	100001581	ENSDARG00000103124
3.15219	0.000264683	NA	NA	NA	NA	ENSDARG00000058232
5.76059	0.000265801	gastrula zinc finger protein XlCGF8.2DB-like	LOC101884482	NA	101884482	ENSDARG00000098302
3.96252	0.000272654	FYVE, RhoGEF and PH domain containing 4b	fgd4b	ZDB-GENE-110421-6	793364	ENSDARG00000060248
2.71405	0.000272869	dynein axonemal heavy chain 3	dnah3	ZDB-GENE-091112-7	100334351	ENSDARG00000068468
2.815	0.000278297	osteopetrosis associated transmembrane protein 1	ostm1	ZDB-GENE-081104-270	100320445	ENSDARG00000069808
3.86947	0.000284368	acyl-CoA synthetase long chain family member 1b	acsl1b	ZDB-GENE-040801-88	445175	ENSDARG00000003854
8.1082	0.000285264	si:dkeyp-92c9.3	si:dkeyp-92c9.3	ZDB-GENE-060503-562	571487	ENSDARG00000036104
4.00237	0.000285264	negative regulator of reactive oxygen species	nrros	ZDB-GENE-040808-36	445318	ENSDARG00000071491
3.91103	0.000285264	versican b	vcanb	ZDB-GENE-030131-2185	323465	ENSDARG00000009401
4.20383	0.000287511	si:dkeyp-82a1.6	si:dkeyp-82a1.6	ZDB-GENE-081105-150	100005391	ENSDARG00000094336
4.61585	0.000290437	si:ch211-276a23.5	si:ch211-276a23.5	ZDB-GENE-141215-4	555317	ENSDARG00000089706
5.79112	0.000292382	cytokine receptor family member b4	crfb4	ZDB-GENE-070905-3	797527	ENSDARG00000068711
2.81085	0.000297122	dual specificity phosphatase 5	dusp5	ZDB-GENE-010625-1	114436	ENSDARG00000019307
3.26955	0.000299778	spermine oxidase	smox	ZDB-GENE-031201-3	387290	ENSDARG00000036967
4.06473	0.000303976	mucolipin 1a	mcoln1a	ZDB-GENE-040426-2704	406689	ENSDARG00000002285
3.58869	0.000304841	activin A receptor like type 1	acvrl1	ZDB-GENE-021003-1	266753	ENSDARG00000018179
4.48559	0.000311039	si:ch211-203d1.3	si:ch211-203d1.3	ZDB-GENE-160113-15	101886694	ENSDARG00000079591
4.0125	0.000312746	ganglioside induced differentiation associated protein 2	gdap2	ZDB-GENE-040912-31	447824	ENSDARG00000021569
2.16656	0.000317706	beta-2-microglobulin, like	b2ml	ZDB-GENE-040426-2136	791742	ENSDARG00000015887
2.45573	0.000322694	ring finger and WD repeat domain 2	rfwd2	ZDB-GENE-070410-134	100037391	ENSDARG00000079329
3.47401	0.000327024	centromere protein P	cenpp	ZDB-GENE-040801-74	445161	ENSDARG00000044135
4.09667	0.000327996	DENN/MADD domain containing 4B	dennd4b	ZDB-GENE-130530-684	798528	ENSDARG00000102914
3.3422	0.000330659	arrestin, beta 2b	arrb2b	ZDB-GENE-040426-1332	394099	ENSDARG00000011545
4.3955	0.000334043	proline-serine-threonine phosphatase interacting protein 2	pstpip2	ZDB-GENE-091204-90	100537857	ENSDARG00000089569
3.5433	0.00033595	si:ch211-243a20.4	si:ch211-243a20.4	ZDB-GENE-061207-29	103909146	ENSDARG00000105481
6.99192	0.000338511	fucosyltransferase 7 (alpha (1,3) fucosyltransferase)	fut7	ZDB-GENE-060929-997	562250	ENSDARG00000044775
7.74145	0.000342403	colony stimulating factor 3 (granulocyte) b	csf3b	ZDB-GENE-141212-221	100190920	ENSDARG00000098752
6.19007	0.000348026	odorant receptor, family B, subfamily 101, member 1	or101-1	ZDB-GENE-990415-190	30356	ENSDARG00000013014
4.24383	0.000348141	endothelin converting enzyme 1	ece1	ZDB-GENE-061110-100	777750	ENSDARG00000061737
4.37577	0.000348649	histocompatibility (minor) HA-1 a	hmha1a	ZDB-GENE-140106-47	556955	ENSDARG00000052496
2.86027	0.000360348	wu:fb55g09	wu:fb55g09	ZDB-GENE-030131-1009	792924	ENSDARG00000088449
5.97587	0.000367264	laccase (multicopper oxidoreductase) domain containing 1	lacc1	ZDB-GENE-081104-155	100005054	ENSDARG00000076914
5.89191	0.000372355	transcription factor CP2-like 1	tfcp2l1	ZDB-GENE-040704-58	431761	ENSDARG00000029497
5.92587	0.000372578	dehydrogenase/reductase (SDR family) member 1	dhrs1	ZDB-GENE-030616-591	368670	ENSDARG00000054300
4.44271	0.000374272	zinc finger protein 436-like	LOC103911751	NA	103911751	ENSDARG00000088927
3.55784	0.000376037	non-specific cytotoxic cell receptor protein 1	nccrp1	ZDB-GENE-000210-13	30078	ENSDARG00000035326
3.62003	0.000376403	XIAP associated factor 1	xaf1	ZDB-GENE-060929-840	767709	ENSDARG00000068939
2.90878	0.000376403	si:ch211-74f19.2	si:ch211-74f19.2	ZDB-GENE-160114-78	560941	ENSDARG00000076239
3.8642	0.000376806	colony stimulating factor 2 receptor, beta, low-affinity (granulocyte-macrophage)	csf2rb	ZDB-GENE-080115-1	100135062	ENSDARG00000076586
3.79575	0.000383898	Schwann cell myelin protein-like	LOC100006649	NA	100006649	ENSDARG00000100134
3.75323	0.000383898	ATP-binding cassette, sub-family C (CFTR/MRP), member 3	abcc3	ZDB-GENE-050517-16	323301	ENSDARG00000096662
5.20108	0.00038984	zgc:172090	zgc:172090	ZDB-GENE-080204-40	565611	ENSDARG00000075626
6.70307	0.000396633	chromosome 17 C14orf132 homolog	c17h14orf132	NA	103909003	ENSDARG00000108781
4.59033	0.000403587	serum/glucocorticoid regulated kinase 2b	sgk2b	ZDB-GENE-060929-44	559050	ENSDARG00000006598
5.04537	0.000420591	C5a anaphylatoxin chemotactic receptor	c5ar1	NA	100000959	ENSDARG00000040319
5.27866	0.000421547	G protein-coupled receptor kinase interacting ArfGAP 2b	git2b	ZDB-GENE-070112-2192	567190	ENSDARG00000042791
2.32459	0.000423263	stress-associated endoplasmic reticulum protein 1	serp1	ZDB-GENE-030131-8741	336797	ENSDARG00000099439
7.74859	0.000439312	inositol-trisphosphate 3-kinase A	itpka	ZDB-GENE-030616-116	368717	ENSDARG00000042856
6.63221	0.000439312	zgc:198419	zgc:198419	ZDB-GENE-030131-7540	100006523	ENSDARG00000076221
7.1195	0.000454948	diacylglycerol O-acyltransferase 1a	dgat1a	ZDB-GENE-030131-4600	325875	ENSDARG00000103503
2.2554	0.000460519	matrix metallopeptidase 14b (membrane-inserted)	mmp14b	ZDB-GENE-030901-2	566945	ENSDARG00000008388
4.70058	0.000464996	polycomb group ring finger 5b	pcgf5b	ZDB-GENE-060512-34	692252	ENSDARG00000052388
3.28183	0.000474015	galactosidase, beta 1	glb1	ZDB-GENE-050410-9	548343	ENSDARG00000036415
3.86355	0.000478364	SKI-like proto-oncogene b	skilb	ZDB-GENE-080723-40	100170835	ENSDARG00000022904
4.31268	0.000482456	TIMP metallopeptidase inhibitor 4, tandem duplicate 3	timp4.3	ZDB-GENE-070824-1	100124610	ENSDARG00000100795
8.4507	0.000491164	NA	NA	NA	NA	ENSDARG00000104381
2.60677	0.000496568	solute carrier family 30 (zinc transporter), member 1a	slc30a1a	ZDB-GENE-040426-1840	393853	ENSDARG00000005463
6.16737	0.00051722	transmembrane protein 163a	tmem163a	ZDB-GENE-081104-429	564964	ENSDARG00000079858
7.98455	0.000526766	si:ch73-34h11.1	si:ch73-34h11.1	ZDB-GENE-131120-162	100148917	ENSDARG00000104422
4.10825	0.000528958	RAB11 family interacting protein 4 (class II) b	rab11fip4b	ZDB-GENE-080722-8	100151129	ENSDARG00000103207
4.46028	0.000531236	synaptonemal complex central element protein 1-like	LOC108180085	NA	108180085	ENSDARG00000076609
2.26833	0.000534548	charged multivesicular body protein 4Bb	chmp4bb	ZDB-GENE-040426-2812	406766	ENSDARG00000007323
3.80687	0.000543862	ectonucleoside triphosphate diphosphohydrolase 2a, tandem duplicate 1	entpd2a.1	ZDB-GENE-040724-187	447905	ENSDARG00000035506
4.08629	0.000546675	DEP domain containing MTOR-interacting protein	deptor	ZDB-GENE-061013-453	768177	ENSDARG00000040930
2.69191	0.000550509	interleukin-1 receptor-associated kinase 3	irak3	ZDB-GENE-060503-710	567444	ENSDARG00000053131
3.89682	0.000557812	proteasome subunit beta 10	psmb10	ZDB-GENE-001208-2	64280	ENSDARG00000001656
5.5817	0.000561962	transglutaminase 1 like 4	tgm1l4	ZDB-GENE-050913-29	555962	ENSDARG00000101407
4.47489	0.000572698	si:ch73-248e21.7	si:ch73-248e21.7	ZDB-GENE-120215-231	101885142	ENSDARG00000096331
7.3112	0.00058046	C-X-C motif chemokine 11-6-like	LOC567656	NA	567656	ENSDARG00000101138
4.7768	0.00058046	sperm antigen with calponin homology and coiled-coil domains 1	specc1	ZDB-GENE-060526-207	562343	ENSDARG00000029480
4.74229	0.000580722	guanine nucleotide binding protein (G protein), gamma 2	gng2	ZDB-GENE-050417-59	550256	ENSDARG00000056831
7.32986	0.000584384	aquaporin 7	aqp7	ZDB-GENE-030131-6461	334529	ENSDARG00000026787
5.82078	0.000596804	si:ch211-262n1.4	si:ch211-262n1.4	ZDB-GENE-070705-162	100150512	ENSDARG00000074223
4.23643	0.000601406	cd22 molecule	cd22	ZDB-GENE-050522-521	554810	ENSDARG00000053005
3.85474	0.000602827	si:ch211-260e23.7	si:ch211-260e23.7	ZDB-GENE-141216-158	100004554	ENSDARG00000104856
2.16603	0.000628981	programmed cell death 6 interacting protein	pdcd6ip	ZDB-GENE-040426-2678	406669	ENSDARG00000025269
3.2274	0.000633992	B-cell CLL/lymphoma 6a, genome duplicate b	bcl6ab	ZDB-GENE-030131-7523	100001936	ENSDARG00000069295
2.44292	0.000650081	lysine (K)-specific demethylase 6B, a	kdm6ba	ZDB-GENE-091005-1	556678	ENSDARG00000088087
3.98155	0.000656363	galactosidase, beta 1-like	glb1l	ZDB-GENE-050309-196	100001628	ENSDARG00000029955
2.92488	0.000658172	scavenger receptor class B, member 2b	scarb2b	ZDB-GENE-170406-1	564077	ENSDARG00000100753
3.81603	0.000666093	thymocyte selection associated family member 2	themis2	ZDB-GENE-110411-89	100535600	ENSDARG00000058964
3.36673	0.000669428	nuclear receptor interacting protein 1a	nrip1a	ZDB-GENE-040723-8	796407	ENSDARG00000068965
5.54236	0.000678379	C-terminal Src kinase	csk	ZDB-GENE-061103-493	556454	ENSDARG00000067996
2.54161	0.000678728	Rho GTPase activating protein 12b	arhgap12b	ZDB-GENE-040426-1727	393848	ENSDARG00000026482
3.11794	0.000684644	family with sequence similarity 49, member Bb	fam49bb	ZDB-GENE-040426-2590	404610	ENSDARG00000045417
5.1075	0.000695092	B-cell CLL/lymphoma 7B, b	bcl7bb	ZDB-GENE-010328-17	81595	ENSDARG00000040396
3.03316	0.000696874	protein kinase N1a	pkn1a	ZDB-GENE-061207-17	560840	ENSDARG00000060184
2.17408	0.000708677	solute carrier family 12 (sodium/potassium/chloride transporter), member 2	slc12a2	ZDB-GENE-040625-53	415170	ENSDARG00000104573
7.57689	0.000716028	gamma-glutamyl hydrolase	LOC553228	NA	553228	ENSDARG00000102758
3.74659	0.000720949	eukaryotic translation initiation factor 4 gamma, 3b	eif4g3b	ZDB-GENE-090312-49	568761	ENSDARG00000074331
7.22733	0.000721919	zgc:101715	zgc:101715	ZDB-GENE-040912-59	447894	ENSDARG00000102929
4.50079	0.000732344	ATPase type 13A2	atp13a2	ZDB-GENE-061215-126	568666	ENSDARG00000061890
2.91256	0.000737007	transcriptional and immune response regulator a	tcima	ZDB-GENE-050320-36	541345	ENSDARG00000079497
4.51008	0.000754646	NA	NA	NA	NA	ENSDARG00000102041
2.19324	0.000776344	drebrin-like b	dbnlb	ZDB-GENE-050522-293	553729	ENSDARG00000016016
3.85072	0.0007922	endothelium-specific receptor tyrosine kinase 1	tie1	ZDB-GENE-990415-55	30746	ENSDARG00000004105
5.87315	0.000806202	cytohesin 1 interacting protein	cytip	ZDB-GENE-140106-76	100537036	ENSDARG00000061717
3.9245	0.000816791	phospholipase C, gamma 2	plcg2	ZDB-GENE-030131-9532	561747	ENSDARG00000068763
4.59219	0.000817422	zgc:171731	zgc:171731	ZDB-GENE-071004-27	563034	ENSDARG00000014657
6.1398	0.000821261	ARP2 actin related protein 2b homolog	actr2b	ZDB-GENE-050410-4	554861	ENSDARG00000070076
4.04372	0.000831568	family with sequence similarity 117, member Ab	fam117ab	ZDB-GENE-080515-7	100151756	ENSDARG00000079252
3.6005	0.000832636	NA	NA	NA	NA	ENSDARG00000029232
3.56099	0.000874049	signal transducing adaptor molecule (SH3 domain and ITAM motif) 2	stam2	ZDB-GENE-041114-64	492497	ENSDARG00000005318
2.89091	0.000879581	maestro heat-like repeat family member 1	mroh1	ZDB-GENE-090806-2	794708	ENSDARG00000016573
4.98582	0.000884454	malonyl CoA:ACP acyltransferase (mitochondrial)	mcat	ZDB-GENE-041111-231	564111	ENSDARG00000016613
4.26216	0.00089426	zgc:165573	zgc:165573	ZDB-GENE-070615-27	100073329	ENSDARG00000102482
2.20647	0.000906049	CD99 molecule-like 2	cd99l2	ZDB-GENE-030131-1986	323266	ENSDARG00000056722
3.07736	0.00093226	Enah/Vasp-like a	evla	ZDB-GENE-000607-65	58003	ENSDARG00000035650
3.50219	0.000941632	ADP-ribosylation factor-like 8Ba	arl8ba	ZDB-GENE-030131-9370	337424	ENSDARG00000006915
2.4591	0.000947362	ER degradation enhancer, mannosidase alpha-like 3	edem3	ZDB-GENE-070801-5	559811	ENSDARG00000074129
6.98141	0.000960764	GLI pathogenesis-related 2	glipr2	ZDB-GENE-030131-4424	325699	ENSDARG00000041724
2.70315	0.000962585	transmembrane protein 120B	tmem120b	ZDB-GENE-050522-49	798580	ENSDARG00000042929
4.08963	0.000979697	PQ loop repeat containing 3	pqlc3	ZDB-GENE-040912-40	447876	ENSDARG00000054251
3.05324	0.00106192	zgc:152753	zgc:152753	ZDB-GENE-060818-8	553486	ENSDARG00000056443
3.12533	0.001063	cysteine-serine-rich nuclear protein 1b	csrnp1b	ZDB-GENE-030131-1515	322795	ENSDARG00000038429
3.05591	0.00106643	ADP-ribosylation factor 6b	arf6b	ZDB-GENE-030131-9056	100003206	ENSDARG00000052928
3.56438	0.00106996	si:ch211-191j22.3	si:ch211-191j22.3	ZDB-GENE-030131-4242	325517	ENSDARG00000095459
2.07193	0.00107021	solute carrier family 43 (amino acid system L transporter), member 2a	slc43a2a	ZDB-GENE-040426-964	393221	ENSDARG00000036848
3.94717	0.00109655	ubiquitin specific peptidase 33	usp33	ZDB-GENE-040426-2323	406508	ENSDARG00000016163
2.86421	0.00111289	AT rich interactive domain 5A (MRF1-like)	arid5a	ZDB-GENE-100525-3	100462698	ENSDARG00000077120
4.10083	0.00114935	coiled-coil serine-rich protein 1	ccser1	ZDB-GENE-081104-422	795160	ENSDARG00000075919
4.55636	0.00115975	Wiskott-Aldrich syndrome (eczema-thrombocytopenia) a	wasa	ZDB-GENE-081104-419	571256	ENSDARG00000015149
2.2398	0.00116407	regulator of calcineurin 1a	rcan1a	ZDB-GENE-040801-135	445222	ENSDARG00000003109
3.73889	0.00118618	si:ch211-136m16.8	si:ch211-136m16.8	ZDB-GENE-121214-301	100000629	ENSDARG00000090767
3.03196	0.00118825	interferon regulatory factor 2	irf2	ZDB-GENE-041212-38	494071	ENSDARG00000040465
4.00705	0.00119491	zgc:64065	zgc:64065	ZDB-GENE-040426-1355	393379	ENSDARG00000098099
2.49508	0.00120503	coenzyme Q10B	coq10b	ZDB-GENE-050417-263	550442	ENSDARG00000056141
3.0221	0.00122712	NA	NA	NA	NA	ENSDARG00000100126
4.04022	0.00123195	phosphatidylinositol-3,4,5-trisphosphate-dependent Rac exchange factor 1	prex1	ZDB-GENE-030131-1428	570984	ENSDARG00000075793
7.41697	0.0012465	wu:fu71h07	wu:fu71h07	ZDB-GENE-050302-121	570464	ENSDARG00000103860
3.854	0.00127706	CDC42 small effector 1	cdc42se1	ZDB-GENE-030131-9260	791998	ENSDARG00000023724
4.95808	0.00128987	si:ch211-284e13.9	si:ch211-284e13.9	ZDB-GENE-060526-164	566600	ENSDARG00000093214
3.39226	0.0013071	major facilitator superfamily domain containing 2ab	mfsd2ab	ZDB-GENE-040801-89	445176	ENSDARG00000035909
2.78997	0.00133479	charged multivesicular body protein 2A	chmp2a	ZDB-GENE-040426-2922	798901	ENSDARG00000053979
3.85772	0.0013414	solute carrier family 2 (facilitated glucose transporter), member 13b	slc2a13b	ZDB-GENE-090812-1	559440	ENSDARG00000076899
2.73881	0.00135081	solute carrier family 35, member F6	slc35f6	ZDB-GENE-040718-297	436832	ENSDARG00000016745
4.21194	0.00135132	NA	NA	NA	NA	ENSDARG00000008575
2.14479	0.00136335	guanine nucleotide binding protein (G protein), alpha inhibiting activity polypeptide 2a	gnai2a	ZDB-GENE-030131-8365	336421	ENSDARG00000018174
2.21432	0.00136975	zinc finger, AN1-type domain 5b	zfand5b	ZDB-GENE-040426-875	393923	ENSDARG00000002271
3.17031	0.00138254	Cbl proto-oncogene, E3 ubiquitin protein ligase	cbl	ZDB-GENE-041114-207	492364	ENSDARG00000009958
4.22574	0.00139702	FYVE, RhoGEF and PH domain containing 5a	fgd5a	ZDB-GENE-090428-3	100151562	ENSDARG00000088801
4.16859	0.00143191	cyclin-dependent kinase inhibitor 1Cb	cdkn1cb	ZDB-GENE-131127-286	100004175	ENSDARG00000104903
2.48646	0.00143424	NA	NA	NA	NA	ENSDARG00000102249
7.89321	0.00143945	si:dkeyp-123h10.2	si:dkeyp-123h10.2	ZDB-GENE-090313-376	100536832	ENSDARG00000075043
3.11699	0.00145064	megakaryoblastic leukemia (translocation) 1b	mkl1b	ZDB-GENE-030131-681	559638	ENSDARG00000076229
3.43838	0.00146239	zgc:92481	zgc:92481	ZDB-GENE-040912-181	447865	ENSDARG00000073905
5.04728	0.00146832	si:ch73-116o1.2	si:ch73-116o1.2	ZDB-GENE-110411-67	100536317	ENSDARG00000075285
3.25789	0.00147101	transgelin 2	tagln2	ZDB-GENE-020802-2	259183	ENSDARG00000033466
8.05999	0.00148018	laminin, beta 4	lamb4	ZDB-GENE-021226-2	286831	ENSDARG00000039133
7.86925	0.00149815	NA	NA	NA	NA	ENSDARG00000071653
2.86008	0.00150173	solute carrier family 1 (glial high affinity glutamate transporter), member 3a	slc1a3a	ZDB-GENE-030131-2159	323439	ENSDARG00000104431
3.87274	0.00150795	Cbl proto-oncogene-like 1, E3 ubiquitin protein ligase	cbll1	ZDB-GENE-040426-691	394041	ENSDARG00000015222
3.5034	0.00150979	tubulin, alpha 8 like 2	tuba8l2	ZDB-GENE-040426-1646	393664	ENSDARG00000031164
2.18549	0.00153712	nucleobindin 1	nucb1	ZDB-GENE-060825-222	751753	ENSDARG00000054833
4.48599	0.00156471	aldo-keto reductase family 7, member A3 (aflatoxin aldehyde reductase)	akr7a3	ZDB-GENE-040718-62	436642	ENSDARG00000016649
4.33443	0.00156886	monooxygenase, DBH-like 1	moxd1	ZDB-GENE-030131-9320	570584	ENSDARG00000031136
3.50848	0.00157418	solute carrier family 15 (oligopeptide transporter), member 4	slc15a4	ZDB-GENE-040426-1047	393932	ENSDARG00000102612
2.83767	0.00158056	protein kinase C, delta b	prkcdb	ZDB-GENE-111129-1	100150844	ENSDARG00000070651
4.09972	0.00158863	RUN and SH3 domain containing 1	rusc1	ZDB-GENE-100922-274	558727	ENSDARG00000078125
3.25796	0.00158994	DNA-damage regulated autophagy modulator 2b	dram2b	ZDB-GENE-040625-141	415225	ENSDARG00000044241
3.01569	0.00163033	TBC1 (tre-2/USP6, BUB2, cdc16) domain family, member 1	tbc1d1	ZDB-GENE-060710-1	561193	ENSDARG00000062081
7.60979	0.00165692	NA	NA	NA	NA	ENSDARG00000067784
3.19111	0.00166249	si:rp71-36a1.3	si:rp71-36a1.3	ZDB-GENE-050208-566	100034563	ENSDARG00000071662
3.37781	0.00167538	solute carrier family 7 (anionic amino acid transporter light chain, xc- system), member 11	slc7a11	ZDB-GENE-150416-1	100151597	ENSDARG00000071384
4.09344	0.00170384	interleukin 16	il16	ZDB-GENE-130103-3	100534674	ENSDARG00000102908
3.32235	0.00171996	NA	NA	NA	NA	ENSDARG00000103138
2.20885	0.00173247	core-binding factor, beta subunit	cbfb	ZDB-GENE-980526-440	30744	ENSDARG00000040917
4.37101	0.00176004	zinc finger protein 296	znf296	ZDB-GENE-050419-201	553232	ENSDARG00000077897
5.26776	0.00176772	zinc finger, FYVE domain containing 26	zfyve26	ZDB-GENE-030131-3286	324565	ENSDARG00000040131
2.63092	0.00176916	transmembrane protein 189	tmem189	ZDB-GENE-041010-150	450031	ENSDARG00000042732
4.188	0.00177083	nicotinamide riboside kinase 1	nmrk1	ZDB-GENE-050320-8	541321	ENSDARG00000079353
4.23619	0.00177596	echinoderm microtubule associated protein like 3	eml3	ZDB-GENE-110304-3	100533983	ENSDARG00000058038
4.02917	0.00177596	regulator of G protein signaling 14a	rgs14a	ZDB-GENE-030131-5579	327368	ENSDARG00000021521
2.37266	0.00177596	TIMP metallopeptidase inhibitor 2b	timp2b	ZDB-GENE-040426-2655	406650	ENSDARG00000075261
3.18532	0.00178125	uncharacterized LOC101882211	LOC101882211	NA	101882211	ENSDARG00000090882
4.0762	0.00178383	zgc:194312	zgc:194312	ZDB-GENE-081022-102	794943	ENSDARG00000077414
7.81145	0.00180313	IKAROS family zinc finger 1 (Ikaros)	ikzf1	ZDB-GENE-980526-304	30177	ENSDARG00000013539
3.65527	0.00182023	TAO kinase 3a	taok3a	ZDB-GENE-100921-50	798408	ENSDARG00000060751
3.79813	0.00186649	RNA binding motif protein 48	rbm48	ZDB-GENE-060328-1	402897	ENSDARG00000033754
3.719	0.001873	NA	NA	NA	NA	ENSDARG00000100832
4.4685	0.00189242	NA	NA	NA	NA	ENSDARG00000088656
2.4113	0.00193474	disco-interacting protein 2 homolog Ba	dip2ba	ZDB-GENE-040426-2305	405899	ENSDARG00000005350
6.9499	0.00193828	troponin T2c, cardiac	tnnt2c	ZDB-GENE-030520-1	353248	ENSDARG00000032242
2.70247	0.00195916	guanylate binding protein 1	gbp1	ZDB-GENE-040718-32	436615	ENSDARG00000038668
3.94243	0.00197223	beta-1,4-N-acetyl-galactosaminyl transferase 1a	b4galnt1a	ZDB-GENE-070112-1462	558684	ENSDARG00000061520
3.682	0.00198482	solute carrier family 10, member 7	slc10a7	ZDB-GENE-040801-5	445025	ENSDARG00000104508
4.8559	0.00204613	si:ch211-195b11.3	si:ch211-195b11.3	ZDB-GENE-141222-6	100334344	ENSDARG00000100582
4.53002	0.00205806	erythrocyte membrane protein band 4.1b	epb41b	ZDB-GENE-030130-1	326287	ENSDARG00000029019
5.26775	0.00207883	glucosaminyl (N-acetyl) transferase 4, core 2, a	gcnt4a	ZDB-GENE-030131-3231	324510	ENSDARG00000035198
4.37389	0.00209419	Fc receptor-like protein 4	LOC101884253	NA	101884253	ENSDARG00000071261
3.86602	0.00210047	family with sequence similarity 45, member A	fam45a	ZDB-GENE-030131-3548	556203	ENSDARG00000062965
3.2147	0.00210947	mitogen-activated protein kinase kinase kinase 1, E3 ubiquitin protein ligase	map3k1	ZDB-GENE-090313-412	100334486	ENSDARG00000098405
3.40396	0.00211976	si:ch211-219a4.3	si:ch211-219a4.3	ZDB-GENE-070424-157	791754	ENSDARG00000040445
3.55356	0.00223603	Rho guanine nucleotide exchange factor (GEF) 25a	arhgef25a	ZDB-GENE-100728-4	100331456	ENSDARG00000100606
2.46981	0.0022431	potassium channel tetramerization domain containing 6b	kctd6b	ZDB-GENE-040718-14	436601	ENSDARG00000023703
2.42624	0.00229224	sorting nexin 5	snx5	ZDB-GENE-040426-2857	406797	ENSDARG00000020442
3.03323	0.00233065	zgc:66427	zgc:66427	ZDB-GENE-040426-1913	406256	ENSDARG00000023303
3.51795	0.00233348	glutamate dehydrogenase 1a	glud1a	ZDB-GENE-030114-2	317737	ENSDARG00000008816
4.1006	0.0023373	glycerol-3-phosphate acyltransferase 3	gpat3	ZDB-GENE-040718-436	436958	ENSDARG00000016048
3.41056	0.00234142	zgc:100829	zgc:100829	ZDB-GENE-040801-54	445149	ENSDARG00000015557
7.2402	0.00235654	si:ch211-194m7.4	si:ch211-194m7.4	ZDB-GENE-131125-83	100331859	ENSDARG00000100346
3.77581	0.00237357	helicase (DNA) B	helb	ZDB-GENE-030729-16	797342	ENSDARG00000053127
5.10623	0.00237803	protein kinase, cAMP-dependent, catalytic, beta a	prkacba	ZDB-GENE-040426-1351	393998	ENSDARG00000001782
4.96107	0.00240888	TBC1 domain family, member 25	tbc1d25	ZDB-GENE-041111-25	556338	ENSDARG00000075333
2.14051	0.0024479	FOS-like antigen 1a	fosl1a	ZDB-GENE-061207-7	564241	ENSDARG00000015355
3.48422	0.00245458	si:ch211-225b11.1	si:ch211-225b11.1	ZDB-GENE-060531-39	561694	ENSDARG00000002405
7.48288	0.00247517	phosphoinositide-3-kinase, regulatory subunit 5	pik3r5	ZDB-GENE-030131-2308	323588	ENSDARG00000102762
4.18794	0.00248766	LIM domain only 2 (rhombotin-like 1)	lmo2	ZDB-GENE-980526-419	30332	ENSDARG00000095019
4.16106	0.00248766	cystinosin, lysosomal cystine transporter	ctns	ZDB-GENE-050522-352	553594	ENSDARG00000008890
3.87033	0.00249314	oxysterol binding protein	osbp	ZDB-GENE-090312-18	564372	ENSDARG00000004634
7.44455	0.00252365	armadillo repeat containing 1	armc1	ZDB-GENE-041212-33	494066	ENSDARG00000013861
2.26342	0.00257287	zgc:152791	zgc:152791	ZDB-GENE-060901-4	641326	ENSDARG00000039243
2.49208	0.00257861	RasGEF domain family, member 1Ba	rasgef1ba	ZDB-GENE-030131-5783	327572	ENSDARG00000033614
7.74487	0.00258544	urotensin-related peptide 1	urp1	ZDB-GENE-100922-138	100329524	ENSDARG00000093493
2.30098	0.00259323	ADP-ribosylation factor 1	arf1	ZDB-GENE-010724-5	114428	ENSDARG00000009484
7.57648	0.00261446	anoctamin-9-like	LOC562630	NA	562630	ENSDARG00000076320
4.42617	0.00262967	si:dkeyp-23e4.3	si:dkeyp-23e4.3	ZDB-GENE-091118-19	566257	ENSDARG00000074819
3.56129	0.00264532	arachidonate 5-lipoxygenase a	alox5a	ZDB-GENE-090311-47	567204	ENSDARG00000057273
6.47992	0.00265577	protein NLRC3-like	LOC103910498	NA	103910498	ENSDARG00000100061
2.92104	0.00266663	intersectin 2a	itsn2a	ZDB-GENE-041014-84	566412	ENSDARG00000000161
5.60468	0.00266667	NA	NA	NA	NA	ENSDARG00000103864
3.3541	0.00267467	tyrosylprotein sulfotransferase 1, like	tpst1l	ZDB-GENE-040316-1	393171	ENSDARG00000044513
2.84041	0.00270912	phosphatidylinositol transfer protein, alpha a	pitpnaa	ZDB-GENE-040426-744	393909	ENSDARG00000039490
3.71859	0.00271054	si:dkey-24p1.7	si:dkey-24p1.7	ZDB-GENE-121214-215	101883966	ENSDARG00000089404
2.20295	0.00272716	charged multivesicular body protein 5b	chmp5b	ZDB-GENE-040426-1374	393351	ENSDARG00000103718
2.60159	0.00274471	transmembrane protein 30Aa	tmem30aa	ZDB-GENE-040704-26	337397	ENSDARG00000030236
4.08196	0.00276073	PHD finger protein 11	phf11	ZDB-GENE-081104-417	569187	ENSDARG00000021677
2.18908	0.00279284	protein phosphatase 3, catalytic subunit, gamma isozyme, b	ppp3ccb	ZDB-GENE-070112-1102	565241	ENSDARG00000057456
3.07941	0.00280774	mitogen-activated protein kinase kinase kinase 3	map3k3	ZDB-GENE-070910-1	560211	ENSDARG00000060348
4.96323	0.00285834	chemokine (C-C motif) ligand 34b, duplicate 8	ccl34b.8	ZDB-GENE-111012-6	100331911	ENSDARG00000093098
3.7701	0.00288679	protein kinase C, beta b	prkcbb	ZDB-GENE-040426-1178	393953	ENSDARG00000022254
3.02228	0.00291075	si:dkey-202b17.4	si:dkey-202b17.4	ZDB-GENE-121214-308	100537883	ENSDARG00000104749
4.10363	0.00292795	NA	NA	NA	NA	ENSDARG00000076277
3.45366	0.00305988	squalene epoxidase a	sqlea	ZDB-GENE-071004-98	799528	ENSDARG00000079946
2.73139	0.00306468	dedicator of cytokinesis 11	dock11	ZDB-GENE-060503-196	799686	ENSDARG00000062485
3.01486	0.00309525	myelin protein zero-like 2b	mpzl2b	ZDB-GENE-030131-8774	336830	ENSDARG00000027345
3.2311	0.00319072	fatty acid amide hydrolase 2a	faah2a	ZDB-GENE-040718-453	436973	ENSDARG00000008457
2.24765	0.00327226	phospholipase A2, group XV	pla2g15	ZDB-GENE-030131-6948	335008	ENSDARG00000103271
7.3988	0.00327824	guanine nucleotide binding protein (G protein), gamma 10	gng10	ZDB-GENE-091020-1	796780	ENSDARG00000104043
5.9811	0.00329137	RAB3 GTPase activating protein subunit 1	rab3gap1	ZDB-GENE-061027-53	777744	ENSDARG00000098079
4.05535	0.00331309	zgc:91909	zgc:91909	ZDB-GENE-040704-16	431725	ENSDARG00000021287
2.24299	0.00331309	p21 protein (Cdc42/Rac)-activated kinase 2a	pak2a	ZDB-GENE-021011-2	266749	ENSDARG00000068177
3.76593	0.00334442	ras homolog gene family, member Gd	rhogd	ZDB-GENE-040426-1504	393653	ENSDARG00000030608
6.98245	0.00334875	autophagy related 4C, cysteine peptidase	atg4c	ZDB-GENE-040625-84	415193	ENSDARG00000044373
3.13673	0.003378	isocitrate dehydrogenase 3 (NAD+) beta	idh3b	ZDB-GENE-040625-174	415247	ENSDARG00000044753
3.49149	0.00342767	si:dkey-97a13.6	si:dkey-97a13.6	ZDB-GENE-070912-617	570654	ENSDARG00000012600
2.36574	0.00346537	signal peptidase complex subunit 2	spcs2	ZDB-GENE-050320-32	541342	ENSDARG00000042823
2.95744	0.00346556	neutrophil cytosolic factor 4	ncf4	ZDB-GENE-041124-1	403014	ENSDARG00000040812
3.03672	0.00352587	MOB kinase activator 1A	mob1a	ZDB-GENE-030131-6506	100005014	ENSDARG00000102320
2.12442	0.00352587	septin 2	sep2	ZDB-GENE-030131-911	323457	ENSDARG00000027590
4.65515	0.00354436	si:ch211-26b3.4	si:ch211-26b3.4	ZDB-GENE-081104-60	568768	ENSDARG00000075491
5.15003	0.00356575	nuclear receptor subfamily 1, group d, member 1	nr1d1	ZDB-GENE-050105-1	494487	ENSDARG00000033160
3.76974	0.00356575	NA	NA	NA	NA	ENSDARG00000099775
3.10944	0.00356575	sulfotransferase family, cytosolic, 6b, member 1	sult6b1	ZDB-GENE-050417-228	322462	ENSDARG00000086826
5.3155	0.00356641	chemokine (C motif) ligand 32a, duplicate 1	xcl32a.1	ZDB-GENE-070912-31	101884242	ENSDARG00000093906
3.92482	0.00358511	PDZ and LIM domain 5b	pdlim5b	ZDB-GENE-040426-908	393165	ENSDARG00000027600
3.42025	0.0036224	hydroxysteroid (17-beta) dehydrogenase 14	hsd17b14	ZDB-GENE-040801-24	445127	ENSDARG00000054842
3.18622	0.00364163	stonin 2	ston2	ZDB-GENE-050913-137	619262	ENSDARG00000057452
3.40294	0.00364501	toll-like receptor adaptor molecule 1	ticam1	ZDB-GENE-040219-2	403147	ENSDARG00000102493
3.25247	0.00371644	cytohesin 4b	cyth4b	ZDB-GENE-080219-45	100141338	ENSDARG00000103984
2.06127	0.00373158	chloride channel 7	clcn7	ZDB-GENE-061103-196	553351	ENSDARG00000019556
2.62025	0.00377397	dihydropyrimidinase-like 5b	dpysl5b	ZDB-GENE-050720-4	553410	ENSDARG00000059311
2.02966	0.00385184	guanine nucleotide binding protein (G protein), gamma 5	gng5	ZDB-GENE-030131-9966	337838	ENSDARG00000039830
4.95011	0.00385703	zgc:171844	zgc:171844	ZDB-GENE-080516-8	100151763	ENSDARG00000067813
3.14084	0.00389285	si:ch73-158p21.2	si:ch73-158p21.2	ZDB-GENE-161017-23	100535934	ENSDARG00000101690
4.59329	0.00390678	aconitase 1, soluble	aco1	ZDB-GENE-031118-76	568448	ENSDARG00000026376
3.66305	0.00396303	Ras-related GTP binding Ca	rragca	ZDB-GENE-050522-355	573492	ENSDARG00000069829
3.00284	0.00402945	sema domain, immunoglobulin domain (Ig), transmembrane domain (TM) and short cytoplasmic domain, (semaphorin) 4Ab	sema4ab	ZDB-GENE-060503-363	571290	ENSDARG00000062352
2.52036	0.00403961	si:ch73-12o23.1	si:ch73-12o23.1	ZDB-GENE-130530-749	100332784	ENSDARG00000074282
6.06063	0.00406057	si:ch211-287n14.3	si:ch211-287n14.3	ZDB-GENE-131120-146	108181509	ENSDARG00000093650
3.44341	0.00408598	COX16 cytochrome c oxidase assembly homolog (S. cerevisiae)	cox16	ZDB-GENE-050417-60	550257	ENSDARG00000039136
2.18332	0.0041131	CD2-associated protein	cd2ap	ZDB-GENE-030131-8078	494040	ENSDARG00000015224
3.85903	0.00415368	si:dkey-58f10.11	si:dkey-58f10.11	ZDB-GENE-060526-313	100003654	ENSDARG00000094935
2.88491	0.00420826	microtubule associated monooxygenase, calponin and LIM domain containing 3b	mical3b	ZDB-GENE-050211-1	566850	ENSDARG00000094732
3.14259	0.00421367	nuclear factor of kappa light polypeptide gene enhancer in B-cells inhibitor, epsilon	nfkbie	ZDB-GENE-061215-132	790944	ENSDARG00000068367
7.31884	0.00422875	Bruton agammaglobulinemia tyrosine kinase	btk	ZDB-GENE-070531-1	568653	ENSDARG00000004433
2.74688	0.00433353	elaC ribonuclease Z 1	elac1	ZDB-GENE-040801-246	445109	ENSDARG00000045095
2.4637	0.00435428	TSC22 domain family, member 3	tsc22d3	ZDB-GENE-040426-1433	393541	ENSDARG00000033501
3.17734	0.00442645	interleukin 13 receptor, alpha 1	il13ra1	ZDB-GENE-060503-103	799475	ENSDARG00000080020
3.50817	0.00454285	interferon regulatory factor 8	irf8	ZDB-GENE-040718-367	436895	ENSDARG00000056407
2.10656	0.00455414	WASH complex subunit 2C	washc2c	ZDB-GENE-060825-87	567272	ENSDARG00000062532
2.13655	0.00458596	ATPase, H+ transporting, lysosomal V0 subunit d1	atp6v0d1	ZDB-GENE-030131-1531	322811	ENSDARG00000069090
3.10356	0.00463014	serine palmitoyltransferase, long chain base subunit 2a	sptlc2a	ZDB-GENE-050522-23	553646	ENSDARG00000018976
4.4092	0.00463532	TIMP metallopeptidase inhibitor 4, tandem duplicate 2	timp4.2	ZDB-GENE-160114-61	108004535	ENSDARG00000102617
2.61772	0.0046497	nucleoporin 210	nup210	ZDB-GENE-050208-132	570945	ENSDARG00000063333
3.91147	0.00467195	potassium voltage-gated channel, shaker-related subfamily, beta member 2 a	kcnab2a	ZDB-GENE-140515-2	797337	ENSDARG00000087247
7.28172	0.0046852	si:dkey-148a17.5	si:dkey-148a17.5	ZDB-GENE-160728-121	100535037	ENSDARG00000103520
2.4251	0.00471048	ATPase, Class VI, type 11C	atp11c	ZDB-GENE-030616-51	368385	ENSDARG00000036442
2.59139	0.00471493	coiled-coil domain containing 32	ccdc32	ZDB-GENE-131127-581	564862	ENSDARG00000073962
4.83377	0.00473283	zgc:77838	zgc:77838	ZDB-GENE-040426-1889	402980	ENSDARG00000046071
6.65297	0.00482455	si:ch211-214k5.3	si:ch211-214k5.3	ZDB-GENE-041210-206	100034611	ENSDARG00000043894
2.93409	0.00485848	hyaluronoglucosaminidase 1	hyal1	ZDB-GENE-060312-42	664772	ENSDARG00000059916
2.17595	0.00486637	xenotropic and polytropic retrovirus receptor 1b	xpr1b	ZDB-GENE-060503-266	558034	ENSDARG00000029671
2.93618	0.0049095	E2F transcription factor 8	e2f8	ZDB-GENE-041111-260	565952	ENSDARG00000057323
3.28228	0.00491172	chimerin 2	chn2	ZDB-GENE-091020-5	570999	ENSDARG00000011845
3.03411	0.00494051	forkhead box N2b	foxn2b	ZDB-GENE-050417-1	550127	ENSDARG00000045105
2.44945	0.00497689	uncharacterized LOC101882696	LOC101882696	NA	101882696	ENSDARG00000104185
2.73806	0.00502116	small ArfGAP 1	smap1	ZDB-GENE-060920-2	777731	ENSDARG00000031302
2.38269	0.00502116	slingshot protein phosphatase 2a	ssh2a	ZDB-GENE-030131-3810	325085	ENSDARG00000088440
2.89769	0.00503895	enoyl CoA hydratase domain containing 2	echdc2	ZDB-GENE-030219-147	338247	ENSDARG00000016607
3.34664	0.00507505	si:dkey-237j10.2	si:dkey-237j10.2	ZDB-GENE-100922-206	568721	ENSDARG00000094025
2.74073	0.00507505	tumor susceptibility 101b	tsg101b	ZDB-GENE-130530-542	100333057	ENSDARG00000011897
3.23013	0.00508841	alpha-kinase 1	alpk1	ZDB-GENE-140106-68	100333928	ENSDARG00000059741
3.23685	0.00513194	NA	NA	NA	NA	ENSDARG00000100357
4.97113	0.00515167	si:ch211-201h21.5	si:ch211-201h21.5	ZDB-GENE-030131-9599	555526	ENSDARG00000056203
5.2047	0.00519316	NA	NA	NA	NA	ENSDARG00000095049
3.45868	0.00526076	isoleucyl-tRNA synthetase 2, mitochondrial	iars2	ZDB-GENE-030616-608	100001219	ENSDARG00000044134
3.06156	0.00536961	homocysteine-inducible, endoplasmic reticulum stress-inducible, ubiquitin-like domain member 1	herpud1	ZDB-GENE-050913-47	565499	ENSDARG00000024314
3.87975	0.00542063	protease, serine, 12 (neurotrypsin, motopsin)	prss12	ZDB-GENE-090313-45	566809	ENSDARG00000061830
3.65785	0.00542346	si:dkey-81e3.1	si:dkey-81e3.1	ZDB-GENE-120703-34	566115	ENSDARG00000076213
2.23774	0.00545068	hexokinase 2	hk2	ZDB-GENE-040426-2017	406339	ENSDARG00000101482
2.46243	0.00547485	ATG9 autophagy related 9 homolog A (S. cerevisiae)	atg9a	ZDB-GENE-070209-65	100009663	ENSDARG00000044551
6.32828	0.00555702	si:ch211-244b2.3	si:ch211-244b2.3	ZDB-GENE-030131-4737	557230	ENSDARG00000069244
2.55063	0.00556218	Ras and Rab interactor 2	rin2	ZDB-GENE-090312-194	100006622	ENSDARG00000074589
3.28481	0.00559399	si:dkey-27c15.3	si:dkey-27c15.3	ZDB-GENE-060503-728	560418	ENSDARG00000056847
3.28354	0.00559399	nerve growth factor receptor a (TNFR superfamily, member 16)	ngfra	ZDB-GENE-050928-1	100535003	ENSDARG00000088708
7.0739	0.00573278	melanocortin 2 receptor accessory protein 2a	mrap2a	ZDB-GENE-100729-3	100003330	ENSDARG00000074763
2.68531	0.00575094	zgc:113184	zgc:113184	ZDB-GENE-050522-9	553745	ENSDARG00000098181
3.24072	0.00579883	N-ethylmaleimide-sensitive factor attachment protein, alpha b	napab	ZDB-GENE-030131-5290	327082	ENSDARG00000020405
7.32589	0.00586454	chemokine (C-C motif) ligand 32b, duplicate 3	ccl32b.3	ZDB-GENE-140715-6	101884043	ENSDARG00000098656
4.2148	0.00586454	saccharopine dehydrogenase a	sccpdha	ZDB-GENE-040718-51	436632	ENSDARG00000075766
2.28011	0.00590053	carbonic anhydrase II	ca2	ZDB-GENE-031219-5	387526	ENSDARG00000014488
2.60127	0.0059959	Rh50-like protein	rh50	ZDB-GENE-000427-1	791729	ENSDARG00000041848
2.01589	0.00600143	ubiquitin-conjugating enzyme E2R 2	ube2r2	ZDB-GENE-040718-344	436873	ENSDARG00000058740
3.3817	0.00605215	zmp:0000001082	zmp:0000001082	ZDB-GENE-140106-42	557935	ENSDARG00000098899
2.89278	0.00607737	NA	NA	NA	NA	ENSDARG00000108441
2.03441	0.0060993	annexin A4	anxa4	ZDB-GENE-030707-1	353362	ENSDARG00000036456
4.25845	0.0062108	ATPase, class I, type 8B, member 5a	atp8b5a	ZDB-GENE-060531-48	100330945	ENSDARG00000062040
2.57052	0.00624942	autophagy related 3	atg3	ZDB-GENE-030131-8576	336632	ENSDARG00000009350
2.14508	0.00636005	proteasome subunit beta 12	psmb12	ZDB-GENE-001208-1	64279	ENSDARG00000031885
2.09888	0.00643824	leucyl/cystinyl aminopeptidase	lnpep	ZDB-GENE-030131-1534	322814	ENSDARG00000100394
3.31459	0.00646552	NA	NA	NA	NA	ENSDARG00000098032
3.70078	0.00647268	UDP glucuronosyltransferase 2 family, polypeptide A2	ugt2a2	ZDB-GENE-080721-21	553952	ENSDARG00000051940
4.37169	0.00663054	myosin, light chain kinase 5	mylk5	ZDB-GENE-050309-74	100003770	ENSDARG00000075164
7.17483	0.00666618	NA	NA	NA	NA	ENSDARG00000035514
4.36215	0.0067028	plexin A4	plxna4	ZDB-GENE-030131-4663	325938	ENSDARG00000019328
3.2277	0.00683021	retinoblastoma binding protein 8	rbbp8	ZDB-GENE-050220-14	503536	ENSDARG00000043480
3.20482	0.00692752	solute carrier family 45, member 4	slc45a4	ZDB-GENE-091230-5	557721	ENSDARG00000077326
2.19228	0.00694685	zgc:175214	zgc:175214	ZDB-GENE-080303-32	557610	ENSDARG00000022891
2.45352	0.00695154	myosin IXb-like	LOC100332329	NA	100332329	ENSDARG00000078313
6.09113	0.00710986	zgc:101699	zgc:101699	ZDB-GENE-041114-140	492789	ENSDARG00000033355
2.03291	0.00712188	phoenix	pho	ZDB-GENE-030131-5935	334003	ENSDARG00000035133
2.49935	0.00717472	vacuolar protein sorting 26 homolog A (S. pombe)	vps26a	ZDB-GENE-040426-1108	393881	ENSDARG00000056549
2.55554	0.00718971	IQ motif containing GTPase activating protein 1	iqgap1	ZDB-GENE-050809-24	100002928	ENSDARG00000078888
3.92104	0.00736722	si:ch211-253b1.3	si:ch211-253b1.3	ZDB-GENE-091118-23	563649	ENSDARG00000042726
2.34153	0.00741331	lysosomal-associated membrane protein 2	lamp2	ZDB-GENE-030729-9	541406	ENSDARG00000014914
2.38817	0.00746285	cullin 5a	cul5a	ZDB-GENE-030131-5426	327215	ENSDARG00000069742
2.48551	0.00747359	SUMO1/sentrin/SMT3 specific peptidase 2	senp2	ZDB-GENE-060810-183	556400	ENSDARG00000073837
5.3901	0.00750347	NA	NA	NA	NA	ENSDARG00000101868
2.19743	0.00759492	signal recognition particle receptor (docking protein)	srpr	ZDB-GENE-030219-11	569063	ENSDARG00000061124
2.48816	0.00764272	cytohesin 1b	cyth1b	ZDB-GENE-030131-4311	325586	ENSDARG00000021488
3.68306	0.00772648	microtubule associated monooxygenase, calponin and LIM domain containing 1	mical1	ZDB-GENE-081022-3	568573	ENSDARG00000011809
3.00957	0.00787096	si:ch1073-443f11.2	si:ch1073-443f11.2	ZDB-GENE-120215-185	100334410	ENSDARG00000105068
3.61011	0.00787247	NA	NA	NA	NA	ENSDARG00000103455
7.12355	0.00788781	G protein-coupled receptor 157	gpr157	ZDB-GENE-050809-126	555274	ENSDARG00000034975
3.22484	0.00791635	phospholipid transfer protein	pltp	ZDB-GENE-040801-22	445125	ENSDARG00000104495
6.78998	0.00800508	transmembrane protease, serine 13b	tmprss13b	ZDB-GENE-090309-2	564693	ENSDARG00000077573
2.26456	0.00802785	basic helix-loop-helix family, member e41	bhlhe41	ZDB-GENE-050419-146	563771	ENSDARG00000041691
3.12733	0.00810096	period circadian clock 2	per2	ZDB-GENE-011220-2	140633	ENSDARG00000034503
2.31339	0.00813285	zgc:110591	zgc:110591	ZDB-GENE-050522-510	402849	ENSDARG00000056233
3.12285	0.00814574	UDP-galactose-4-epimerase	gale	ZDB-GENE-060421-6479	678540	ENSDARG00000002401
2.54248	0.00814574	NA	NA	NA	NA	ENSDARG00000099741
2.21501	0.00814574	toll interacting protein	tollip	ZDB-GENE-030131-8820	336876	ENSDARG00000098486
3.02456	0.00836144	interferon regulatory factor 2a	irf2a	ZDB-GENE-030131-4135	325410	ENSDARG00000007387
2.35157	0.00837473	tripartite motif containing 33, like	trim33l	ZDB-GENE-030131-5695	327484	ENSDARG00000086126
4.40064	0.00855062	interferon-induced protein with tetratricopeptide repeats 11	ifit11	ZDB-GENE-121214-302	100001239	ENSDARG00000090537
2.74057	0.00870837	ankyrin repeat domain 44	ankrd44	ZDB-GENE-070912-605	561373	ENSDARG00000026028
7.99019	0.00874814	si:ch211-198c19.1	si:ch211-198c19.1	ZDB-GENE-100922-218	100151013	ENSDARG00000089333
7.05591	0.00874814	zgc:171506	zgc:171506	ZDB-GENE-080204-96	792896	ENSDARG00000078206
3.50639	0.00895385	solute carrier family 47 (multidrug and toxin extrusion), member 2.1	slc47a2.1	ZDB-GENE-070112-1472	560024	ENSDARG00000060051
2.01603	0.00904941	galactosylceramidase b	galcb	ZDB-GENE-040426-2115	406385	ENSDARG00000016474
3.07779	0.0091538	MALT paracaspase 1	malt1	ZDB-GENE-070705-156	561914	ENSDARG00000077768
3.53738	0.00929836	RanBP-type and C3HC4-type zinc finger containing 1	rbck1	ZDB-GENE-040704-3	431715	ENSDARG00000031954
2.83049	0.00929836	zgc:101723	zgc:101723	ZDB-GENE-040927-25	449558	ENSDARG00000019081
2.59941	0.00970028	acyl-CoA dehydrogenase short chain	acads	ZDB-GENE-040808-64	445288	ENSDARG00000030781
7.30028	0.00976606	NACHT, LRR and PYD domains-containing protein 12-like	LOC108183497	NA	108183497	ENSDARG00000104890
4.99226	0.0099578	malic enzyme 1, NADP(+)-dependent, cytosolic	me1	ZDB-GENE-061013-438	768196	ENSDARG00000053215
2.53177	0.00996624	negative elongation factor complex member C/D	nelfcd	ZDB-GENE-040426-720	394165	ENSDARG00000021097

## Sheet: Depleted in GFP+ sorted by FDR
mod log2FC	FDR	GENENAME	SYMBOL	ZFIN	ENTREZID	ENSEMBL
-9.9025	4.52101e-39	prostaglandin D2 synthase b, tandem duplicate 2	ptgdsb.2	ZDB-GENE-030911-3	751701	ENSDARG00000071626
-5.35476	1.18149e-29	arrestin 3a, retinal (X-arrestin)	arr3a	ZDB-GENE-040718-102	436678	ENSDARG00000056511
-8.78843	4.9592e-27	biglycan b	bgnb	ZDB-GENE-040426-21	792197	ENSDARG00000002945
-5.45718	3.46252e-24	phosphodiesterase 6H, cGMP-specific, cone, gamma, paralog a	pde6ha	ZDB-GENE-040426-1754	393758	ENSDARG00000102558
-5.10038	1.57237e-23	guanine nucleotide binding protein (G protein), beta polypeptide 3b	gnb3b	ZDB-GENE-040426-2280	406483	ENSDARG00000002696
-9.97572	1.3499e-22	ba1 globin	ba1	ZDB-GENE-990415-18	30216	ENSDARG00000089087
-5.33778	1.3499e-22	recoverin 2	rcvrn2	ZDB-GENE-030131-7590	335650	ENSDARG00000019902
-6.43576	1.46469e-22	guanine nucleotide binding protein (G protein), gamma transducing activity polypeptide 2b	gngt2b	ZDB-GENE-091020-4	797361	ENSDARG00000103543
-6.39757	8.07138e-22	opsin 1 (cone pigments), short-wave-sensitive 1	opn1sw1	ZDB-GENE-991109-25	30582	ENSDARG00000045677
-6.09923	8.44066e-21	phosphodiesterase 6C, cGMP-specific, cone, alpha prime	pde6c	ZDB-GENE-040426-1664	393845	ENSDARG00000100397
-8.76131	1.03261e-19	ral guanine nucleotide dissociation stimulator-like 3a	rgl3a	ZDB-GENE-101130-1	100149956	ENSDARG00000071213
-7.8244	1.76591e-19	MYCN proto-oncogene, bHLH transcription factor	mycn	ZDB-GENE-020711-1	252851	ENSDARG00000006837
-6.04452	2.44215e-19	insulin-like growth factor binding protein 5b	igfbp5b	ZDB-GENE-040319-2	403039	ENSDARG00000025348
-8.02903	3.45289e-19	solute carrier family 38, member 4	slc38a4	ZDB-GENE-041010-14	449771	ENSDARG00000018149
-5.28862	3.45289e-19	aquaporin 1a (Colton blood group), tandem duplicate 1	aqp1a.1	ZDB-GENE-030131-7764	335821	ENSDARG00000023713
-5.83669	6.71321e-19	guanine nucleotide binding protein (G protein), gamma transducing activity polypeptide 2a	gngt2a	ZDB-GENE-030131-7595	335655	ENSDARG00000010680
-7.43916	1.13451e-18	NA	NA	NA	NA	ENSDARG00000045898
-4.07904	1.45251e-18	fatty acid binding protein 7, brain, a	fabp7a	ZDB-GENE-000627-1	58128	ENSDARG00000007697
-6.97125	3.08953e-18	solute carrier family 24 (sodium/potassium/calcium exchanger), member 2	slc24a2	ZDB-GENE-060825-277	751686	ENSDARG00000042988
-8.38264	6.75177e-18	unc-119 homolog b (C. elegans)	unc119b	ZDB-GENE-050201-2	678653	ENSDARG00000044362
-8.36391	1.26161e-17	follistatin b	fstb	ZDB-GENE-031118-139	566538	ENSDARG00000057992
-8.09979	1.43942e-17	espin	espn	ZDB-GENE-081105-173	567061	ENSDARG00000076414
-7.46676	4.39496e-17	fatty acid desaturase 2	fads2	ZDB-GENE-011212-1	140615	ENSDARG00000019532
-4.6731	6.59369e-17	retinol binding protein 4, like	rbp4l	ZDB-GENE-030131-7591	335651	ENSDARG00000044684
-6.61774	1.62321e-16	synaptotagmin Va	syt5a	ZDB-GENE-040718-110	436686	ENSDARG00000037941
-6.85393	1.83221e-16	peripherin 2a (retinal degeneration, slow)	prph2a	ZDB-GENE-000616-8	58085	ENSDARG00000038018
-4.32689	3.66713e-16	midkine a	mdka	ZDB-GENE-990621-1	30277	ENSDARG00000036036
-10.7818	4.55202e-16	T-box 2b	tbx2b	ZDB-GENE-990726-27	30253	ENSDARG00000006120
-10.2998	5.43173e-16	si:ch211-183d21.1	si:ch211-183d21.1	ZDB-GENE-030131-8516	571430	ENSDARG00000092499
-7.3615	5.82481e-16	doublecortin-like kinase 2a	dclk2a	ZDB-GENE-050420-170	572548	ENSDARG00000034093
-10.5738	6.16036e-16	protein kinase C and casein kinase substrate in neurons 1a	pacsin1a	ZDB-GENE-050522-155	553559	ENSDARG00000032865
-6.10962	6.38026e-16	zgc:195173	zgc:195173	ZDB-GENE-081022-190	792613	ENSDARG00000077138
-10.2947	7.26904e-16	transmembrane protein 108	tmem108	ZDB-GENE-091204-397	563089	ENSDARG00000090230
-5.4737	1.73308e-15	opsin 1 (cone pigments), long-wave-sensitive, 2	opn1lw2	ZDB-GENE-040718-141	436716	ENSDARG00000044861
-7.71751	2.51378e-15	tight junction protein 2b (zona occludens 2)	tjp2b	ZDB-GENE-040718-58	436639	ENSDARG00000023443
-8.08839	5.7748e-15	retinol binding protein 3	rbp3	ZDB-GENE-990415-132	30735	ENSDARG00000059163
-8.3588	6.92217e-15	storkhead box 2a	stox2a	ZDB-GENE-090313-101	571741	ENSDARG00000070162
-5.69142	1.38266e-14	ATPase, Na+/K+ transporting, alpha 1b polypeptide	atp1a1b	ZDB-GENE-001212-5	64616	ENSDARG00000019856
-6.46844	1.86895e-14	collagen type XVIII alpha 1 chain a	col18a1a	ZDB-GENE-030516-3	564123	ENSDARG00000036558
-5.4097	2.17409e-14	solute carrier family 1 (glial high affinity glutamate transporter), member 2b	slc1a2b	ZDB-GENE-030131-7779	335836	ENSDARG00000102453
-8.85717	2.50034e-14	erythrocyte membrane protein band 4.1 like 5	epb41l5	ZDB-GENE-030616-450	368449	ENSDARG00000032324
-7.39222	3.0018e-14	si:ch211-81a5.8	si:ch211-81a5.8	ZDB-GENE-060503-138	560648	ENSDARG00000070972
-9.88974	4.9763e-14	BOC cell adhesion associated, oncogene regulated	boc	ZDB-GENE-030131-6560	334628	ENSDARG00000074335
-9.99701	5.09138e-14	hairy-related 2	her2	ZDB-GENE-980526-274	30300	ENSDARG00000038205
-7.35635	5.32681e-14	si:dkey-126g1.9	si:dkey-126g1.9	ZDB-GENE-030131-9862	792999	ENSDARG00000093702
-10.8628	9.43624e-14	collagen, type V, alpha 2a	col5a2a	ZDB-GENE-030616-13	564821	ENSDARG00000031678
-8.37559	9.46955e-14	shroom family member 2a	shroom2a	ZDB-GENE-050208-128	386817	ENSDARG00000076416
-7.42402	1.03683e-13	NA	NA	NA	NA	ENSDARG00000002197
-4.47736	1.07754e-13	ATPase, H+ transporting, lysosomal, V0 subunit cb	atp6v0cb	ZDB-GENE-030131-4127	325402	ENSDARG00000036577
-10.4265	1.68765e-13	si:ch211-285j22.3	si:ch211-285j22.3	ZDB-GENE-141216-187	336034	ENSDARG00000100703
-10.7514	2.1276e-13	visual system homeobox 2	vsx2	ZDB-GENE-001222-1	796163	ENSDARG00000005574
-8.34173	3.29678e-13	agrin	agrn	ZDB-GENE-030131-1033	565373	ENSDARG00000079388
-7.8739	3.7592e-13	FAT atypical cadherin 4	fat4	NA	101882648	ENSDARG00000105285
-7.66927	3.96881e-13	si:dkeyp-72e1.9	si:dkeyp-72e1.9	ZDB-GENE-120215-89	563388	ENSDARG00000103743
-9.54153	4.25095e-13	fibronectin type III and SPRY domain containing 1-like	fsd1l	ZDB-GENE-070501-9	100004668	ENSDARG00000059432
-4.73464	4.54487e-13	cadherin 2, type 1, N-cadherin (neuronal)	cdh2	ZDB-GENE-990415-171	30291	ENSDARG00000018693
-11.0354	4.62635e-13	piezo-type mechanosensitive ion channel component 2	LOC100534973	NA	100534973	ENSDARG00000107086
-6.10364	4.68548e-13	Rh family, B glycoprotein (gene/pseudogene)	rhbg	ZDB-GENE-030131-9542	337596	ENSDARG00000009018
-3.73653	5.16599e-13	retinaldehyde binding protein 1a	rlbp1a	ZDB-GENE-040426-1662	393678	ENSDARG00000012504
-7.58934	5.30806e-13	inhibin, beta Ab	inhbab	ZDB-GENE-050525-2	553816	ENSDARG00000024759
-8.22985	5.46197e-13	iodothyronine deiodinase 2	dio2	ZDB-GENE-030327-4	352937	ENSDARG00000094857
-6.6034	8.81489e-13	secretogranin III	scg3	ZDB-GENE-040426-1725	393730	ENSDARG00000086288
-7.07323	9.33434e-13	cell adhesion molecule L1-like b	chl1b	ZDB-GENE-091105-1	100318566	ENSDARG00000103109
-5.92326	1.64212e-12	crystallin, beta B2	crybb2	ZDB-GENE-060130-1	553182	ENSDARG00000053512
-10.0875	1.71639e-12	fascin actin-bundling protein 2b, retinal	fscn2b	ZDB-GENE-040426-1740	393743	ENSDARG00000074396
-7.09699	1.83764e-12	caveolae associated protein 2a	cavin2a	ZDB-GENE-090313-215	402824	ENSDARG00000027611
-7.64102	1.9021e-12	GULP, engulfment adaptor PTB domain containing 1a	gulp1a	ZDB-GENE-030616-21	368404	ENSDARG00000001733
-7.26326	2.05937e-12	NA	NA	NA	NA	ENSDARG00000037925
-8.92485	2.13787e-12	peripherin 2b (retinal degeneration, slow)	prph2b	ZDB-GENE-000616-9	559209	ENSDARG00000014840
-9.19455	2.31654e-12	NA	NA	NA	NA	ENSDARG00000101924
-8.1815	2.7911e-12	NA	NA	NA	NA	ENSDARG00000077945
-8.98708	3.49582e-12	Rho GTPase activating protein 21b	arhgap21b	ZDB-GENE-030131-4944	326745	ENSDARG00000075673
-6.35473	3.49582e-12	protein tyrosine phosphatase, receptor type, f, b	ptprfb	ZDB-GENE-060503-530	799867	ENSDARG00000005754
-5.67744	3.51654e-12	opsin 1 (cone pigments), long-wave-sensitive, 1	opn1lw1	ZDB-GENE-990604-41	30413	ENSDARG00000044862
-7.01284	3.58822e-12	transmembrane protein 198b	tmem198b	ZDB-GENE-050809-123	564608	ENSDARG00000034685
-5.98833	3.63328e-12	Meis homeobox 1 b	meis1b	ZDB-GENE-020122-1	170446	ENSDARG00000012078
-7.37707	3.7326e-12	synaptotagmin IV	syt4	ZDB-GENE-030131-7297	335357	ENSDARG00000036505
-7.16109	3.80844e-12	si:dkey-28b4.8	si:dkey-28b4.8	ZDB-GENE-090501-2	562640	ENSDARG00000002840
-4.73573	4.50137e-12	guanine nucleotide binding protein (G protein), alpha transducing activity polypeptide 2	gnat2	ZDB-GENE-011128-10	140429	ENSDARG00000042529
-3.63303	5.05601e-12	ATPase, Na+/K+ transporting, alpha 3b polypeptide	atp1a3b	ZDB-GENE-001212-8	64611	ENSDARG00000104139
-6.76297	6.16261e-12	recoverin 3	rcvrn3	ZDB-GENE-040426-1661	572207	ENSDARG00000009637
-7.50357	6.91415e-12	FERM, RhoGEF and pleckstrin domain protein 2	farp2	ZDB-GENE-030131-2993	567490	ENSDARG00000016429
-5.63799	7.37679e-12	guanylate cyclase activator 1C	guca1c	ZDB-GENE-030829-1	373099	ENSDARG00000030758
-7.50455	7.41381e-12	EF-hand domain family, member D1	efhd1	ZDB-GENE-030131-7461	335521	ENSDARG00000043446
-9.08545	7.56616e-12	phosphorylase, glycogen, muscle b	pygmb	ZDB-GENE-040426-1206	393444	ENSDARG00000013317
-6.34377	8.60119e-12	leucine-rich repeat, immunoglobulin-like and transmembrane domains 1b	lrit1b	ZDB-GENE-060616-45	553432	ENSDARG00000099406
-9.84665	8.7036e-12	Down syndrome cell adhesion molecule b	dscamb	ZDB-GENE-031118-67	386937	ENSDARG00000028118
-8.32688	9.96722e-12	syntaxin 6	stx6	ZDB-GENE-030131-858	550577	ENSDARG00000042742
-8.16505	1.17628e-11	peroxisomal biogenesis factor 5	pex5	ZDB-GENE-040426-981	394131	ENSDARG00000070654
-6.64904	1.2106e-11	transforming growth factor, beta 3	tgfb3	ZDB-GENE-030723-4	369195	ENSDARG00000019367
-7.06034	1.27744e-11	protein phosphatase 1, regulatory (inhibitor) subunit 14Aa	ppp1r14aa	ZDB-GENE-050417-413	550561	ENSDARG00000011239
-9.52038	1.35825e-11	insulin-like growth factor binding protein 3	igfbp3	ZDB-GENE-040412-1	403079	ENSDARG00000099144
-9.08674	1.65944e-11	lethal giant larvae homolog 1 (Drosophila)	llgl1	ZDB-GENE-060825-69	751760	ENSDARG00000009693
-7.69968	2.12642e-11	RNA-binding protein Musashi homolog 1-like	LOC100537556	NA	100537556	ENSDARG00000102015
-3.68591	2.63802e-11	clusterin	clu	ZDB-GENE-040426-1774	393775	ENSDARG00000010434
-10.7035	2.97721e-11	KN motif and ankyrin repeat domains 1a	kank1a	ZDB-GENE-060526-215	777729	ENSDARG00000060102
-6.99495	3.09585e-11	collagen, type XV, alpha 1b	col15a1b	ZDB-GENE-070912-689	558137	ENSDARG00000061848
-10.7922	3.37893e-11	zmp:0000001167	zmp:0000001167	ZDB-GENE-140106-127	571837	ENSDARG00000076651
-7.64787	3.45417e-11	thrombospondin 3a	thbs3a	ZDB-GENE-020708-3	252849	ENSDARG00000077641
-7.5581	3.46331e-11	Usher syndrome 1C	ush1c	ZDB-GENE-060312-41	564412	ENSDARG00000051876
-5.91888	4.01831e-11	thyroid hormone receptor beta	thrb	ZDB-GENE-990415-268	30607	ENSDARG00000021163
-9.79811	4.22086e-11	cingulin-like 1	cgnl1	ZDB-GENE-071009-2	553350	ENSDARG00000015805
-7.30023	4.59986e-11	SIX homeobox 6b	six6b	ZDB-GENE-050522-308	553611	ENSDARG00000031316
-4.42896	4.85261e-11	creatine kinase, mitochondrial 2a (sarcomeric)	ckmt2a	ZDB-GENE-030131-5717	327506	ENSDARG00000069615
-5.33257	5.73659e-11	si:dkey-238o13.4	si:dkey-238o13.4	ZDB-GENE-070705-403	560780	ENSDARG00000078847
-3.86731	5.75819e-11	neural cell adhesion molecule 1a	ncam1a	ZDB-GENE-990415-31	30447	ENSDARG00000056181
-3.60044	5.81851e-11	cellular retinoic acid binding protein 1a	crabp1a	ZDB-GENE-020320-3	171479	ENSDARG00000045926
-5.4226	5.90752e-11	neuronal differentiation 1	neurod1	ZDB-GENE-990415-172	30169	ENSDARG00000019566
-8.62342	7.04459e-11	myosin, light chain 9a, regulatory	myl9a	ZDB-GENE-041010-120	450006	ENSDARG00000038123
-9.1103	8.17689e-11	triosephosphate isomerase 1a	tpi1a	ZDB-GENE-020416-3	192309	ENSDARG00000025012
-8.51183	8.17689e-11	decorin	dcn	ZDB-GENE-010102-1	64698	ENSDARG00000012066
-9.27857	8.89683e-11	protocadherin 11	pcdh11	ZDB-GENE-140106-21	100333121	ENSDARG00000098652
-5.78531	9.51024e-11	hemoglobin, alpha adult 1	hbaa1	ZDB-GENE-980526-79	30507	ENSDARG00000097011
-7.52244	1.05027e-10	TIMP metallopeptidase inhibitor 2a	timp2a	ZDB-GENE-030612-1	359835	ENSDARG00000061226
-8.661	1.09307e-10	actin, alpha 2, smooth muscle, aorta	acta2	ZDB-GENE-030131-1229	322509	ENSDARG00000045180
-4.24437	1.15886e-10	secreted protein, acidic, cysteine-rich (osteonectin)	sparc	ZDB-GENE-030131-9	321357	ENSDARG00000019353
-7.79715	1.27193e-10	ATP-binding cassette, sub-family A (ABC1), member 4b	abca4b	ZDB-GENE-050517-4	555506	ENSDARG00000062661
-5.90177	1.29536e-10	thymosin, beta	tmsb	ZDB-GENE-050307-5	402820	ENSDARG00000054911
-6.97141	1.33106e-10	solute carrier family 25 (glutamate carrier), member 18	slc25a18	ZDB-GENE-041111-192	568740	ENSDARG00000070717
-9.28753	1.3469e-10	actinin, alpha 1	actn1	ZDB-GENE-081113-4	560400	ENSDARG00000007219
-4.4927	1.46708e-10	serpin peptidase inhibitor, clade E (nexin, plasminogen activator inhibitor type 1), member 3	serpine3	ZDB-GENE-050309-223	556612	ENSDARG00000057108
-6.85347	1.60724e-10	RAR-related orphan receptor A, paralog a	roraa	ZDB-GENE-060306-2	564951	ENSDARG00000031768
-8.82231	1.64542e-10	carbonic anhydrase XVI c	ca16c	ZDB-GENE-080818-2	497461	ENSDARG00000051814
-6.04535	1.64542e-10	RNA binding protein with multiple splicing 2b	rbpms2b	ZDB-GENE-040426-741	393229	ENSDARG00000079578
-7.88655	1.7635e-10	ATPase, Na+/K+ transporting, beta 2a polypeptide	atp1b2a	ZDB-GENE-001127-2	64269	ENSDARG00000099203
-6.5505	1.81381e-10	hairy-related 4.2-like	LOC100148329	NA	100148329	ENSDARG00000094426
-7.96093	1.90306e-10	protein tyrosine phosphatase, receptor type, s, a	ptprsa	ZDB-GENE-020107-3	140820	ENSDARG00000059738
-5.01942	1.98334e-10	synaptophysin b	sypb	ZDB-GENE-040718-205	436774	ENSDARG00000002230
-7.10088	2.08903e-10	neuronal pentraxin 1 like	nptx1l	ZDB-GENE-040426-2418	405872	ENSDARG00000074671
-8.51807	2.18575e-10	hairy-related 4.1-like	LOC100149863	NA	100149863	ENSDARG00000056732
-8.98206	2.34636e-10	vimentin like	viml	ZDB-GENE-040426-1743	393746	ENSDARG00000044501
-9.82244	2.38735e-10	platelet-derived growth factor alpha polypeptide a	pdgfaa	ZDB-GENE-030918-2	378480	ENSDARG00000055505
-4.69835	2.38735e-10	glial fibrillary acidic protein	gfap	ZDB-GENE-990914-3	30646	ENSDARG00000025301
-9.26289	2.80026e-10	zgc:194990	zgc:194990	ZDB-GENE-081022-171	568410	ENSDARG00000069407
-7.02253	2.8503e-10	UBA-like domain containing 1a	ubald1a	ZDB-GENE-040718-191	794012	ENSDARG00000002362
-10.6154	3.02375e-10	GLI family zinc finger 3	gli3	ZDB-GENE-041111-162	403042	ENSDARG00000052131
-5.39348	3.39243e-10	hairy-related 12	her12	ZDB-GENE-040824-5	402914	ENSDARG00000032963
-9.83329	3.49001e-10	smoothened, frizzled class receptor	smo	ZDB-GENE-980526-89	30225	ENSDARG00000002952
-10.4588	3.82301e-10	si:ch1073-155h21.2	si:ch1073-155h21.2	ZDB-GENE-110411-72	100538059	ENSDARG00000095802
-8.21789	4.25417e-10	slit homolog 2 (Drosophila)	slit2	ZDB-GENE-010306-3	80353	ENSDARG00000004246
-7.6892	4.56332e-10	melanoma cell adhesion molecule a	mcama	ZDB-GENE-090218-29	566921	ENSDARG00000089643
-4.88082	4.61396e-10	complexin 4a	cplx4a	ZDB-GENE-060526-116	768157	ENSDARG00000059978
-9.63302	4.91993e-10	doublecortin-like kinase 1a	dclk1a	ZDB-GENE-061013-124	558997	ENSDARG00000018856
-9.61381	4.99459e-10	laminin, alpha 4	lama4	ZDB-GENE-040724-213	566796	ENSDARG00000020785
-7.7101	5.23843e-10	crystallin, gamma M7	crygm7	ZDB-GENE-050516-8	553967	ENSDARG00000040736
-10.1118	5.74685e-10	chemokine (C-X-C motif) ligand 14	cxcl14	ZDB-GENE-000619-1	58151	ENSDARG00000056627
-9.67309	5.74685e-10	coagulation factor IIIa	f3a	ZDB-GENE-071119-5	567257	ENSDARG00000099124
-7.96079	5.74685e-10	zic family member 3 heterotaxy 1 (odd-paired homolog, Drosophila)	zic3	ZDB-GENE-030708-2	368263	ENSDARG00000071497
-6.7298	6.22987e-10	si:ch211-126j24.1	si:ch211-126j24.1	ZDB-GENE-050208-133	571137	ENSDARG00000098644
-9.98235	6.72226e-10	SRY (sex determining region Y)-box 10	sox10	ZDB-GENE-011207-1	140616	ENSDARG00000077467
-5.48234	6.79842e-10	coiled-coil-helix-coiled-coil-helix domain containing 10	chchd10	ZDB-GENE-040426-1753	393757	ENSDARG00000010717
-3.8155	6.82074e-10	cone-rod homeobox	crx	ZDB-GENE-010403-1	81881	ENSDARG00000011989
-7.79196	6.89633e-10	syntaxin binding protein 1a	stxbp1a	ZDB-GENE-050626-106	574003	ENSDARG00000001994
-6.73689	6.98228e-10	H6 family homeobox 4	hmx4	ZDB-GENE-060825-142	751654	ENSDARG00000007941
-7.53937	7.05799e-10	anoctamin 8b	ano8b	ZDB-GENE-121024-1	562782	ENSDARG00000077229
-8.50406	7.12225e-10	kinesin-associated protein 3b	kifap3b	ZDB-GENE-030131-2219	561489	ENSDARG00000006862
-9.83784	7.99048e-10	villin-like	vill	ZDB-GENE-081222-1	555361	ENSDARG00000001909
-3.48539	8.06688e-10	calcium/calmodulin-dependent protein kinase IGb	camk1gb	ZDB-GENE-040426-1694	393802	ENSDARG00000008788
-10.1215	8.9086e-10	im:7152348	im:7152348	ZDB-GENE-041111-308	559250	ENSDARG00000097082
-6.53274	9.05689e-10	ATPase, Na+/K+ transporting, beta 3b polypeptide	atp1b3b	ZDB-GENE-001127-1	64272	ENSDARG00000042837
-9.94035	9.07116e-10	zic family member 5 (odd-paired homolog, Drosophila)	zic5	ZDB-GENE-040622-1	403041	ENSDARG00000016022
-10.2923	1.02441e-09	ubiquitin specific peptidase 54b	usp54b	ZDB-GENE-090828-3	100535699	ENSDARG00000077749
-5.33427	1.0669e-09	cyclic nucleotide gated channel beta 3, tandem duplicate 1	cngb3.1	ZDB-GENE-090611-1	562675	ENSDARG00000101225
-9.46863	1.10408e-09	si:ch211-163l21.7	si:ch211-163l21.7	ZDB-GENE-081105-176	567726	ENSDARG00000034457
-6.81916	1.13351e-09	attractin-like 1b	atrnl1b	ZDB-GENE-030131-8092	569196	ENSDARG00000006420
-8.98012	1.13973e-09	dachshund a	dacha	ZDB-GENE-020402-3	192121	ENSDARG00000010132
-7.03019	1.19369e-09	kininogen 1	kng1	ZDB-GENE-041010-56	449808	ENSDARG00000022372
-6.88064	1.22032e-09	WAP four-disulfide core domain 2	wfdc2	ZDB-GENE-090313-47	556600	ENSDARG00000089187
-4.52111	1.22032e-09	solute carrier family 25 (mitochondrial carrier; phosphate carrier), member 3a	slc25a3a	ZDB-GENE-040426-1673	393688	ENSDARG00000027424
-8.63426	1.30571e-09	PHD finger protein 21B	phf21b	ZDB-GENE-120824-1	101883360	ENSDARG00000087887
-6.3401	1.30571e-09	megalencephalic leukoencephalopathy with subcortical cysts 1	mlc1	ZDB-GENE-050419-145	559990	ENSDARG00000063026
-5.57679	1.30571e-09	si:ch211-243a15.1	si:ch211-243a15.1	ZDB-GENE-070912-232	100005033	ENSDARG00000100313
-3.22907	1.43259e-09	calsyntenin 1	clstn1	ZDB-GENE-040426-1064	777737	ENSDARG00000031720
-9.43425	1.44533e-09	si:ch211-161c3.5	si:ch211-161c3.5	ZDB-GENE-131127-409	101883575	ENSDARG00000100263
-4.97007	1.4652e-09	vimentin	vim	ZDB-GENE-011212-3	140599	ENSDARG00000010008
-5.36594	1.53649e-09	midkine b	mdkb	ZDB-GENE-010131-6	65231	ENSDARG00000020708
-6.19663	1.87925e-09	phosphoglycerate dehydrogenase	phgdh	ZDB-GENE-030131-647	321928	ENSDARG00000001873
-4.95006	1.97182e-09	SH3-domain GRB2-like (endophilin) interacting protein 1a	sgip1a	ZDB-GENE-131121-25	566542	ENSDARG00000097897
-5.13695	2.0104e-09	diaphanous-related formin 2	diaph2	ZDB-GENE-090115-1	556029	ENSDARG00000076060
-8.73266	2.49656e-09	solute carrier family 1 (glial high affinity glutamate transporter), member 2a	slc1a2a	ZDB-GENE-100422-11	560802	ENSDARG00000052138
-9.04998	2.51834e-09	AT-hook transcription factor	akna	ZDB-GENE-091204-170	556113	ENSDARG00000087110
-10.2987	3.03874e-09	angiomotin like 2a	amotl2a	ZDB-GENE-030131-9770	558920	ENSDARG00000061923
-6.91858	3.05069e-09	solute carrier family 20 (phosphate transporter), member 2	slc20a2	ZDB-GENE-060929-828	558346	ENSDARG00000060796
-4.37712	3.15204e-09	NA	NA	NA	NA	ENSDARG00000106745
-9.91994	3.1714e-09	ubiquitin specific peptidase 21	usp21	ZDB-GENE-100210-3	563546	ENSDARG00000094280
-6.46647	3.1714e-09	zgc:195245	zgc:195245	ZDB-GENE-081022-200	565483	ENSDARG00000078917
-5.56889	3.26037e-09	cyclin-dependent kinase 5, regulatory subunit 2b (p39)	cdk5r2b	ZDB-GENE-040801-251	445114	ENSDARG00000078671
-7.1596	3.26471e-09	procollagen C-endopeptidase enhancer a	pcolcea	ZDB-GENE-041014-370	563867	ENSDARG00000056913
-9.53066	3.46388e-09	si:ch211-119e14.2	si:ch211-119e14.2	ZDB-GENE-160728-59	570481	ENSDARG00000076302
-8.77864	3.53353e-09	myosin XVIIIAa	myo18aa	ZDB-GENE-080425-5	566880	ENSDARG00000075752
-9.59644	3.59843e-09	calcium/calmodulin-dependent protein kinase kinase 1, alpha b	camkk1b	ZDB-GENE-080722-13	100170786	ENSDARG00000015134
-6.31879	3.84476e-09	tropomyosin 4a	tpm4a	ZDB-GENE-040426-2185	406437	ENSDARG00000023963
-7.31074	3.87898e-09	guanine nucleotide binding protein (G protein), beta 5b	gnb5b	ZDB-GENE-040426-1712	393719	ENSDARG00000055377
-7.11503	3.93773e-09	ubiquitin-conjugating enzyme E2Q family-like 1	ube2ql1	ZDB-GENE-030131-8137	557472	ENSDARG00000079276
-5.80486	4.02429e-09	periostin, osteoblast specific factor b	postnb	ZDB-GENE-030131-9120	337176	ENSDARG00000104267
-8.81566	4.16152e-09	phosphatidic acid phosphatase type 2D	ppap2d	ZDB-GENE-061201-42	559124	ENSDARG00000069940
-5.56675	4.16152e-09	zinc finger and BTB domain containing 4	zbtb4	ZDB-GENE-100318-5	798710	ENSDARG00000105255
-10.3106	4.32898e-09	structure specific recognition protein 1b	ssrp1b	ZDB-GENE-041008-209	449949	ENSDARG00000016994
-5.14318	4.57293e-09	collagen, type II, alpha 1a	col2a1a	ZDB-GENE-980526-192	562496	ENSDARG00000069093
-5.69713	4.77632e-09	SRY (sex determining region Y)-box 2	sox2	ZDB-GENE-030909-1	378723	ENSDARG00000070913
-10.0062	5.34683e-09	cyclin and CBS domain divalent metal cation transport mediator 2b	cnnm2b	ZDB-GENE-090311-26	565702	ENSDARG00000078733
-6.4332	5.48687e-09	oxysterol binding protein-like 7	osbpl7	ZDB-GENE-041010-212	449656	ENSDARG00000012981
-6.13329	5.50359e-09	erythrocyte membrane protein band 4.1 like 4A	epb41l4a	ZDB-GENE-990415-20	30470	ENSDARG00000040087
-7.45424	5.53331e-09	ubiquitin specific peptidase 54a	usp54a	ZDB-GENE-090828-2	563912	ENSDARG00000077948
-10.2296	5.70832e-09	Ras homolog, mTORC1 binding	rheb	ZDB-GENE-040426-1690	393702	ENSDARG00000090213
-8.97136	5.7112e-09	NA	NA	NA	NA	ENSDARG00000103339
-7.06375	5.72744e-09	phospholipase C, epsilon 1	plce1	ZDB-GENE-061212-4	568288	ENSDARG00000087921
-5.92087	5.75287e-09	zgc:171704	zgc:171704	ZDB-GENE-070820-16	100124619	ENSDARG00000018048
-9.50642	6.22957e-09	kinesin family member 13A	kif13a	ZDB-GENE-090901-1	100331282	ENSDARG00000069594
-9.78629	6.32476e-09	RAB39B, member RAS oncogene family b	rab39bb	ZDB-GENE-061215-104	566010	ENSDARG00000036501
-5.2869	6.38577e-09	SIX homeobox 7	six7	ZDB-GENE-990825-28	30625	ENSDARG00000070107
-8.96509	6.51328e-09	immunoglobulin superfamily, member 9Ba	igsf9ba	ZDB-GENE-060503-729	567389	ENSDARG00000033845
-8.86937	6.63027e-09	NA	NA	NA	NA	ENSDARG00000094677
-6.72835	6.67643e-09	elastin microfibril interfacer 1a	emilin1a	ZDB-GENE-041001-191	566473	ENSDARG00000024537
-4.89682	7.1087e-09	NME/NM23 nucleoside diphosphate kinase 2a	nme2a	ZDB-GENE-030131-7656	335716	ENSDARG00000043820
-9.40789	7.38194e-09	disco-interacting protein 2 homolog Bb	dip2bb	ZDB-GENE-100729-4	568954	ENSDARG00000016348
-9.56093	7.54661e-09	synaptotagmin-like 1	sytl1	ZDB-GENE-060503-439	777759	ENSDARG00000070094
-5.02534	7.67923e-09	vesicle-associated membrane protein 2	vamp2	ZDB-GENE-030131-8225	336281	ENSDARG00000056877
-8.27677	7.73391e-09	si:ch211-285f17.1	si:ch211-285f17.1	ZDB-GENE-000607-77	562465	ENSDARG00000059333
-6.2407	7.92681e-09	regulating synaptic membrane exocytosis 2b	rims2b	ZDB-GENE-060503-893	563393	ENSDARG00000102690
-8.80308	8.86721e-09	cell division cycle associated 7b	cdca7b	ZDB-GENE-030131-607	572007	ENSDARG00000076659
-3.40824	9.37267e-09	FXYD domain containing ion transport regulator 6 like	fxyd6l	ZDB-GENE-071205-8	566443	ENSDARG00000097057
-5.55882	9.73968e-09	opsin 1 (cone pigments), medium-wave-sensitive, 1	opn1mw1	ZDB-GENE-990604-42	30503	ENSDARG00000097008
-5.5133	9.77643e-09	cell adhesion associated, oncogene regulated	cdon	ZDB-GENE-021115-4	280652	ENSDARG00000061328
-8.24415	1.03757e-08	calcium/calmodulin-dependent protein kinase 1Db	camk1db	ZDB-GENE-070112-1872	791176	ENSDARG00000017446
-7.84769	1.19726e-08	NA	NA	NA	NA	ENSDARG00000045548
-6.7624	1.25286e-08	phospholipase C, eta 2a	plch2a	ZDB-GENE-030131-6367	100334231	ENSDARG00000059960
-6.12349	1.34154e-08	cartilage associated protein	crtap	ZDB-GENE-040426-2619	406626	ENSDARG00000018010
-9.05471	1.34585e-08	zgc:112332	zgc:112332	ZDB-GENE-050522-387	553712	ENSDARG00000058966
-7.48903	1.35969e-08	dihydropyrimidinase-like 5a	dpysl5a	ZDB-GENE-030131-3136	324416	ENSDARG00000011141
-6.19786	1.35969e-08	protein tyrosine phosphatase, receptor type, g a	ptprga	ZDB-GENE-101101-4	561197	ENSDARG00000045006
-9.90235	1.60559e-08	zinc finger, MYM-type 4	zmym4	ZDB-GENE-030131-5459	327248	ENSDARG00000035823
-9.01915	1.6091e-08	pleckstrin homology domain containing, family H (with MyTH4 domain) member 1	plekhh1	ZDB-GENE-061219-1	565914	ENSDARG00000053835
-9.9741	1.75839e-08	complement component 7a	c7a	ZDB-GENE-081104-392	562475	ENSDARG00000042172
-9.69681	1.79068e-08	G protein-coupled receptor 37 like 1b	gpr37l1b	ZDB-GENE-081104-324	567796	ENSDARG00000056774
-6.39064	1.79904e-08	carbonic anhydrase	cahz	ZDB-GENE-980526-39	30331	ENSDARG00000011166
-6.26239	1.80859e-08	chemokine (C-X-C motif) ligand 18b	cxcl18b	ZDB-GENE-090313-165	795785	ENSDARG00000075045
-10.1028	1.85575e-08	fasciculation and elongation protein zeta 1 (zygin I)	fez1	ZDB-GENE-040426-2723	406705	ENSDARG00000023174
-6.81651	1.94533e-08	si:ch73-31d8.2	si:ch73-31d8.2	ZDB-GENE-030131-8387	100003674	ENSDARG00000097239
-5.24937	2.07859e-08	zgc:73226	zgc:73226	ZDB-GENE-050703-8	402792	ENSDARG00000023759
-3.05346	2.09935e-08	fatty acid binding protein 3, muscle and heart	fabp3	ZDB-GENE-020318-2	171478	ENSDARG00000023290
-9.04972	2.1482e-08	transmembrane protein 138	tmem138	ZDB-GENE-120912-1	100332440	ENSDARG00000090543
-5.90355	2.26635e-08	calmodulin binding transcription activator 1a	camta1a	ZDB-GENE-090312-183	797322	ENSDARG00000077428
-8.12917	2.26991e-08	solute carrier family 51, alpha subunit	slc51a	ZDB-GENE-040912-10	447807	ENSDARG00000045306
-4.64654	2.40271e-08	neurofascin homolog (chicken) a	nfasca	ZDB-GENE-080229-6	100141490	ENSDARG00000061099
-7.23645	2.489e-08	MLLT11, transcription factor 7 cofactor	mllt11	ZDB-GENE-030131-3007	563531	ENSDARG00000071026
-5.48706	2.52988e-08	sphingosine-1-phosphate receptor 1	s1pr1	ZDB-GENE-001228-2	64617	ENSDARG00000042690
-6.45128	2.75299e-08	kirre like nephrin family adhesion molecule 1a	kirrel1a	ZDB-GENE-040426-2126	405804	ENSDARG00000001634
-9.40234	2.9393e-08	bone morphogenetic protein 1a	bmp1a	ZDB-GENE-060818-1	572452	ENSDARG00000028071
-9.83366	3.28761e-08	coagulation factor C homolog, cochlin (Limulus polyphemus)	coch	ZDB-GENE-030616-403	368851	ENSDARG00000024032
-6.1547	3.36776e-08	EGF containing fibulin extracellular matrix protein 2a	efemp2a	ZDB-GENE-041212-8	494044	ENSDARG00000094324
-4.92739	3.49048e-08	collagen, type II, alpha 1b	col2a1b	ZDB-GENE-050302-9	503730	ENSDARG00000011407
-5.98192	3.5714e-08	regulator of G protein signaling 5a	rgs5a	ZDB-GENE-030131-7570	573765	ENSDARG00000002644
-6.45352	3.58973e-08	guanylate cyclase 2D, retinal	gucy2d	ZDB-GENE-011128-9	140426	ENSDARG00000026820
-6.79799	3.66946e-08	gamma-glutamyltransferase 5b	ggt5b	ZDB-GENE-110721-2	100333757	ENSDARG00000078258
-9.58375	3.74049e-08	SIX homeobox 3a	six3a	ZDB-GENE-990415-127	30635	ENSDARG00000058008
-5.21916	3.87057e-08	phosphoinositide-3-kinase interacting protein 1	pik3ip1	ZDB-GENE-031030-14	386643	ENSDARG00000003281
-7.68207	3.9726e-08	collagen, type IV, alpha 5 (Alport syndrome)	col4a5	ZDB-GENE-030131-2281	323561	ENSDARG00000052063
-5.1558	3.98538e-08	A kinase (PRKA) anchor protein 12b	akap12b	ZDB-GENE-030131-9753	567365	ENSDARG00000055678
-5.62291	4.05964e-08	suppression of tumorigenicity 5	st5	ZDB-GENE-030131-2547	323827	ENSDARG00000037363
-6.27725	4.12419e-08	neuropilin 2b	nrp2b	ZDB-GENE-040611-3	405902	ENSDARG00000038446
-4.57205	4.20072e-08	phosducin b	pdcb	ZDB-GENE-031023-2	386614	ENSDARG00000017634
-9.89063	4.20136e-08	mannose receptor, C type 2	mrc2	ZDB-GENE-090915-5	100004793	ENSDARG00000078135
-7.91655	4.64102e-08	sodium/potassium transporting ATPase interacting 1	nkain1	ZDB-GENE-040426-1472	393517	ENSDARG00000006859
-10.0057	5.10797e-08	Bardet-Biedl syndrome 7	bbs7	ZDB-GENE-030219-90	557491	ENSDARG00000059911
-8.42603	5.10797e-08	NA	NA	NA	NA	ENSDARG00000094771
-6.219	5.21413e-08	si:ch211-237l4.6	si:ch211-237l4.6	ZDB-GENE-040724-42	446130	ENSDARG00000056915
-10.0478	5.36514e-08	ninein-like	ninl	ZDB-GENE-130530-768	561921	ENSDARG00000098414
-5.90701	5.42594e-08	beta 3-glucosyltransferase a	b3glcta	ZDB-GENE-110411-147	799443	ENSDARG00000073917
-8.54148	5.42821e-08	zgc:66484	zgc:66484	ZDB-GENE-030131-5768	327557	ENSDARG00000030478
-4.89257	5.45652e-08	high mobility group box 3a	hmgb3a	ZDB-GENE-050428-1	561025	ENSDARG00000056725
-4.7059	5.66038e-08	spalt-like transcription factor 1a	sall1a	ZDB-GENE-020228-2	555721	ENSDARG00000074319
-5.2188	5.67427e-08	hairy and enhancer of split-related 15, tandem duplicate 1	her15.1	ZDB-GENE-030707-2	359836	ENSDARG00000054560
-9.5344	5.73296e-08	transmembrane protein 132E	tmem132e	ZDB-GENE-120926-3	564044	ENSDARG00000090830
-5.91287	5.76365e-08	death associated protein 1b	dap1b	ZDB-GENE-000511-4	58094	ENSDARG00000036895
-6.21796	5.80757e-08	si:ch211-59p23.1	si:ch211-59p23.1	ZDB-GENE-160113-50	100535402	ENSDARG00000105472
-5.51284	6.12685e-08	orthodenticle homolog 5	otx5	ZDB-GENE-030508-1	353179	ENSDARG00000043483
-6.00292	6.38417e-08	cytochrome P450, family 27, subfamily C, polypeptide 1	cyp27c1	ZDB-GENE-080204-68	558396	ENSDARG00000092660
-3.21344	6.44229e-08	solute carrier family 6 (neurotransmitter transporter, glycine), member 9	slc6a9	ZDB-GENE-050105-3	494490	ENSDARG00000018534
-6.63056	6.75818e-08	ubiquitin conjugating enzyme E2 O	ube2o	NA	100331775	ENSDARG00000100674
-6.86079	7.15097e-08	hook microtubule-tethering protein 2	hook2	ZDB-GENE-040426-1636	394086	ENSDARG00000099235
-4.83286	7.15097e-08	reticulon 1a	rtn1a	ZDB-GENE-030131-2426	323706	ENSDARG00000006497
-9.1966	7.17257e-08	potassium channel, subfamily V, member 2b	kcnv2b	ZDB-GENE-060526-28	567780	ENSDARG00000062906
-6.54728	7.22042e-08	plastin 3 (T isoform)	pls3	ZDB-GENE-040718-10	436598	ENSDARG00000037655
-5.71772	7.9358e-08	synaptotagmin Vb	syt5b	ZDB-GENE-050522-134	553567	ENSDARG00000011640
-6.90987	7.94047e-08	glycogenin 1b	gyg1b	ZDB-GENE-040625-30	415152	ENSDARG00000059391
-6.23666	9.16323e-08	ATPase, aminophospholipid transporter, class I, type 8A, member 2	atp8a2	ZDB-GENE-100209-2	100330943	ENSDARG00000077492
-6.39702	9.66458e-08	RPGR interacting protein 1	rpgrip1	ZDB-GENE-091204-394	568018	ENSDARG00000076055
-4.69911	9.87185e-08	si:ch211-133n4.4	si:ch211-133n4.4	ZDB-GENE-030131-898	559260	ENSDARG00000071224
-8.91275	1.00999e-07	transgelin	tagln	ZDB-GENE-070912-1	751758	ENSDARG00000045408
-7.86046	1.03121e-07	si:ch73-21g5.7	si:ch73-21g5.7	ZDB-GENE-081104-260	568516	ENSDARG00000093156
-6.12334	1.03121e-07	pleckstrin homology-like domain, family A, member 2	phlda2	ZDB-GENE-050522-73	553622	ENSDARG00000042874
-6.14569	1.04405e-07	SRSF protein kinase 2	srpk2	ZDB-GENE-131105-1	100333293	ENSDARG00000029368
-8.36543	1.04539e-07	double C2-like domains, beta	doc2b	ZDB-GENE-090615-1	100006713	ENSDARG00000088293
-7.6112	1.05224e-07	NA	NA	NA	NA	ENSDARG00000035765
-9.92807	1.12244e-07	TBC1 domain family, member 30	tbc1d30	ZDB-GENE-030131-2064	569334	ENSDARG00000075281
-5.53856	1.12777e-07	TEA domain family member 1b	tead1b	ZDB-GENE-091013-5	100006454	ENSDARG00000059483
-8.59847	1.14175e-07	threonine synthase-like 2	thnsl2	ZDB-GENE-051127-19	641568	ENSDARG00000032584
-5.29538	1.16123e-07	eph receptor B3a	ephb3a	ZDB-GENE-990415-60	30313	ENSDARG00000031548
-6.95769	1.20112e-07	mutS homolog 2 (E. coli)	msh2	ZDB-GENE-040426-2932	406845	ENSDARG00000018022
-9.9405	1.24822e-07	cytochrome c oxidase subunit VIa polypeptide 2	cox6a2	ZDB-GENE-040912-129	447942	ENSDARG00000054588
-6.72906	1.26117e-07	protocadherin 1 gamma 30	pcdh1g30	ZDB-GENE-050609-23	554014	ENSDARG00000101865
-9.04617	1.28097e-07	aldehyde dehydrogenase 1 family, member A3	aldh1a3	ZDB-GENE-061128-2	751785	ENSDARG00000076933
-8.84054	1.33048e-07	small G protein signaling modulator 3	sgsm3	ZDB-GENE-040426-2635	406635	ENSDARG00000019038
-8.42379	1.33048e-07	solute carrier family 4, sodium bicarbonate transporter, member 10a	slc4a10a	ZDB-GENE-100215-3	798983	ENSDARG00000063133
-5.70405	1.36963e-07	zmp:0000000722	zmp:0000000722	ZDB-GENE-130530-725	100002543	ENSDARG00000069608
-8.45337	1.40318e-07	NA	NA	NA	NA	ENSDARG00000056806
-9.34204	1.44866e-07	keratocan	kera	ZDB-GENE-041210-165	567017	ENSDARG00000056938
-3.92834	1.46805e-07	CXXC finger protein 5a	cxxc5a	ZDB-GENE-030131-3178	557911	ENSDARG00000078865
-8.78228	1.47223e-07	MET proto-oncogene, receptor tyrosine kinase	met	ZDB-GENE-041014-1	100150664	ENSDARG00000070903
-6.26065	1.57274e-07	pre-B-cell leukemia homeobox interacting protein 1a	pbxip1a	ZDB-GENE-060503-871	563463	ENSDARG00000071015
-3.46796	1.64823e-07	HtrA serine peptidase 1b	htra1b	ZDB-GENE-080219-7	565082	ENSDARG00000014907
-6.27716	1.77139e-07	BTB (POZ) domain containing 6b	btbd6b	ZDB-GENE-030829-65	553533	ENSDARG00000032369
-5.19296	1.81668e-07	Wiskott-Aldrich syndrome-like a	wasla	ZDB-GENE-070209-220	100009637	ENSDARG00000014113
-9.17584	1.84602e-07	GLI pathogenesis-related 2, like	glipr2l	ZDB-GENE-041010-53	449805	ENSDARG00000016837
-4.11384	1.85925e-07	ste20-related kinase adaptor alpha	strada	ZDB-GENE-030131-6482	334550	ENSDARG00000037929
-5.78338	1.94074e-07	zgc:55461	zgc:55461	ZDB-GENE-040426-2879	406811	ENSDARG00000041723
-5.8195	1.99523e-07	inositol-trisphosphate 3-kinase Ca	itpkca	ZDB-GENE-030131-6009	562919	ENSDARG00000002994
-3.75945	2.01572e-07	crystallin, gamma S1	crygs1	ZDB-GENE-050223-4	503587	ENSDARG00000042992
-6.176	2.02963e-07	coiled-coil and C2 domain containing 2A	cc2d2a	ZDB-GENE-030131-2291	570250	ENSDARG00000090971
-9.80959	2.03451e-07	GIPC PDZ domain containing family, member 2	gipc2	ZDB-GENE-040426-921	393904	ENSDARG00000009488
-8.05037	2.15831e-07	leucine rich repeat transmembrane neuronal 1	lrrtm1	ZDB-GENE-050506-80	570385	ENSDARG00000052713
-8.90585	2.1653e-07	wu:fa19b12	wu:fa19b12	ZDB-GENE-030131-5231	560551	ENSDARG00000105278
-6.38248	2.25182e-07	SH3 domain binding glutamate-rich protein	sh3bgr	ZDB-GENE-040801-27	445130	ENSDARG00000021633
-9.75556	2.25762e-07	transgelin 3b	tagln3b	ZDB-GENE-030131-4199	797861	ENSDARG00000058394
-8.21445	2.35105e-07	atonal bHLH transcription factor 7	atoh7	ZDB-GENE-000926-1	58216	ENSDARG00000069552
-9.66762	2.51471e-07	T-box 3a	tbx3a	ZDB-GENE-070209-80	556870	ENSDARG00000002216
-4.2962	2.54343e-07	retinal homeobox gene 1	rx1	ZDB-GENE-990415-236	30472	ENSDARG00000071684
-7.35981	2.61239e-07	matrix-remodelling associated 8b	mxra8b	ZDB-GENE-061013-368	556385	ENSDARG00000062129
-5.90605	2.65215e-07	NA	NA	NA	NA	ENSDARG00000078854
-6.53886	2.70743e-07	si:ch1073-459j12.1	si:ch1073-459j12.1	ZDB-GENE-030131-8546	567630	ENSDARG00000006901
-5.16276	2.72705e-07	growth arrest and DNA-damage-inducible, gamma b, tandem duplicate 1	gadd45gb.1	ZDB-GENE-040426-2321	406507	ENSDARG00000016725
-5.9943	2.75882e-07	sorbin and SH3 domain containing 2b	sorbs2b	ZDB-GENE-070308-3	563408	ENSDARG00000061603
-5.17944	2.83233e-07	RAB, member RAS oncogene family-like 6a	rabl6a	ZDB-GENE-030131-6174	572091	ENSDARG00000079046
-9.76824	2.88112e-07	protocadherin 1 gamma 2	pcdh1g2	ZDB-GENE-050608-2	553986	ENSDARG00000101232
-4.98402	2.88112e-07	esophageal cancer related gene 4a	ecrg4a	ZDB-GENE-050417-189	791762	ENSDARG00000056087
-3.94541	2.9628e-07	es1 protein	es1	ZDB-GENE-980526-188	30237	ENSDARG00000094516
-4.74513	3.05512e-07	guanylate kinase 1b	guk1b	ZDB-GENE-020916-1	393697	ENSDARG00000005776
-5.69115	3.16309e-07	enabled homolog (Drosophila)	enah	ZDB-GENE-010323-11	541394	ENSDARG00000032049
-5.95413	3.28436e-07	kinesin family member 19	kif19	ZDB-GENE-080215-2	565913	ENSDARG00000053026
-6.88001	3.53352e-07	desmocollin 2 like	dsc2l	ZDB-GENE-031116-55	560091	ENSDARG00000039677
-9.12904	3.57902e-07	lysozyme	lyz	ZDB-GENE-020515-2	677744	ENSDARG00000057789
-5.47755	3.61554e-07	DAB2 interacting protein b	dab2ipb	ZDB-GENE-030131-2449	558237	ENSDARG00000075110
-4.33055	3.65108e-07	LFNG O-fucosylpeptide 3-beta-N-acetylglucosaminyltransferase	lfng	ZDB-GENE-980605-16	30158	ENSDARG00000037879
-7.99869	3.65126e-07	PTPRF interacting protein, binding protein 1b (liprin beta 1)	ppfibp1b	ZDB-GENE-060503-47	561961	ENSDARG00000100057
-5.41708	3.6811e-07	forkhead box G1b	foxg1b	ZDB-GENE-040426-2437	405850	ENSDARG00000032705
-7.16485	4.08168e-07	leucine rich repeat containing 17	lrrc17	ZDB-GENE-030131-9774	321202	ENSDARG00000037960
-5.43049	4.17059e-07	secreted frizzled-related protein 1a	sfrp1a	ZDB-GENE-040310-5	402843	ENSDARG00000035521
-5.89235	4.18731e-07	transmembrane protein 107 like	tmem107l	ZDB-GENE-090313-269	559365	ENSDARG00000088398
-8.19051	4.20306e-07	platelet-derived growth factor receptor-like	pdgfrl	ZDB-GENE-040426-901	393284	ENSDARG00000006456
-9.06816	4.28169e-07	furry homolog a (Drosophila)	frya	ZDB-GENE-060510-4	566822	ENSDARG00000013921
-8.13502	4.28169e-07	spalt-like transcription factor 2	sall2	ZDB-GENE-030829-32	568044	ENSDARG00000075116
-3.49751	4.28877e-07	DEAH (Asp-Glu-Ala-His) box polypeptide 32b	dhx32b	ZDB-GENE-130613-5	558937	ENSDARG00000079029
-5.93618	4.58921e-07	CDC42 binding protein kinase beta (DMPK-like)	cdc42bpb	ZDB-GENE-030131-3647	567039	ENSDARG00000019383
-4.75094	4.69832e-07	prominin 1a	prom1a	ZDB-GENE-030131-1577	322857	ENSDARG00000039966
-2.46763	4.74174e-07	si:ch211-222l21.1	si:ch211-222l21.1	ZDB-GENE-030131-247	795027	ENSDARG00000076532
-4.39045	4.88673e-07	nuclear factor I/C	nfic	ZDB-GENE-080305-2	100005568	ENSDARG00000043210
-6.13242	5.1183e-07	meteorin, glial cell differentiation regulator	metrn	ZDB-GENE-050102-1	494493	ENSDARG00000030367
-4.90009	5.1183e-07	catenin (cadherin-associated protein), delta 2b	ctnnd2b	ZDB-GENE-070912-532	558069	ENSDARG00000003779
-8.53852	5.21806e-07	Rac family small GTPase 3b	rac3b	ZDB-GENE-080220-21	795167	ENSDARG00000020795
-9.0491	5.37507e-07	NHS-like 1a	nhsl1a	ZDB-GENE-050411-25	566695	ENSDARG00000054537
-3.50262	5.37507e-07	hydroxysteroid (11-beta) dehydrogenase 2	hsd11b2	ZDB-GENE-030131-6030	334098	ENSDARG00000001975
-6.61417	5.39943e-07	calpain 1, (mu/I) large subunit a	capn1a	ZDB-GENE-040426-1263	393417	ENSDARG00000052702
-5.46213	5.44119e-07	cytokine receptor-like factor 1a	crlf1a	ZDB-GENE-040718-397	436923	ENSDARG00000024365
-4.8684	5.49199e-07	collagen, type XII, alpha 1b	col12a1b	ZDB-GENE-120215-116	562946	ENSDARG00000019601
-3.94086	5.50083e-07	lysosomal protein transmembrane 4 beta	laptm4b	ZDB-GENE-030616-616	368911	ENSDARG00000035870
-3.54613	5.86168e-07	NA	NA	NA	NA	ENSDARG00000086735
-9.64831	6.30279e-07	glutamate receptor, ionotropic, kainate 4	grik4	ZDB-GENE-070821-5	556582	ENSDARG00000026753
-5.95802	6.38687e-07	NA	NA	NA	NA	ENSDARG00000004219
-8.88017	6.42337e-07	KN motif and ankyrin repeat domains 3	kank3	ZDB-GENE-081105-185	558407	ENSDARG00000076566
-9.68828	6.49295e-07	growth hormone receptor a	ghra	ZDB-GENE-070509-1	100001424	ENSDARG00000054771
-6.11493	6.53529e-07	disco-interacting protein 2 homolog Ca	dip2ca	ZDB-GENE-031118-39	563890	ENSDARG00000062154
-8.88963	6.68971e-07	peroxisome proliferator-activated receptor delta a	pparda	ZDB-GENE-990415-212	30750	ENSDARG00000044525
-7.06523	6.72941e-07	oxidation resistance 1b	oxr1b	ZDB-GENE-030131-2438	570476	ENSDARG00000063310
-6.81875	6.83671e-07	CCR4-NOT transcription complex, subunit 11	cnot11	ZDB-GENE-030131-8068	336124	ENSDARG00000068596
-5.19357	6.83671e-07	pleckstrin homology domain containing, family A member 5	plekha5	ZDB-GENE-041210-25	567300	ENSDARG00000045870
-4.60787	6.91771e-07	lysyl oxidase-like 1	loxl1	ZDB-GENE-060503-693	560115	ENSDARG00000054451
-8.19087	7.0393e-07	protein tyrosine phosphatase, non-receptor type 4b	ptpn4b	ZDB-GENE-030131-6259	407634	ENSDARG00000000183
-9.16813	7.18765e-07	membrane protein, palmitoylated 5a (MAGUK p55 subfamily member 5)	mpp5a	ZDB-GENE-020712-1	252845	ENSDARG00000006272
-7.98486	7.2112e-07	interleukin 34	il34	ZDB-GENE-050419-150	560193	ENSDARG00000091003
-5.02156	7.2112e-07	si:ch211-156j16.1	si:ch211-156j16.1	ZDB-GENE-030131-4106	564557	ENSDARG00000092035
-5.40934	7.38343e-07	insulinoma-associated 1a	insm1a	ZDB-GENE-040426-1810	402941	ENSDARG00000091756
-7.16426	7.82999e-07	coronin, actin binding protein, 1Cb	coro1cb	ZDB-GENE-030131-418	562849	ENSDARG00000021193
-3.11963	8.03557e-07	cytochrome c oxidase subunit Vb 1	cox5b1	ZDB-GENE-100525-2	100002384	ENSDARG00000011208
-5.3905	8.41978e-07	myosin IE, a	myo1ea	ZDB-GENE-030131-5127	555285	ENSDARG00000036179
-3.49926	8.41978e-07	collagen, type I, alpha 1a	col1a1a	ZDB-GENE-030131-9102	337158	ENSDARG00000012405
-9.14163	8.55569e-07	aquaporin 4	aqp4	ZDB-GENE-040724-152	445293	ENSDARG00000010565
-4.66977	8.60779e-07	synuclein, gamma a	sncga	ZDB-GENE-050417-18	550229	ENSDARG00000034423
-7.24602	8.60974e-07	prominin 1 b	prom1b	ZDB-GENE-031003-1	378834	ENSDARG00000034007
-3.49389	8.65694e-07	collagen, type I, alpha 2	col1a2	ZDB-GENE-030131-8415	336471	ENSDARG00000020007
-9.15788	8.73358e-07	NA	NA	NA	NA	ENSDARG00000102755
-7.65525	9.15146e-07	TM2 domain containing 2	tm2d2	ZDB-GENE-040718-387	436913	ENSDARG00000035515
-4.45895	9.18945e-07	retinitis pigmentosa 1-like 1b	rp1l1b	ZDB-GENE-091204-67	101885561	ENSDARG00000088377
-5.80169	9.68037e-07	growth arrest-specific 6	gas6	ZDB-GENE-030131-7773	335830	ENSDARG00000007804
-6.92473	9.79366e-07	phosducin a	pdca	ZDB-GENE-031023-1	386613	ENSDARG00000011886
-6.05261	9.89331e-07	sodium channel, voltage-gated, type III, beta	scn3b	ZDB-GENE-070920-2	563935	ENSDARG00000062359
-4.80488	1.0262e-06	nuclear factor I/A	nfia	ZDB-GENE-050208-501	556665	ENSDARG00000062420
-4.54907	1.03267e-06	microtubule-associated protein 1B	map1b	ZDB-GENE-130530-690	559032	ENSDARG00000060434
-2.9903	1.09546e-06	zgc:85975	zgc:85975	ZDB-GENE-040426-2417	406549	ENSDARG00000032405
-5.82834	1.09903e-06	prospero homeobox 1b	prox1b	ZDB-GENE-050107-3	564431	ENSDARG00000088810
-6.05686	1.14331e-06	SWI/SNF related, matrix associated, actin dependent regulator of chromatin, subfamily c, member 1b	smarcc1b	ZDB-GENE-060503-273	553471	ENSDARG00000098919
-7.19302	1.15297e-06	zgc:174888	zgc:174888	ZDB-GENE-030328-33	558116	ENSDARG00000077176
-7.82132	1.17651e-06	FERM domain containing 6	frmd6	ZDB-GENE-050522-354	321937	ENSDARG00000002332
-5.77008	1.18109e-06	si:dkey-34e4.1	si:dkey-34e4.1	ZDB-GENE-070705-456	558083	ENSDARG00000022085
-5.64582	1.18939e-06	PDZ domain containing 2	pdzd2	ZDB-GENE-060526-297	569088	ENSDARG00000059801
-6.12429	1.19652e-06	musculoskeletal, embryonic nuclear protein 1a	mustn1a	ZDB-GENE-111129-3	559807	ENSDARG00000054026
-5.84298	1.22636e-06	myosin VIa	myo6a	ZDB-GENE-040819-2	445473	ENSDARG00000044016
-5.02802	1.24149e-06	claudin 5b	cldn5b	ZDB-GENE-041010-140	450023	ENSDARG00000014059
-7.07623	1.24841e-06	RNA binding fox-1 homolog 1	rbfox1	ZDB-GENE-040927-11	449554	ENSDARG00000014746
-9.08392	1.26103e-06	caveolae associated protein 2b	cavin2b	ZDB-GENE-040912-149	447845	ENSDARG00000071196
-8.02809	1.28476e-06	GINS complex subunit 3	gins3	ZDB-GENE-040721-1	442931	ENSDARG00000038847
-7.64521	1.3202e-06	myosin VIIAb	myo7ab	ZDB-GENE-091110-4	556141	ENSDARG00000044632
-6.7003	1.33844e-06	Rho GTPase activating protein 21a	arhgap21a	ZDB-GENE-090918-5	101883923	ENSDARG00000104295
-9.51726	1.36563e-06	amyloid beta (A4) precursor protein-binding, family B, member 1 (Fe65)	apbb1	ZDB-GENE-091118-127	565164	ENSDARG00000076560
-6.04672	1.38777e-06	SH3 and PX domains 2Aa	sh3pxd2aa	ZDB-GENE-060503-271	562018	ENSDARG00000060148
-7.86449	1.3904e-06	neuronal tyrosine-phosphorylated phosphoinositide-3-kinase adaptor 2b	nyap2b	ZDB-GENE-070705-169	100535812	ENSDARG00000093357
-5.46607	1.39914e-06	glutamate rich 1	erich1	NA	100002532	ENSDARG00000078130
-5.59617	1.43416e-06	family with sequence similarity 171, member A2a	fam171a2a	ZDB-GENE-110606-5	556398	ENSDARG00000075249
-5.55582	1.43464e-06	transmembrane protein 231	tmem231	ZDB-GENE-040426-1386	393358	ENSDARG00000042272
-5.50179	1.45559e-06	lymphocyte-specific protein 1	lsp1	ZDB-GENE-131127-171	100536902	ENSDARG00000027310
-8.24561	1.45673e-06	insulin receptor substrate 2b	irs2b	ZDB-GENE-081104-462	572001	ENSDARG00000075282
-8.72746	1.5252e-06	signal peptide, CUB domain, EGF-like 3	scube3	ZDB-GENE-060717-1	100000687	ENSDARG00000011490
-9.50975	1.53177e-06	kinesin family member 20A	kif20a	ZDB-GENE-050522-252	325449	ENSDARG00000044491
-3.87351	1.53447e-06	matrix metallopeptidase 9	mmp9	ZDB-GENE-040426-2132	406397	ENSDARG00000042816
-7.01412	1.5857e-06	selenoprotein U1b	selenou1b	ZDB-GENE-060929-88	767744	ENSDARG00000087059
-5.45084	1.62558e-06	protease, serine, 35	prss35	ZDB-GENE-040704-55	431759	ENSDARG00000100691
-6.14295	1.70382e-06	ba2 globin	ba2	ZDB-GENE-990415-19	30217	ENSDARG00000097238
-3.98268	1.71688e-06	neurocalcin delta b	ncaldb	ZDB-GENE-040808-37	445319	ENSDARG00000011334
-5.38127	1.74877e-06	FK506 binding protein 1b	fkbp1b	ZDB-GENE-040426-1785	393785	ENSDARG00000052625
-4.89868	1.75023e-06	deltaA	dla	ZDB-GENE-980526-29	30131	ENSDARG00000010791
-3.76256	1.77531e-06	tubulin, alpha 1c	tuba1c	ZDB-GENE-061114-1	573122	ENSDARG00000055216
-9.5417	1.79731e-06	sortilin-related receptor, L(DLR class) A repeats containing	sorl1	ZDB-GENE-050208-22	497306	ENSDARG00000013892
-5.55025	1.84083e-06	CTF18, chromosome transmission fidelity factor 18 homolog (S. cerevisiae)	chtf18	ZDB-GENE-050522-508	554366	ENSDARG00000058480
-6.55026	1.85204e-06	claudin 5a	cldn5a	ZDB-GENE-040426-2442	406559	ENSDARG00000043716
-6.72397	1.86762e-06	pleckstrin homology domain containing, family A member 6	plekha6	ZDB-GENE-140106-14	568764	ENSDARG00000020328
-5.0447	1.86762e-06	nucleolar protein interacting with the FHA domain of MKI67	nifk	ZDB-GENE-021231-4	317644	ENSDARG00000040666
-2.73447	1.89941e-06	profilin 2 like	pfn2l	ZDB-GENE-030131-34	321383	ENSDARG00000012682
-5.8507	1.91841e-06	serpin peptidase inhibitor, clade B (ovalbumin), member 1	serpinb1	ZDB-GENE-040718-400	436926	ENSDARG00000055416
-9.47875	1.92368e-06	ADP-ribosylation factor-like 4aa	arl4aa	ZDB-GENE-040426-1878	393834	ENSDARG00000099918
-7.71965	1.96033e-06	matrix Gla protein	mgp	ZDB-GENE-060928-1	402937	ENSDARG00000086189
-5.80328	1.96033e-06	synovial sarcoma, X breakpoint 2 interacting protein a	ssx2ipa	ZDB-GENE-040426-1756	393808	ENSDARG00000039521
-9.508	1.97877e-06	cytoglobin 2	cygb2	ZDB-GENE-060920-1	554176	ENSDARG00000070148
-4.91683	2.00218e-06	transmembrane protein 237a	tmem237a	ZDB-GENE-070402-3	557237	ENSDARG00000041735
-5.36472	2.08643e-06	secretory carrier membrane protein 5b	scamp5b	ZDB-GENE-120215-76	100004357	ENSDARG00000040274
-7.69506	2.17386e-06	milk fat globule-EGF factor 8 protein a	mfge8a	ZDB-GENE-050327-9	541486	ENSDARG00000015349
-7.54503	2.28679e-06	elastin microfibril interfacer 2a	emilin2a	ZDB-GENE-060503-247	100001725	ENSDARG00000061196
-4.86506	2.31405e-06	calcium/calmodulin-dependent protein kinase IGa	camk1ga	ZDB-GENE-030131-7594	335654	ENSDARG00000044526
-5.15341	2.35209e-06	adhesion G protein-coupled receptor L2a	adgrl2a	ZDB-GENE-000607-49	57987	ENSDARG00000069356
-9.11257	2.39329e-06	si:rp71-39b20.4	si:rp71-39b20.4	ZDB-GENE-070912-704	563472	ENSDARG00000035861
-6.09993	2.44729e-06	gamma-aminobutyric acid (GABA) B receptor, 1b	gabbr1b	ZDB-GENE-060503-5	558708	ENSDARG00000016667
-8.79441	2.44895e-06	tolloid-like 1	tll1	ZDB-GENE-041020-1	474335	ENSDARG00000037429
-3.51009	2.61142e-06	SIX homeobox 3b	six3b	ZDB-GENE-990415-128	30636	ENSDARG00000054879
-7.78756	2.67298e-06	autism susceptibility candidate 2b	auts2b	ZDB-GENE-131127-20	100150849	ENSDARG00000020946
-5.27986	2.77765e-06	POU class 3 homeobox 1	pou3f1	ZDB-GENE-980526-372	30398	ENSDARG00000009823
-3.22266	2.80698e-06	coiled-coil domain containing 82	ccdc82	ZDB-GENE-030131-5749	327538	ENSDARG00000014966
-4.41226	2.83786e-06	tight junction protein 1a	tjp1a	ZDB-GENE-031001-2	378845	ENSDARG00000077506
-6.17277	2.88104e-06	G protein signaling modulator 1a	gpsm1a	ZDB-GENE-060526-302	100004265	ENSDARG00000092517
-4.23317	2.90194e-06	RAS guanyl releasing protein 3 (calcium and DAG-regulated)	rasgrp3	ZDB-GENE-070424-82	563441	ENSDARG00000077864
-7.96076	2.98814e-06	dopamine receptor D4a	drd4a	ZDB-GENE-070112-996	503564	ENSDARG00000038363
-8.89677	3.10086e-06	tumor protein p53 inducible nuclear protein 2	tp53inp2	ZDB-GENE-120420-1	564072	ENSDARG00000088178
-5.50029	3.1215e-06	Dab, reelin signal transducer, homolog 1a (Drosophila)	dab1a	ZDB-GENE-060528-1	692351	ENSDARG00000059939
-8.22371	3.19099e-06	GATS protein-like 2	gatsl2	ZDB-GENE-030131-5505	327294	ENSDARG00000018985
-5.07727	3.21366e-06	DAB2 interacting protein a	dab2ipa	ZDB-GENE-081104-516	100002454	ENSDARG00000069484
-6.88405	3.22718e-06	heat shock protein 4 like	hspa4l	ZDB-GENE-030131-2412	562019	ENSDARG00000053544
-6.50534	3.22718e-06	hippocalcin	hpca	ZDB-GENE-040426-1683	393696	ENSDARG00000018397
-5.29021	3.27471e-06	nidogen 1a	nid1a	ZDB-GENE-050302-58	562690	ENSDARG00000068710
-4.48686	3.29519e-06	tubulin tyrosine ligase-like family, member 7	ttll7	ZDB-GENE-070112-2112	565243	ENSDARG00000062973
-8.96537	3.32727e-06	septin 8b	sept8b	ZDB-GENE-070424-3	571702	ENSDARG00000014233
-7.33585	3.33194e-06	SH3 domain binding glutamate-rich protein like 2	sh3bgrl2	ZDB-GENE-040704-38	431744	ENSDARG00000036878
-5.21392	3.36935e-06	sema domain, immunoglobulin domain (Ig), short basic domain, secreted, (semaphorin) 3Fa	sema3fa	ZDB-GENE-050513-1	544658	ENSDARG00000011163
-4.44265	3.38155e-06	tweety family member 3b	ttyh3b	ZDB-GENE-051120-105	798421	ENSDARG00000007678
-4.33551	3.42725e-06	ubiquitin specific peptidase 2a	usp2a	ZDB-GENE-041212-59	494031	ENSDARG00000020107
-4.89347	3.46497e-06	opsin 1 (cone pigments), medium-wave-sensitive, 3	opn1mw3	ZDB-GENE-030728-6	360152	ENSDARG00000044279
-8.11093	3.50009e-06	kinesin family member 23	kif23	ZDB-GENE-991019-4	30627	ENSDARG00000014943
-5.18355	3.50009e-06	reticulon 4b	rtn4b	ZDB-GENE-030710-2	678586	ENSDARG00000104347
-4.95304	3.56701e-06	N-acetyltransferase 8-like	nat8l	ZDB-GENE-030729-4	564754	ENSDARG00000077256
-4.22446	3.57436e-06	RAB3A interacting protein (rabin3)	rab3ip	ZDB-GENE-050522-323	553605	ENSDARG00000101908
-4.04355	3.57436e-06	calmodulin regulated spectrin-associated protein family, member 3	camsap3	ZDB-GENE-060503-811	556256	ENSDARG00000059475
-4.39221	3.59113e-06	protocadherin 1 gamma 18	pcdh1g18	ZDB-GENE-050609-13	554005	ENSDARG00000099447
-4.71938	3.67233e-06	methyltransferase like 2A	mettl2a	ZDB-GENE-050417-462	100006618	ENSDARG00000008105
-8.37979	3.72829e-06	chimerin 1	chn1	ZDB-GENE-040426-1934	406273	ENSDARG00000101735
-8.35194	3.83967e-06	PITH (C-terminal proteasome-interacting domain of thioredoxin-like) domain containing 1	pithd1	ZDB-GENE-040426-2366	404606	ENSDARG00000098600
-4.65323	3.89049e-06	microfibril associated protein 2	mfap2	ZDB-GENE-030131-6710	556677	ENSDARG00000059367
-6.03874	3.95701e-06	gamma-aminobutyric acid (GABA) A receptor, beta 3	gabrb3	ZDB-GENE-101102-2	566922	ENSDARG00000023771
-4.59209	3.99964e-06	synaptosomal-associated protein, 25b	snap25b	ZDB-GENE-980526-392	30711	ENSDARG00000058117
-7.06081	4.00504e-06	sidekick cell adhesion molecule 1b	sdk1b	ZDB-GENE-090311-17	555553	ENSDARG00000062854
-5.42487	4.00504e-06	protein tyrosine phosphatase, non-receptor type 13	ptpn13	ZDB-GENE-070410-72	560883	ENSDARG00000103699
-9.80016	4.10692e-06	bone morphogenetic protein/retinoic acid inducible neural-specific 2	brinp2	ZDB-GENE-070912-621	561009	ENSDARG00000014302
-5.49963	4.11671e-06	capping protein regulator and myosin 1 linker 3	carmil3	ZDB-GENE-070912-183	100537031	ENSDARG00000086990
-5.09588	4.11671e-06	pleckstrin homology domain containing, family G (with RhoGef domain) member 7	plekhg7	ZDB-GENE-070410-15	562798	ENSDARG00000062855
-5.88635	4.1379e-06	zgc:153018	zgc:153018	ZDB-GENE-060929-752	767701	ENSDARG00000060977
-5.41868	4.41238e-06	SH3-domain binding protein 5a (BTK-associated)	sh3bp5a	ZDB-GENE-111111-2	555222	ENSDARG00000008336
-5.12632	4.49076e-06	si:ch211-214c7.4	si:ch211-214c7.4	ZDB-GENE-030131-6275	560699	ENSDARG00000069595
-6.95139	4.5107e-06	APC membrane recruitment protein 2	amer2	ZDB-GENE-070719-5	100101649	ENSDARG00000075222
-2.98034	4.5107e-06	voltage-dependent anion channel 1	vdac1	ZDB-GENE-030131-6514	334582	ENSDARG00000045132
-3.13299	4.53408e-06	collagen, type I, alpha 1b	col1a1b	ZDB-GENE-030131-4400	325675	ENSDARG00000035809
-9.327	4.54906e-06	sarcolemma associated protein b	slmapb	ZDB-GENE-040426-809	393146	ENSDARG00000020764
-5.0348	4.55215e-06	filamin B	flnb	NA	100534866	ENSDARG00000097351
-3.39	4.67163e-06	stimulated by retinoic acid 6	stra6	ZDB-GENE-060616-252	724007	ENSDARG00000051874
-4.49934	4.74948e-06	neuroplastin a	nptna	ZDB-GENE-030804-7	368305	ENSDARG00000103002
-5.62954	4.82667e-06	ephrin-A1b	efna1b	ZDB-GENE-041007-5	494151	ENSDARG00000018787
-8.34113	5.07642e-06	zgc:101744	zgc:101744	ZDB-GENE-050320-111	541409	ENSDARG00000038694
-3.30641	5.12534e-06	solute carrier family 25 (mitochondrial thiamine pyrophosphate carrier), member 19	slc25a19	ZDB-GENE-050417-292	403024	ENSDARG00000100385
-6.2529	5.26652e-06	polymerase (DNA directed) nu	poln	ZDB-GENE-100917-1	566857	ENSDARG00000103961
-6.58825	5.3094e-06	homeobox and leucine zipper encoding a	homeza	ZDB-GENE-030616-592	368671	ENSDARG00000054304
-8.95915	5.33844e-06	myosin XVI	myo16	ZDB-GENE-070912-470	563752	ENSDARG00000078582
-6.44484	5.37144e-06	zgc:193593	zgc:193593	ZDB-GENE-080723-21	564090	ENSDARG00000096843
-9.4006	5.47124e-06	protocadherin 1 gamma 32	pcdh1g32	ZDB-GENE-050609-25	554016	ENSDARG00000100829
-5.54001	5.64732e-06	Purkinje cell protein 4a	pcp4a	ZDB-GENE-031118-105	386848	ENSDARG00000053130
-3.30259	5.82136e-06	bromodomain and PHD finger containing, 3a	brpf3a	ZDB-GENE-130530-730	100149254	ENSDARG00000070513
-4.76209	5.91139e-06	oral-facial-digital syndrome 1	ofd1	ZDB-GENE-030131-5427	327216	ENSDARG00000000529
-8.4295	6.08079e-06	serine (or cysteine) peptidase inhibitor, clade H, member 2	serpinh2	ZDB-GENE-050417-12	554550	ENSDARG00000036445
-7.59401	6.08125e-06	collagen, type VI, alpha 1	col6a1	ZDB-GENE-070501-6	569755	ENSDARG00000074908
-9.24988	6.12705e-06	epsin 3a	epn3a	ZDB-GENE-131121-324	794862	ENSDARG00000078953
-8.13377	6.16991e-06	neuron-derived neurotrophic factor	ndnf	ZDB-GENE-030131-207	561437	ENSDARG00000062936
-4.62919	6.16991e-06	notch 1b	notch1b	ZDB-GENE-990415-183	794892	ENSDARG00000052094
-4.08273	6.18408e-06	amyloid beta (A4) precursor-like protein 1	aplp1	ZDB-GENE-040319-1	404233	ENSDARG00000098368
-4.03739	6.3136e-06	DEAH (Asp-Glu-Ala-His) box polypeptide 40	dhx40	ZDB-GENE-080507-1	570225	ENSDARG00000041586
-6.39818	6.59104e-06	BTB (POZ) domain containing 6a	btbd6a	ZDB-GENE-080218-26	100141360	ENSDARG00000076440
-4.06827	6.62612e-06	chondroitin sulfate proteoglycan 5a	cspg5a	ZDB-GENE-080425-4	558206	ENSDARG00000069981
-3.65822	6.64752e-06	ubiquitin-conjugating enzyme E2D 1a	ube2d1a	ZDB-GENE-040426-1609	394085	ENSDARG00000029107
-4.8618	6.69301e-06	crystallin, gamma M2b	crygm2b	ZDB-GENE-050516-10	553954	ENSDARG00000078876
-5.89759	6.72336e-06	Ras protein-specific guanine nucleotide-releasing factor 2a	rasgrf2a	ZDB-GENE-111128-1	558859	ENSDARG00000075054
-5.29375	6.88698e-06	high mobility group 20A	hmg20a	ZDB-GENE-030131-5107	326908	ENSDARG00000031198
-4.83001	6.88698e-06	NA	NA	NA	NA	ENSDARG00000104756
-5.4742	6.90123e-06	zgc:172136	zgc:172136	ZDB-GENE-030131-1008	566376	ENSDARG00000078741
-9.21497	7.28594e-06	crystallin, gamma M1	crygm1	ZDB-GENE-050516-5	493630	ENSDARG00000016421
-3.78655	7.47954e-06	si:dkey-92f12.2	si:dkey-92f12.2	ZDB-GENE-091204-379	796761	ENSDARG00000086490
-5.92797	7.49006e-06	nudix (nucleoside diphosphate linked moiety X)-type motif 4b	nudt4b	ZDB-GENE-040912-79	447910	ENSDARG00000045878
-6.19966	7.57012e-06	adenomatosis polyposis coli down-regulated 1-like	apcdd1l	ZDB-GENE-121022-3	100001408	ENSDARG00000075557
-6.11865	7.61597e-06	proline rich 12b	prr12b	ZDB-GENE-130625-2	557848	ENSDARG00000075849
-4.67386	7.61597e-06	selenoprotein M	selenom	ZDB-GENE-030410-4	352913	ENSDARG00000051957
-6.55334	7.62487e-06	glutamate receptor, metabotropic 2b	grm2b	ZDB-GENE-060201-5	564461	ENSDARG00000007195
-5.62449	7.92345e-06	SRY (sex determining region Y)-box 5	sox5	ZDB-GENE-000607-13	567413	ENSDARG00000011582
-7.73386	8.23718e-06	golgi integral membrane protein 4a	golim4a	ZDB-GENE-041026-2	100000956	ENSDARG00000100977
-7.72412	8.28158e-06	solute carrier family 1 (glial high affinity glutamate transporter), member 3b	slc1a3b	ZDB-GENE-090708-3	556181	ENSDARG00000043148
-9.21813	8.52697e-06	rhotekin 2a	rtkn2a	ZDB-GENE-041010-225	449666	ENSDARG00000053558
-4.44223	8.56972e-06	NA	NA	NA	NA	ENSDARG00000103442
-8.2395	8.74545e-06	NA	NA	NA	NA	ENSDARG00000105639
-5.31803	8.81932e-06	serpin peptidase inhibitor, clade H (heat shock protein 47), member 1a	serpinh1a	ZDB-GENE-080219-21	555328	ENSDARG00000075954
-4.86451	8.81932e-06	spondin 1b	spon1b	ZDB-GENE-000427-10	58029	ENSDARG00000023694
-6.11622	8.85695e-06	MLLT1, super elongation complex subunit b	mllt1b	ZDB-GENE-060421-7142	678639	ENSDARG00000031709
-5.00795	8.90604e-06	transcription factor AP-4 (activating enhancer binding protein 4)	tfap4	ZDB-GENE-090810-1	100318080	ENSDARG00000103923
-4.22159	8.94484e-06	vesicle-associated membrane protein 1	vamp1	ZDB-GENE-040426-2725	406707	ENSDARG00000031283
-5.14043	9.02755e-06	target of myb1 membrane trafficking protein	tom1	ZDB-GENE-060721-1	553244	ENSDARG00000104581
-4.98798	9.03149e-06	UTP23, small subunit (SSU) processome component, homolog (yeast)	utp23	ZDB-GENE-050417-353	550514	ENSDARG00000105012
-5.27735	9.03678e-06	si:ch211-269e2.1	si:ch211-269e2.1	ZDB-GENE-070912-267	100537961	ENSDARG00000074225
-5.26535	9.05634e-06	si:dkey-71h2.2	si:dkey-71h2.2	ZDB-GENE-041014-145	572485	ENSDARG00000043394
-6.14745	9.13555e-06	oxidative stress responsive 1b	oxsr1b	ZDB-GENE-040426-723	394150	ENSDARG00000027500
-4.27722	9.16228e-06	forkhead box O3A	foxo3a	ZDB-GENE-050116-1	494532	ENSDARG00000023058
-4.06814	9.5735e-06	collagen, type XI, alpha 1b	col11a1b	ZDB-GENE-070912-607	555202	ENSDARG00000009014
-4.39202	9.64499e-06	NA	NA	NA	NA	ENSDARG00000077187
-6.8342	9.74426e-06	immunoglobulin-like domain containing receptor 2	ildr2	ZDB-GENE-050706-83	564738	ENSDARG00000014180
-2.88796	9.75886e-06	wu:fj16a03	wu:fj16a03	ZDB-GENE-030131-7415	335475	ENSDARG00000100952
-8.50557	9.80604e-06	sirtuin 5	sirt5	ZDB-GENE-040718-349	436878	ENSDARG00000039684
-7.72827	9.80698e-06	protein phosphatase, Mg2+/Mn2+ dependent, 1La	ppm1la	ZDB-GENE-061103-118	556994	ENSDARG00000063218
-4.72678	9.93441e-06	chemokine (C-X-C motif) ligand 12a (stromal cell-derived factor 1)	cxcl12a	ZDB-GENE-030318-1	352944	ENSDARG00000037116
-8.94829	1.01007e-05	C-type lectin domain family 3, member Ba	clec3ba	ZDB-GENE-110411-71	572488	ENSDARG00000076541
-7.50405	1.02627e-05	formin-like 3	fmnl3	ZDB-GENE-030131-1571	407694	ENSDARG00000004372
-8.00496	1.0263e-05	NOTCH regulated ankyrin repeat protein b	nrarpb	ZDB-GENE-030515-7	353225	ENSDARG00000018958
-7.09371	1.03507e-05	WSC domain containing 1b	wscd1b	ZDB-GENE-091118-93	565449	ENSDARG00000078006
-4.63805	1.08177e-05	tetraspanin 7	tspan7	ZDB-GENE-030131-5435	406802	ENSDARG00000015759
-4.2454	1.08177e-05	tyrosinase-related protein 1a	tyrp1a	ZDB-GENE-070718-2	100333145	ENSDARG00000029204
-8.75514	1.08836e-05	HYDIN, axonemal central pair apparatus protein	hydin	ZDB-GENE-050419-219	557988	ENSDARG00000056764
-5.86256	1.10698e-05	notch 3	notch3	ZDB-GENE-000329-5	58066	ENSDARG00000052139
-5.74692	1.10794e-05	zgc:110006	zgc:110006	ZDB-GENE-050522-119	553573	ENSDARG00000030803
-3.37349	1.11581e-05	ATPase, Na+/K+ transporting, beta 2b polypeptide	atp1b2b	ZDB-GENE-010718-1	114457	ENSDARG00000034424
-5.37747	1.13866e-05	tachykinin 3a	tac3a	ZDB-GENE-090313-253	100320280	ENSDARG00000093089
-4.66859	1.14166e-05	phosphofructokinase, liver b	pfklb	ZDB-GENE-050417-62	550259	ENSDARG00000099755
-8.73811	1.17313e-05	Bardet-Biedl syndrome 5	bbs5	ZDB-GENE-040426-1083	393269	ENSDARG00000039827
-5.82616	1.20087e-05	ADP-ribosylation factor-like 3, like 2	arl3l2	ZDB-GENE-040426-1678	393692	ENSDARG00000015404
-5.69743	1.20129e-05	NADH dehydrogenase (ubiquinone) complex I, assembly factor 2	ndufaf2	ZDB-GENE-040808-28	100003850	ENSDARG00000069286
-2.87656	1.20596e-05	exostosin glycosyltransferase 1a	ext1a	ZDB-GENE-050211-3	497279	ENSDARG00000103155
-6.18345	1.20623e-05	transmembrane and ubiquitin-like domain containing 2	tmub2	ZDB-GENE-030616-254	368511	ENSDARG00000056467
-9.13502	1.21857e-05	zinc finger protein 385A	znf385a	ZDB-GENE-090313-255	100147851	ENSDARG00000009899
-8.63315	1.22216e-05	hedgehog interacting protein	hhip	ZDB-GENE-030131-4827	326102	ENSDARG00000060397
-8.51521	1.2304e-05	NA	NA	NA	NA	ENSDARG00000052766
-8.67731	1.23503e-05	dynein, light chain, LC8-type 2a	dynll2a	ZDB-GENE-030828-11	373083	ENSDARG00000069790
-2.83432	1.24626e-05	myosin, light chain 6, alkali, smooth muscle and non-muscle	myl6	ZDB-GENE-041010-28	798632	ENSDARG00000008494
-4.58853	1.25748e-05	achaete-scute family bHLH transcription factor 1a	ascl1a	ZDB-GENE-980526-90	30466	ENSDARG00000038386
-3.60784	1.25879e-05	N-myc downstream regulated 1b	ndrg1b	ZDB-GENE-040426-1648	393665	ENSDARG00000010420
-8.12883	1.287e-05	ST3 beta-galactoside alpha-2,3-sialyltransferase 3b	st3gal3b	ZDB-GENE-050411-13	407659	ENSDARG00000015252
-5.76777	1.29162e-05	si:dkey-286j15.1	si:dkey-286j15.1	ZDB-GENE-060503-447	796378	ENSDARG00000040864
-4.7143	1.30219e-05	GRAM domain containing 2Aa	gramd2aa	ZDB-GENE-040724-9	555179	ENSDARG00000103736
-4.66879	1.30859e-05	coronin, actin binding protein, 1B	coro1b	ZDB-GENE-040123-3	560168	ENSDARG00000008660
-3.81761	1.32128e-05	poly(rC) binding protein 4	pcbp4	ZDB-GENE-040426-2122	406391	ENSDARG00000024276
-5.62095	1.33208e-05	claudin 7a	cldn7a	ZDB-GENE-040718-29	436612	ENSDARG00000036376
-4.5603	1.3837e-05	dynamin binding protein	dnmbp	ZDB-GENE-101026-2	100005174	ENSDARG00000074121
-3.73665	1.38786e-05	si:ch211-251b21.1	si:ch211-251b21.1	ZDB-GENE-060809-5	571720	ENSDARG00000007275
-4.99612	1.39289e-05	laminin, alpha 5	lama5	ZDB-GENE-030131-9823	321243	ENSDARG00000058543
-7.63453	1.3945e-05	zgc:110699	zgc:110699	ZDB-GENE-050522-487	325371	ENSDARG00000017474
-8.84023	1.40213e-05	NA	NA	NA	NA	ENSDARG00000099093
-4.55761	1.46024e-05	neogenin 1a	neo1a	ZDB-GENE-021031-1	266983	ENSDARG00000102855
-8.89327	1.51329e-05	glypican 6a	gpc6a	ZDB-GENE-071004-15	571904	ENSDARG00000103156
-4.72447	1.55588e-05	DnaJ (Hsp40) homolog, subfamily C, member 17	dnajc17	ZDB-GENE-040426-894	393216	ENSDARG00000104959
-4.38988	1.59185e-05	solute carrier family 4 (sodium bicarbonate cotransporter), member 4a	slc4a4a	ZDB-GENE-060526-274	568631	ENSDARG00000013730
-4.16818	1.59598e-05	ribosome binding protein 1b	rrbp1b	ZDB-GENE-030429-36	567029	ENSDARG00000041703
-4.85236	1.62334e-05	OTU deubiquitinase 5a	otud5a	ZDB-GENE-030616-61	555459	ENSDARG00000059006
-8.69993	1.66375e-05	abhydrolase domain containing 14A	abhd14a	ZDB-GENE-040426-2428	404598	ENSDARG00000058367
-8.00329	1.68855e-05	synaptosomal-associated protein, 25a	snap25a	ZDB-GENE-980526-468	30712	ENSDARG00000020609
-4.31853	1.78056e-05	FK506 binding protein 7	fkbp7	ZDB-GENE-030616-182	368498	ENSDARG00000010962
-8.54377	1.80054e-05	Rho family GTPase 3b	rnd3b	ZDB-GENE-040718-331	436864	ENSDARG00000007396
-5.20188	1.85215e-05	G protein-coupled receptor 37a	gpr37a	ZDB-GENE-131120-175	100537916	ENSDARG00000074563
-6.03982	1.87148e-05	cystathionase (cystathionine gamma-lyase)	cth	ZDB-GENE-030131-774	322055	ENSDARG00000074301
-3.76835	1.87148e-05	epiphycan	epyc	ZDB-GENE-041008-9	550602	ENSDARG00000056950
-8.60276	1.8776e-05	prolyl 3-hydroxylase 3	p3h3	ZDB-GENE-060503-231	553311	ENSDARG00000057879
-4.23693	1.8776e-05	membrane protein, palmitoylated 7a (MAGUK p55 subfamily member 7)	mpp7a	ZDB-GENE-991209-8	30166	ENSDARG00000102470
-3.91729	1.89696e-05	NA	NA	NA	NA	ENSDARG00000099644
-9.07386	1.90085e-05	paired box 2a	pax2a	ZDB-GENE-990415-8	30425	ENSDARG00000028148
-2.79149	1.90085e-05	glycoprotein M6Ab	gpm6ab	ZDB-GENE-030710-8	407734	ENSDARG00000004621
-7.98572	1.93452e-05	crystallin, beta A2b	cryba2b	ZDB-GENE-040718-324	436857	ENSDARG00000041925
-5.16552	1.95007e-05	shroom family member 4	shroom4	ZDB-GENE-041111-246	559035	ENSDARG00000079900
-4.61833	1.99582e-05	clusterin-like 1 (retinal)	clul1	ZDB-GENE-031118-57	559018	ENSDARG00000055595
-5.34842	2.03584e-05	NA	NA	NA	NA	ENSDARG00000079074
-4.86711	2.09505e-05	ADP-ribosylation factor-like 13b	arl13b	ZDB-GENE-021217-3	286784	ENSDARG00000012763
-2.49821	2.09698e-05	NA	NA	NA	NA	ENSDARG00000092467
-5.11869	2.09815e-05	regulator of calcineurin 2	rcan2	ZDB-GENE-040516-17	407988	ENSDARG00000021869
-3.89242	2.10044e-05	si:ch73-28h20.1	si:ch73-28h20.1	ZDB-GENE-141216-463	569792	ENSDARG00000098392
-5.08874	2.13965e-05	septin 9a	sept9a	ZDB-GENE-030131-9187	337243	ENSDARG00000020235
-2.63352	2.13965e-05	echinoderm microtubule associated protein like 2	eml2	ZDB-GENE-050706-71	569375	ENSDARG00000008808
-8.04428	2.20965e-05	Rho GTPase activating protein 32b	arhgap32b	ZDB-GENE-091204-147	569434	ENSDARG00000074184
-4.985	2.26317e-05	zgc:162780	zgc:162780	ZDB-GENE-070410-92	555377	ENSDARG00000069548
-5.84972	2.26336e-05	dishevelled associated activator of morphogenesis 2	daam2	ZDB-GENE-070709-1	798465	ENSDARG00000028393
-3.17279	2.29664e-05	Src homology 2 domain containing E	she	ZDB-GENE-090915-6	561493	ENSDARG00000087956
-8.33085	2.30084e-05	si:ch211-197l9.2	si:ch211-197l9.2	ZDB-GENE-091204-369	100001876	ENSDARG00000078244
-9.18172	2.31673e-05	zgc:110782	zgc:110782	ZDB-GENE-050320-51	541358	ENSDARG00000044544
-3.96483	2.32273e-05	complement component 7b	c7b	ZDB-GENE-021120-1	570832	ENSDARG00000057121
-4.99829	2.33204e-05	arrestin 3b, retinal (X-arrestin)	arr3b	ZDB-GENE-030616-74	796867	ENSDARG00000098475
-3.41006	2.33631e-05	adenosine monophosphate deaminase 2b	ampd2b	ZDB-GENE-070713-5	571355	ENSDARG00000029952
-4.22226	2.34073e-05	eph receptor B2a	ephb2a	ZDB-GENE-070713-2	562176	ENSDARG00000037373
-6.5016	2.35238e-05	centrosomal protein 152	cep152	ZDB-GENE-111005-1	565873	ENSDARG00000075725
-5.05766	2.3588e-05	transmembrane protein 198a	tmem198a	ZDB-GENE-070912-716	553226	ENSDARG00000042115
-8.23648	2.41484e-05	protein phosphatase 6, regulatory subunit 2a	ppp6r2a	ZDB-GENE-030131-5428	560729	ENSDARG00000045540
-6.81944	2.4446e-05	coiled-coil domain containing 85C, a	ccdc85ca	ZDB-GENE-060825-198	751667	ENSDARG00000005232
-5.38692	2.45477e-05	3-ketodihydrosphingosine reductase	kdsr	ZDB-GENE-040426-853	394114	ENSDARG00000012021
-4.74512	2.50845e-05	NA	NA	NA	NA	ENSDARG00000055052
-9.08258	2.53086e-05	rho/rac guanine nucleotide exchange factor (GEF) 18a	arhgef18a	ZDB-GENE-040516-14	407987	ENSDARG00000011157
-5.08579	2.57072e-05	keratin 94	krt94	ZDB-GENE-061027-116	768289	ENSDARG00000044975
-3.18405	2.62555e-05	forkhead box N4	foxn4	ZDB-GENE-990415-277	30315	ENSDARG00000010591
-7.65911	2.63019e-05	septin 4a	sept4a	ZDB-GENE-051120-87	556486	ENSDARG00000010385
-4.41235	2.64389e-05	kinesin family member C3	kifc3	ZDB-GENE-030131-3724	568367	ENSDARG00000054978
-4.21157	2.64783e-05	si:ch211-278j3.3	si:ch211-278j3.3	ZDB-GENE-041014-147	568165	ENSDARG00000020284
-4.35355	2.64907e-05	family with sequence similarity 168, member A	fam168a	ZDB-GENE-060825-128	751761	ENSDARG00000098832
-8.8025	2.68177e-05	rho/rac guanine nucleotide exchange factor (GEF) 2	arhgef2	ZDB-GENE-030717-1	561276	ENSDARG00000075819
-4.47914	2.70591e-05	calcium binding protein 5a	cabp5a	ZDB-GENE-040426-1655	393671	ENSDARG00000002576
-5.51074	2.73644e-05	synaptogyrin 2b	syngr2b	ZDB-GENE-070424-19	568509	ENSDARG00000104470
-4.47726	2.75197e-05	eph receptor B2b	ephb2b	ZDB-GENE-050522-415	554232	ENSDARG00000021539
-2.56719	2.75197e-05	zinc finger and BTB domain containing 18	zbtb18	ZDB-GENE-050419-73	100003157	ENSDARG00000028228
-4.19637	2.77114e-05	formin homology 2 domain containing 3b	fhod3b	ZDB-GENE-081028-61	570795	ENSDARG00000061904
-4.77873	2.81281e-05	transducin-like enhancer of split 2 (E(sp1) homolog, Drosophila)	tle2	ZDB-GENE-030131-2826	565013	ENSDARG00000042484
-5.0879	2.84022e-05	fibroblast growth factor 13a	fgf13a	ZDB-GENE-041114-101	492758	ENSDARG00000035056
-5.02487	2.84022e-05	protein tyrosine phosphatase, receptor type, U, b	ptprub	ZDB-GENE-030131-7036	335096	ENSDARG00000101081
-3.83064	2.84664e-05	ATPase, H+ transporting, lysosomal accessory protein 1a	atp6ap1a	ZDB-GENE-090312-136	100004566	ENSDARG00000041417
-8.89183	2.86033e-05	crumbs family member 2b	crb2b	ZDB-GENE-060610-1	568520	ENSDARG00000060081
-5.21505	2.86813e-05	metastasis associated in colon cancer 1	macc1	ZDB-GENE-091006-3	558777	ENSDARG00000040717
-8.9018	2.94565e-05	ADAM metallopeptidase with thrombospondin type 1 motif, 3	adamts3	ZDB-GENE-110223-1	102467218	ENSDARG00000060127
-4.4744	2.98226e-05	thymocyte selection-associated high mobility group box	tox	ZDB-GENE-070912-181	569666	ENSDARG00000032317
-4.45661	2.98259e-05	extracellular matrix protein 2, female organ and adipocyte specific	ecm2	ZDB-GENE-050208-651	558224	ENSDARG00000071549
-5.3603	2.99948e-05	NA	NA	NA	NA	ENSDARG00000099137
-7.77545	3.00889e-05	carboxypeptidase A2 (pancreatic)	cpa2	ZDB-GENE-040801-182	445052	ENSDARG00000010146
-7.99545	3.09096e-05	discoidin domain receptor tyrosine kinase 1	ddr1	ZDB-GENE-060323-2	100007346	ENSDARG00000078523
-7.14274	3.2226e-05	filamin B, like	flnbl	ZDB-GENE-031112-6	569979	ENSDARG00000098374
-4.2708	3.2226e-05	mitogen-activated protein kinase-activated protein kinase 5	mapkapk5	ZDB-GENE-040718-25	436608	ENSDARG00000028082
-6.45248	3.24404e-05	zgc:153675	zgc:153675	ZDB-GENE-061013-567	768179	ENSDARG00000071555
-4.38777	3.24404e-05	nectin cell adhesion molecule 3b	nectin3b	ZDB-GENE-050327-14	541491	ENSDARG00000006604
-3.56602	3.28871e-05	fascin actin-bundling protein 1a	fscn1a	ZDB-GENE-031009-1	558271	ENSDARG00000059680
-8.38588	3.29909e-05	pantothenate kinase 1a	pank1a	ZDB-GENE-040426-2846	406789	ENSDARG00000008192
-4.51845	3.3054e-05	membrane associated guanylate kinase, WW and PDZ domain containing 1b	magi1b	ZDB-GENE-030131-5110	474349	ENSDARG00000003169
-5.0382	3.33141e-05	WAS/WASL interacting protein family, member 2a	wipf2a	ZDB-GENE-121219-6	563976	ENSDARG00000045298
-5.58293	3.35e-05	L-threonine dehydrogenase 2	tdh2	ZDB-GENE-070620-14	556781	ENSDARG00000001463
-8.47431	3.38961e-05	TRIO and F-actin binding protein a	triobpa	ZDB-GENE-110411-40	555479	ENSDARG00000075870
-5.38997	3.46714e-05	G protein-coupled receptor kinase 1 b	grk1b	ZDB-GENE-050417-211	550406	ENSDARG00000104685
-4.34444	3.53792e-05	inhibitor of growth family, member 1	ing1	ZDB-GENE-060421-4388	678608	ENSDARG00000019116
-7.03684	3.55964e-05	sterile alpha motif domain containing 11	samd11	ZDB-GENE-060428-2	569122	ENSDARG00000077852
-7.91298	3.57347e-05	neuronal guanine nucleotide exchange factor	ngef	ZDB-GENE-130530-794	569090	ENSDARG00000076179
-7.85612	3.57872e-05	phospholipid phosphatase 3	plpp3	ZDB-GENE-060526-241	557680	ENSDARG00000059933
-2.95605	3.58138e-05	procollagen, type V, alpha 1	col5a1	ZDB-GENE-041105-6	100334431	ENSDARG00000012593
-4.45479	3.6031e-05	IMP (inosine 5'-monophosphate) dehydrogenase 1a	impdh1a	ZDB-GENE-040704-15	431724	ENSDARG00000042336
-2.44335	3.67942e-05	reticulon 4a	rtn4a	ZDB-GENE-030710-1	447816	ENSDARG00000044601
-5.7741	3.70205e-05	opioid growth factor receptor	ogfr	ZDB-GENE-030131-377	321658	ENSDARG00000037837
-5.48825	3.71787e-05	NHS-like 2	nhsl2	ZDB-GENE-130530-951	794153	ENSDARG00000089066
-3.17237	3.75817e-05	glycoprotein M6Aa	gpm6aa	ZDB-GENE-030710-7	368223	ENSDARG00000055455
-6.11573	3.93091e-05	ankyrin 3a	ank3a	ZDB-GENE-060621-1	103909035	ENSDARG00000061736
-8.91835	3.95387e-05	spermidine/spermine N1-acetyltransferase 1b	sat1b	ZDB-GENE-041001-39	567881	ENSDARG00000032272
-4.30734	3.98375e-05	GLI family zinc finger 2a	gli2a	ZDB-GENE-990706-8	30154	ENSDARG00000025641
-5.42139	3.99242e-05	netrin g2a	ntng2a	ZDB-GENE-081105-186	560014	ENSDARG00000077367
-4.99775	3.99589e-05	dynein, axonemal, light chain 4b	dnal4b	ZDB-GENE-050208-510	100005529	ENSDARG00000088841
-5.24725	4.01609e-05	fin bud initiation factor b	fibinb	ZDB-GENE-050417-423	550571	ENSDARG00000087196
-5.22328	4.06971e-05	WD repeat containing, antisense to TP73	wrap73	ZDB-GENE-030131-6313	334381	ENSDARG00000009557
-3.91446	4.08313e-05	NHS-like 1b	nhsl1b	ZDB-GENE-040910-1	447799	ENSDARG00000042627
-8.24717	4.27857e-05	zgc:165555	zgc:165555	ZDB-GENE-070620-17	100004395	ENSDARG00000097103
-4.20286	4.31885e-05	HtrA serine peptidase 1a	htra1a	ZDB-GENE-040704-64	431766	ENSDARG00000032831
-8.00145	4.41699e-05	FAT atypical cadherin 3a	fat3a	ZDB-GENE-060929-1254	569256	ENSDARG00000033840
-4.22889	4.44377e-05	S100 calcium binding protein U	s100u	ZDB-GENE-030131-3121	563060	ENSDARG00000071014
-4.089	4.58566e-05	myosin IB	myo1b	ZDB-GENE-030131-695	541515	ENSDARG00000024694
-5.53081	4.62027e-05	zgc:153441	zgc:153441	ZDB-GENE-060825-39	751745	ENSDARG00000054797
-8.96353	4.62204e-05	cyclin-dependent kinase 6	cdk6	ZDB-GENE-060503-786	100034507	ENSDARG00000070228
-4.38552	4.67882e-05	si:dkey-6i22.5	si:dkey-6i22.5	ZDB-GENE-050506-32	564240	ENSDARG00000077822
-8.27195	4.71084e-05	zgc:171971	zgc:171971	ZDB-GENE-070928-37	569690	ENSDARG00000042054
-4.51893	4.71356e-05	hyaluronoglucosaminidase 6	hyal6	ZDB-GENE-070112-2372	791189	ENSDARG00000038166
-4.25341	4.80082e-05	Rho GTPase activating protein 23a	arhgap23a	ZDB-GENE-121019-1	100006233	ENSDARG00000052950
-2.48636	4.81805e-05	eph receptor A4b	epha4b	ZDB-GENE-030826-6	64270	ENSDARG00000011600
-8.27428	4.8649e-05	regulator of calcineurin 3	rcan3	ZDB-GENE-040718-445	325356	ENSDARG00000032623
-4.37691	4.86856e-05	crystallin, gamma MX	crygmx	ZDB-GENE-030131-7732	335789	ENSDARG00000053862
-8.42251	4.8765e-05	junctional cadherin 5 associated a	jcada	ZDB-GENE-111221-2	100001168	ENSDARG00000089871
-8.89701	4.91257e-05	SPRY domain containing 4	spryd4	ZDB-GENE-040718-180	100005939	ENSDARG00000023309
-6.67647	4.9239e-05	syntaxin binding protein 4	stxbp4	ZDB-GENE-110420-5	567916	ENSDARG00000076997
-3.54458	4.93676e-05	solute carrier family 25 (mitochondrial carrier; oxoglutarate carrier), member 11	slc25a11	ZDB-GENE-040625-79	415189	ENSDARG00000035741
-8.33132	4.97398e-05	tumor protein p53 binding protein, 2b	tp53bp2b	ZDB-GENE-050208-453	568138	ENSDARG00000054858
-6.84052	5.00674e-05	galactose-3-O-sulfotransferase 4	gal3st4	ZDB-GENE-080408-1	565556	ENSDARG00000079712
-4.31874	5.00674e-05	ELOVL fatty acid elongase 2	elovl2	ZDB-GENE-060421-5612	678614	ENSDARG00000045414
-8.67391	5.03483e-05	C3 and PZP-like, alpha-2-macroglobulin domain containing 8	cpamd8	ZDB-GENE-050208-428	100151400	ENSDARG00000056530
-6.56921	5.03483e-05	protein tyrosine phosphatase, receptor-type, Z polypeptide 1b	ptprz1b	ZDB-GENE-050506-100	553019	ENSDARG00000020871
-5.2813	5.03483e-05	anosmin 1b	anos1b	ZDB-GENE-000201-13	30652	ENSDARG00000004932
-5.35958	5.04661e-05	ddb1 and cul4 associated factor 13	dcaf13	ZDB-GENE-040426-703	393097	ENSDARG00000002267
-4.18259	5.07571e-05	apelin receptor b	aplnrb	ZDB-GENE-050913-90	565492	ENSDARG00000036670
-3.55405	5.1756e-05	ATPase, Na+/K+ transporting, beta 3a polypeptide	atp1b3a	ZDB-GENE-990415-167	30468	ENSDARG00000015790
-8.4625	5.19077e-05	kinesin family member 21A	kif21a	ZDB-GENE-110411-237	566481	ENSDARG00000061131
-3.79982	5.19995e-05	transmembrane protein 35	tmem35	ZDB-GENE-030815-1	791920	ENSDARG00000052567
-4.59703	5.19998e-05	collagen, type IX, alpha 1b	col9a1b	ZDB-GENE-040426-2410	406548	ENSDARG00000031483
-4.07911	5.28952e-05	si:dkey-44g23.5	si:dkey-44g23.5	ZDB-GENE-041008-233	567109	ENSDARG00000061256
-5.00017	5.29628e-05	pre-B-cell leukemia homeobox 3b	pbx3b	ZDB-GENE-000405-3	58140	ENSDARG00000013615
-4.39796	5.3135e-05	ribosomal oxygenase 1	riox1	ZDB-GENE-041008-221	560815	ENSDARG00000067838
-4.96794	5.32873e-05	AT rich interactive domain 3B (BRIGHT-like)	arid3b	ZDB-GENE-070209-182	571249	ENSDARG00000104034
-4.26867	5.38666e-05	p21 protein (Cdc42/Rac)-activated kinase 1	pak1	ZDB-GENE-030826-29	373103	ENSDARG00000103959
-4.8753	5.40298e-05	nuclear transcription factor Y, alpha, like	nfyal	ZDB-GENE-040718-491	573719	ENSDARG00000001621
-2.97305	5.61673e-05	estrogen receptor 2a	esr2a	ZDB-GENE-030116-2	317734	ENSDARG00000016454
-4.76178	5.64552e-05	apical junction component 1 homolog	ajm1	ZDB-GENE-130530-797	568961	ENSDARG00000076268
-4.00345	5.67904e-05	endothelial PAS domain protein 1b	epas1b	ZDB-GENE-060607-11	555192	ENSDARG00000057671
-3.6978	5.70464e-05	collagen, type XII, alpha 1a	col12a1a	ZDB-GENE-090728-1	100149543	ENSDARG00000078322
-4.29633	5.75209e-05	laminin, gamma 1	lamc1	ZDB-GENE-021226-3	286832	ENSDARG00000036279
-4.22524	5.82768e-05	ankyrin repeat and sterile alpha motif domain containing 1B	anks1b	ZDB-GENE-041210-349	565408	ENSDARG00000003512
-5.51593	5.86787e-05	ectodermal-neural cortex 3	enc3	ZDB-GENE-030131-5742	327531	ENSDARG00000058322
-6.22063	5.94221e-05	angiogenic factor with G patch and FHA domains 1	aggf1	ZDB-GENE-060929-836	559905	ENSDARG00000060109
-4.28926	5.96291e-05	PDZ domain containing RING finger 3b	pdzrn3b	ZDB-GENE-071022-4	100005518	ENSDARG00000073869
-7.94571	5.96573e-05	retinal G protein coupled receptor a	rgra	ZDB-GENE-040924-6	550575	ENSDARG00000054890
-4.37595	5.96573e-05	heterogeneous nuclear ribonucleoprotein H1	hnrnph1	ZDB-GENE-040426-1856	402984	ENSDARG00000040881
-4.16424	5.96573e-05	MYCL proto-oncogene, bHLH transcription factor b	myclb	ZDB-GENE-030131-5561	567762	ENSDARG00000034956
-5.00379	6.04679e-05	protein kinase C, epsilon a	prkcea	ZDB-GENE-030131-8191	100005075	ENSDARG00000003008
-4.15034	6.11656e-05	scavenger receptor class A, member 3	scara3	ZDB-GENE-041014-317	564588	ENSDARG00000008060
-4.55422	6.12733e-05	RuvB-like AAA ATPase 2	ruvbl2	ZDB-GENE-030109-1	317678	ENSDARG00000055639
-3.7823	6.12733e-05	paired box 6b	pax6b	ZDB-GENE-001031-1	60639	ENSDARG00000045936
-3.98275	6.16653e-05	cingulin-like	LOC561423	NA	561423	ENSDARG00000055607
-8.33712	6.18224e-05	Ras association (RalGDS/AF-6) domain family (N-terminal) member 8b	rassf8b	ZDB-GENE-040426-1338	393334	ENSDARG00000045485
-4.98062	6.22976e-05	collagen triple helix repeat containing 1a	cthrc1a	ZDB-GENE-040808-22	445308	ENSDARG00000087198
-5.17612	6.24756e-05	actin binding LIM protein 1b	ablim1b	ZDB-GENE-050327-91	541550	ENSDARG00000045064
-8.50474	6.31457e-05	collagen, type IX, alpha 3	col9a3	ZDB-GENE-030131-9799	567110	ENSDARG00000037845
-3.26803	6.41099e-05	si:dkey-16p21.8	si:dkey-16p21.8	ZDB-GENE-131121-428	100536712	ENSDARG00000096849
-4.29858	6.42325e-05	si:ch1073-159d7.9	si:ch1073-159d7.9	ZDB-GENE-160113-105	103911344	ENSDARG00000105444
-4.29692	6.43996e-05	ryanodine receptor 1a (skeletal)	ryr1a	ZDB-GENE-020108-2	798565	ENSDARG00000011422
-8.59362	6.53872e-05	cytochrome P450, family 51	cyp51	ZDB-GENE-040625-2	414331	ENSDARG00000042641
-5.43939	6.53872e-05	stathmin 2b	stmn2b	ZDB-GENE-050522-207	100003563	ENSDARG00000070537
-8.78806	6.53973e-05	reticulophagy regulator family member 2	retreg2	ZDB-GENE-061215-128	564232	ENSDARG00000063270
-4.6	6.66836e-05	villin 1	vil1	ZDB-GENE-040426-799	393207	ENSDARG00000040466
-4.82625	6.6827e-05	crumbs family member 2a	crb2a	ZDB-GENE-060612-1	723994	ENSDARG00000060106
-3.678	6.7293e-05	RRN3 homolog, RNA polymerase I transcription factor	rrn3	ZDB-GENE-080225-1	558718	ENSDARG00000102997
-4.6263	6.73585e-05	nuclear factor of kappa light polypeptide gene enhancer in B-cells inhibitor, beta	nfkbib	ZDB-GENE-070705-529	797834	ENSDARG00000030087
-4.24087	6.73585e-05	paired box 6a	pax6a	ZDB-GENE-990415-200	30567	ENSDARG00000103379
-2.30422	6.86646e-05	ARP5 actin related protein 5 homolog	actr5	ZDB-GENE-040426-2877	406809	ENSDARG00000098235
-3.89365	6.88684e-05	3-hydroxy-3-methylglutaryl-CoA reductase a	hmgcra	ZDB-GENE-040401-2	559054	ENSDARG00000052734
-4.90502	6.89481e-05	oxysterol binding protein-like 5	osbpl5	ZDB-GENE-030131-5872	100006189	ENSDARG00000076002
-3.81694	6.9016e-05	protocadherin-related 15a	pcdh15a	ZDB-GENE-030616-3	368476	ENSDARG00000098257
-4.43516	6.98002e-05	NA	NA	NA	NA	ENSDARG00000017785
-8.86835	7.08121e-05	potassium inwardly-rectifying channel, subfamily J, member 10a	kcnj10a	ZDB-GENE-130726-1	100538267	ENSDARG00000090815
-4.44409	7.08121e-05	si:ch211-113e8.11	si:ch211-113e8.11	ZDB-GENE-090313-12	569198	ENSDARG00000076585
-4.54809	7.14181e-05	QKI, KH domain containing, RNA binding b	qkib	ZDB-GENE-081028-54	100462714	ENSDARG00000002026
-3.90563	7.18177e-05	retinitis pigmentosa GTPase regulator b	rpgrb	ZDB-GENE-081015-2	557752	ENSDARG00000057074
-3.90098	7.24996e-05	PTC7 protein phosphatase homolog b	pptc7b	ZDB-GENE-081105-111	562909	ENSDARG00000052658
-4.02714	7.33787e-05	cytochrome P450, family 26, subfamily A, polypeptide 1	cyp26a1	ZDB-GENE-990415-44	30381	ENSDARG00000033999
-3.74507	7.45524e-05	ADP-ribosylation factor-like 13A	arl13a	ZDB-GENE-040426-1790	793658	ENSDARG00000052575
-2.88767	7.62514e-05	high mobility group box 1b	hmgb1b	ZDB-GENE-030131-8480	795095	ENSDARG00000030479
-7.871	7.6668e-05	KDEL (Lys-Asp-Glu-Leu) containing 1	kdelc1	ZDB-GENE-040426-878	393905	ENSDARG00000031971
-3.72404	7.7235e-05	sparc/osteonectin, cwcv and kazal-like domains proteoglycan (testican) 3	spock3	ZDB-GENE-090311-24	562002	ENSDARG00000070266
-7.85764	7.74431e-05	tetraspanin 13b	tspan13b	ZDB-GENE-041010-45	449797	ENSDARG00000070479
-7.14559	7.76217e-05	CAP-GLY domain containing linker protein 1a	clip1a	ZDB-GENE-060526-282	797680	ENSDARG00000078722
-7.71178	7.81734e-05	Bardet-Biedl syndrome 9	bbs9	ZDB-GENE-081027-4	100333716	ENSDARG00000079217
-3.41435	7.87215e-05	neurite extension and migration factor b	nexmifb	ZDB-GENE-140106-18	796115	ENSDARG00000029296
-3.92616	7.95033e-05	ANKH inorganic pyrophosphate transport regulator a	ankha	ZDB-GENE-050913-33	571148	ENSDARG00000071724
-3.46972	7.98026e-05	opsin 1 (cone pigments), short-wave-sensitive 2	opn1sw2	ZDB-GENE-990604-40	30435	ENSDARG00000017274
-4.22634	8.00306e-05	minichromosome maintenance 10 replication initiation factor	mcm10	ZDB-GENE-041210-42	553396	ENSDARG00000045815
-4.42173	8.17783e-05	testis derived transcript (3 LIM domains)	tes	ZDB-GENE-040718-59	403032	ENSDARG00000051857
-4.32539	8.24148e-05	G protein-coupled receptor kinase 7a	grk7a	ZDB-GENE-050824-1	566120	ENSDARG00000020602
-4.12985	8.31554e-05	si:ch211-258f14.2	si:ch211-258f14.2	ZDB-GENE-070705-151	100330213	ENSDARG00000073963
-4.63462	8.60017e-05	septin 10	2018-09-10	ZDB-GENE-050417-3	550129	ENSDARG00000099236
-7.00636	8.67324e-05	coiled-coil domain containing 120	ccdc120	ZDB-GENE-061027-93	768286	ENSDARG00000032856
-4.4602	8.71054e-05	zgc:162816	zgc:162816	ZDB-GENE-070410-94	571260	ENSDARG00000070416
-8.77614	8.73988e-05	SH3-domain GRB2-like 3b	sh3gl3b	ZDB-GENE-040121-4	393150	ENSDARG00000007302
-4.32156	8.76163e-05	bone morphogenetic protein receptor, type IAa	bmpr1aa	ZDB-GENE-000502-1	58145	ENSDARG00000019728
-7.90351	8.77446e-05	tight junction protein 2a (zona occludens 2)	tjp2a	ZDB-GENE-070925-2	565446	ENSDARG00000063309
-4.92268	8.88499e-05	estrogen-related receptor gamma a	esrrga	ZDB-GENE-030821-2	405890	ENSDARG00000004861
-3.88668	8.97365e-05	growth factor receptor-bound protein 2a	grb2a	ZDB-GENE-041121-1	493609	ENSDARG00000105276
-4.41649	8.97797e-05	NA	NA	NA	NA	ENSDARG00000012297
-4.31206	9.00401e-05	short coiled-coil protein b	scocb	ZDB-GENE-041010-41	791709	ENSDARG00000002217
-3.91258	9.07052e-05	heat shock transcription factor 2	hsf2	ZDB-GENE-011128-1	140427	ENSDARG00000053097
-2.41739	9.07052e-05	tubulin, beta 5	tubb5	ZDB-GENE-031110-4	386701	ENSDARG00000037997
-8.73989	9.20704e-05	integrin, alpha 8	itga8	ZDB-GENE-080220-48	100141346	ENSDARG00000078717
-8.14383	9.24173e-05	GRAM domain containing 4a	gramd4a	ZDB-GENE-041210-211	558571	ENSDARG00000069171
-3.98381	9.32546e-05	gastrula zinc finger protein XlCGF7.1-like	LOC101882721	NA	101882721	ENSDARG00000100390
-4.55298	9.36288e-05	ribonucleoprotein, PTB-binding 2	raver2	ZDB-GENE-090713-1	797613	ENSDARG00000075034
-4.10451	9.36288e-05	mitochondrial ribosomal protein L1	mrpl1	ZDB-GENE-060526-311	553284	ENSDARG00000054606
-8.16391	9.43225e-05	NA	NA	NA	NA	ENSDARG00000075942
-7.7036	9.53931e-05	coiled-coil domain containing 174	ccdc174	ZDB-GENE-050320-54	541361	ENSDARG00000023858
-8.1327	9.64645e-05	GTP cyclohydrolase 1	gch1	ZDB-GENE-070720-5	100192219	ENSDARG00000070453
-4.9893	9.66968e-05	zgc:113921	zgc:113921	ZDB-GENE-050913-116	571696	ENSDARG00000078520
-4.34849	9.72593e-05	regulator of G protein signaling 20	rgs20	ZDB-GENE-040718-128	436704	ENSDARG00000038859
-8.30944	9.74669e-05	phosphotriesterase related	pter	ZDB-GENE-060825-190	751664	ENSDARG00000063375
-8.07446	9.76147e-05	zgc:163040	zgc:163040	ZDB-GENE-070424-79	100038789	ENSDARG00000076930
-5.48783	9.79038e-05	raftlin family member 2	rftn2	ZDB-GENE-040426-2760	406729	ENSDARG00000056078
-5.94144	9.9385e-05	solute carrier family 12 (potassium/chloride transporter), member 4	slc12a4	ZDB-GENE-090218-27	562826	ENSDARG00000014378
-3.88789	9.9385e-05	symplekin	sympk	ZDB-GENE-060526-361	570858	ENSDARG00000059553
-3.85142	0.000100053	nuclear receptor subfamily 2, group E, member 1	nr2e1	ZDB-GENE-040801-127	445214	ENSDARG00000017107
-5.6883	0.00010264	solute carrier family 22 member 6-like	LOC566640	NA	566640	ENSDARG00000091222
-8.03629	0.000102702	KDEL (Lys-Asp-Glu-Leu) containing 2	kdelc2	ZDB-GENE-060810-142	566063	ENSDARG00000021408
-8.70936	0.000102926	receptor-like tyrosine kinase	ryk	ZDB-GENE-070209-277	558502	ENSDARG00000007231
-8.56848	0.000103179	zic family member 2 (odd-paired homolog, Drosophila) b	zic2b	ZDB-GENE-030219-92	570746	ENSDARG00000037178
-4.42863	0.000103349	cell adhesion molecule L1-like a	chl1a	ZDB-GENE-090313-201	566148	ENSDARG00000077881
-4.10544	0.000104299	N-ethylmaleimide-sensitive factor a	nsfa	ZDB-GENE-030616-37	368483	ENSDARG00000007654
-8.03217	0.000104309	c-abl oncogene 1, non-receptor tyrosine kinase	abl1	ZDB-GENE-100812-9	100000720	ENSDARG00000035187
-6.55555	0.000104861	SRY (sex determining region Y)-box 13	sox13	ZDB-GENE-100519-1	555983	ENSDARG00000030297
-8.74639	0.000105634	NA	NA	NA	NA	ENSDARG00000097317
-7.56797	0.000106039	NA	NA	NA	NA	ENSDARG00000097855
-5.346	0.000107124	si:ch211-225g23.1	si:ch211-225g23.1	ZDB-GENE-030131-3256	562197	ENSDARG00000091271
-5.12288	0.000108098	kirre like nephrin family adhesion molecule 3, like	kirrel3l	ZDB-GENE-070831-1	557315	ENSDARG00000104665
-4.3641	0.000109015	calcitonin receptor-like a	calcrla	ZDB-GENE-040822-26	445508	ENSDARG00000011473
-2.41747	0.000111228	tubulin, alpha 1a	tuba1a	ZDB-GENE-090507-4	573216	ENSDARG00000001889
-5.95397	0.000112684	FH2 domain containing 1	fhdc1	ZDB-GENE-040826-4	100148864	ENSDARG00000074812
-3.81579	0.000113219	enolase 1b, (alpha)	eno1b	ZDB-GENE-040426-1651	393668	ENSDARG00000013750
-4.52799	0.000113488	rogdi homolog (Drosophila)	rogdi	ZDB-GENE-030131-7582	335642	ENSDARG00000104413
-8.17256	0.000113888	mex-3 RNA binding family member B	mex3b	ZDB-GENE-030131-2628	569582	ENSDARG00000058369
-2.92557	0.000114942	eph receptor A7	epha7	ZDB-GENE-030131-3745	562195	ENSDARG00000004635
-3.66343	0.000115156	echinoderm microtubule associated protein like 1	eml1	ZDB-GENE-060929-156	767643	ENSDARG00000042840
-4.18437	0.000115752	tumor necrosis factor, alpha-induced protein 1 (endothelial)	tnfaip1	ZDB-GENE-030131-5610	327399	ENSDARG00000041565
-5.01442	0.000117509	protein tyrosine phosphatase, non-receptor type 11, b	ptpn11b	ZDB-GENE-040426-1158	393426	ENSDARG00000012340
-4.06597	0.000117923	si:ch73-386h18.1	si:ch73-386h18.1	ZDB-GENE-050309-237	563768	ENSDARG00000073944
-5.63152	0.000118525	si:ch211-214j24.9	si:ch211-214j24.9	ZDB-GENE-041210-81	559029	ENSDARG00000015931
-4.89968	0.000119781	glycosyltransferase 8 domain containing 1	glt8d1	ZDB-GENE-041114-23	492466	ENSDARG00000040157
-3.80803	0.000121201	si:ch211-39i22.1	si:ch211-39i22.1	ZDB-GENE-120215-258	100333059	ENSDARG00000087508
-8.6711	0.000123551	si:dkey-97a13.12	si:dkey-97a13.12	ZDB-GENE-070912-614	570567	ENSDARG00000095649
-7.5718	0.000124039	solute carrier organic anion transporter family, member 2A1	slco2a1	ZDB-GENE-060606-3	100038802	ENSDARG00000061896
-8.04064	0.000124871	RERG/RAS-like a	rergla	ZDB-GENE-040718-198	436767	ENSDARG00000019396
-5.31176	0.000125504	progesterone immunomodulatory binding factor 1	pibf1	ZDB-GENE-040801-94	445181	ENSDARG00000013006
-4.66214	0.000126201	CoA synthase	coasy	ZDB-GENE-040912-137	447838	ENSDARG00000042747
-4.56308	0.00012644	protein phosphatase 1, regulatory subunit 3Da	ppp1r3da	ZDB-GENE-080204-75	799144	ENSDARG00000077513
-7.09983	0.000126461	BAH and coiled-coil domain-containing protein 1-like	LOC797750	NA	797750	ENSDARG00000103739
-8.58255	0.000126559	ST3 beta-galactoside alpha-2,3-sialyltransferase 2	st3gal2	ZDB-GENE-050419-181	445562	ENSDARG00000102369
-6.34763	0.000126559	glycoprotein M6Bb	gpm6bb	ZDB-GENE-030710-10	503756	ENSDARG00000001676
-5.3795	0.000126559	connective tissue growth factor a	ctgfa	ZDB-GENE-030131-102	321449	ENSDARG00000042934
-4.75325	0.000127194	SUMO1/sentrin/SMT3 specific peptidase 3b	senp3b	ZDB-GENE-030131-6714	565123	ENSDARG00000056741
-5.15194	0.000129469	glutamate receptor interacting protein 1	grip1	ZDB-GENE-041210-125	558006	ENSDARG00000015053
-8.42545	0.000130806	transient receptor potential cation channel, subfamily M, member 1b	trpm1b	ZDB-GENE-070424-31	569946	ENSDARG00000103476
-4.78624	0.000131467	secreted frizzled-related protein 5-like	LOC101884738	NA	101884738	ENSDARG00000089210
-3.84947	0.000131467	myelin transcription factor 1a	myt1a	ZDB-GENE-030131-3885	557002	ENSDARG00000074030
-2.5609	0.000132774	Jupiter microtubule associated homolog 1b	jpt1b	ZDB-GENE-030131-2784	402906	ENSDARG00000099312
-8.15416	0.000133189	uncharacterized protein KIAA0895-like	LOC562097	NA	562097	ENSDARG00000059529
-3.74023	0.000133391	si:ch211-137a8.4	si:ch211-137a8.4	ZDB-GENE-030131-3742	560240	ENSDARG00000078748
-8.61922	0.000133844	ndrg family member 3a	ndrg3a	ZDB-GENE-980526-124	30286	ENSDARG00000013087
-3.34485	0.000135899	prion protein, related sequence 3	prnprs3	ZDB-GENE-041221-3	503702	ENSDARG00000003705
-9.46081	0.000141014	protocadherin 8	pcdh8	ZDB-GENE-980526-242	30456	ENSDARG00000006467
-5.19602	0.000142664	NA	NA	NA	NA	ENSDARG00000096917
-4.81266	0.000142664	tau tubulin kinase 1b	ttbk1b	ZDB-GENE-100609-5	100000353	ENSDARG00000056659
-8.04651	0.000142836	NA	NA	NA	NA	ENSDARG00000068586
-3.16298	0.00014347	ankyrin 3b	ank3b	ZDB-GENE-060621-2	100126016	ENSDARG00000077582
-3.73111	0.000145791	myosin VIb	myo6b	ZDB-GENE-030318-3	445472	ENSDARG00000042141
-3.17742	0.000147298	xeroderma pigmentosum, complementation group C	xpc	ZDB-GENE-030131-8461	541386	ENSDARG00000039754
-5.59383	0.000147739	polo-like kinase 2a (Drosophila)	plk2a	ZDB-GENE-060810-71	100148413	ENSDARG00000090752
-5.34571	0.00014799	transmembrane protein 260	tmem260	ZDB-GENE-030131-4198	559650	ENSDARG00000076362
-3.90595	0.00014799	spectrin repeat containing, nuclear envelope 1a	syne1a	ZDB-GENE-030131-4172	569553	ENSDARG00000009499
-4.76685	0.000148687	crystallin, beta B1, like 2	crybb1l2	ZDB-GENE-070822-18	560055	ENSDARG00000016793
-3.2899	0.000148687	NA	NA	NA	NA	ENSDARG00000090486
-3.46221	0.000148749	keratin 18	krt18	ZDB-GENE-030411-6	352912	ENSDARG00000018404
-3.93814	0.000148929	calcium/calmodulin-dependent serine protein kinase a	caska	ZDB-GENE-020802-4	259195	ENSDARG00000059809
-8.013	0.00014901	cortactin binding protein 2	cttnbp2	ZDB-GENE-030131-8134	555837	ENSDARG00000040991
-4.51446	0.000150051	leucine rich repeat neuronal 1	lrrn1	ZDB-GENE-071126-1	568527	ENSDARG00000060115
-8.10926	0.000150557	si:dkeyp-72e1.7	si:dkeyp-72e1.7	ZDB-GENE-120215-229	563178	ENSDARG00000104457
-3.05863	0.00015147	zgc:114181	zgc:114181	ZDB-GENE-050913-105	619255	ENSDARG00000069583
-3.30995	0.00015214	si:dkeyp-1a11.3	si:dkeyp-1a11.3	ZDB-GENE-070912-641	564276	ENSDARG00000078822
-3.01112	0.000152675	si:ch211-113d22.2	si:ch211-113d22.2	ZDB-GENE-141222-39	565641	ENSDARG00000100139
-3.38415	0.000153425	zgc:56106	zgc:56106	ZDB-GENE-040426-904	393163	ENSDARG00000022564
-3.81939	0.000154267	carbohydrate (N-acetylglucosamine-6-O) sulfotransferase 2a	chst2a	ZDB-GENE-060929-40	561896	ENSDARG00000075007
-4.97632	0.000154637	premelanosome protein b	pmelb	ZDB-GENE-050912-2	562810	ENSDARG00000033760
-4.3027	0.000156722	pre-B-cell leukemia homeobox 1a	pbx1a	ZDB-GENE-000405-1	58138	ENSDARG00000100494
-8.53181	0.000158137	si:ch211-225h24.2	si:ch211-225h24.2	ZDB-GENE-030131-1581	564539	ENSDARG00000104936
-4.38565	0.000158687	transcription factor 7 like 1b	tcf7l1b	ZDB-GENE-991110-10	30556	ENSDARG00000007369
-4.05832	0.000159332	spectrin repeat containing, nuclear envelope 2a	syne2a	ZDB-GENE-041001-109	559363	ENSDARG00000030107
-4.17492	0.000160635	zgc:110045	zgc:110045	ZDB-GENE-050706-149	664755	ENSDARG00000057141
-5.58875	0.000162782	spermatogenesis associated 13	spata13	ZDB-GENE-091116-25	568426	ENSDARG00000062837
-3.89752	0.00016481	alkB homolog 3, alpha-ketoglutarate-dependent dioxygenase	alkbh3	ZDB-GENE-040801-254	792266	ENSDARG00000097208
-3.51991	0.000166924	mitogen-activated protein kinase kinase 7	map2k7	ZDB-GENE-090312-186	560913	ENSDARG00000008279
-4.52707	0.000168153	gastrula zinc finger protein XlCGF8.2DB	LOC100538103	NA	100538103	ENSDARG00000100961
-3.84272	0.000169558	WEE1 G2 checkpoint kinase	wee1	ZDB-GENE-030131-5268	327060	ENSDARG00000093864
-3.8109	0.000169844	Rho GTPase activating protein 35a	arhgap35a	ZDB-GENE-120516-2	100004299	ENSDARG00000062577
-4.5426	0.000171163	protein tyrosine phosphatase, receptor type, f polypeptide (PTPRF), interacting protein (liprin), alpha 4	ppfia4	ZDB-GENE-070720-14	100005543	ENSDARG00000053205
-4.20398	0.000171313	ADP-ribosylation factor-like 3, like 1	arl3l1	ZDB-GENE-040426-1649	393666	ENSDARG00000102393
-8.08162	0.000171345	sema domain, immunoglobulin domain (Ig), short basic domain, secreted, (semaphorin) 3Aa	sema3aa	ZDB-GENE-991209-3	30266	ENSDARG00000019235
-4.57643	0.000172734	WD repeat and HMG-box DNA binding protein 1	wdhd1	ZDB-GENE-030131-1665	436999	ENSDARG00000015998
-3.86953	0.000175558	phosphoserine aminotransferase 1	psat1	ZDB-GENE-030131-5723	327512	ENSDARG00000016733
-3.17579	0.000179365	ependymin related 1	epdr1	ZDB-GENE-040718-113	436689	ENSDARG00000045420
-8.32474	0.000179829	collagen, type V, alpha 3a	col5a3a	ZDB-GENE-030131-968	100330523	ENSDARG00000098294
-3.45626	0.000181117	synuclein, beta	sncb	ZDB-GENE-040426-1615	393944	ENSDARG00000104945
-2.52948	0.000182226	neurogranin (protein kinase C substrate, RC3) a	nrgna	ZDB-GENE-090710-4	567608	ENSDARG00000039626
-3.81076	0.000183727	junctional adhesion molecule 3b	jam3b	ZDB-GENE-030131-441	569217	ENSDARG00000061794
-7.71567	0.00018738	transmembrane protein 56a	tmem56a	ZDB-GENE-090402-1	571836	ENSDARG00000098451
-3.9997	0.00018865	xin actin binding repeat containing 1	xirp1	ZDB-GENE-050221-2	497637	ENSDARG00000030722
-8.4693	0.000191743	SH3-domain binding protein 4a	sh3bp4a	ZDB-GENE-040303-3	403082	ENSDARG00000020000
-4.25152	0.000191743	latent transforming growth factor beta binding protein 3	ltbp3	ZDB-GENE-060526-130	562912	ENSDARG00000035682
-8.46331	0.000193391	pleckstrin homology-like domain, family B, member 1a	phldb1a	ZDB-GENE-060526-272	566287	ENSDARG00000061093
-3.31624	0.000193671	ints3 and nabp interacting protein	inip	ZDB-GENE-040426-961	393188	ENSDARG00000028523
-7.02493	0.000193891	WD repeat domain 54	wdr54	ZDB-GENE-040801-151	445236	ENSDARG00000010248
-4.02493	0.000193891	microtubule-associated protein, RP/EB family, member 3b	mapre3b	ZDB-GENE-040704-6	431717	ENSDARG00000102878
-7.28082	0.000195184	intraflagellar transport 172	ift172	ZDB-GENE-040827-1	432389	ENSDARG00000041870
-7.25261	0.000195184	asparaginase homolog (S. cerevisiae)	aspg	ZDB-GENE-070820-14	100124594	ENSDARG00000052942
-3.61663	0.000195184	5'-nucleotidase, cytosolic IIb	nt5c2b	ZDB-GENE-061013-522	557972	ENSDARG00000058231
-8.36742	0.000195668	ligand of numb-protein X 1	lnx1	ZDB-GENE-030131-9439	561226	ENSDARG00000043323
-4.15973	0.000196016	fibroblast growth factor receptor 1a	fgfr1a	ZDB-GENE-980526-255	30705	ENSDARG00000011027
-3.63429	0.000196067	junctophilin 3	jph3	ZDB-GENE-060503-415	569861	ENSDARG00000102204
-4.87462	0.000198147	rhophilin, Rho GTPase binding protein 2	rhpn2	ZDB-GENE-030131-9927	321330	ENSDARG00000014577
-2.74048	0.000198791	coiled-coil domain containing 85B	ccdc85b	ZDB-GENE-060130-56	564324	ENSDARG00000061543
-7.8814	0.000198964	sema domain, transmembrane domain (TM), and cytoplasmic domain, (semaphorin) 6A	sema6a	ZDB-GENE-030131-8004	336060	ENSDARG00000102165
-4.21375	0.000198964	nischarin	nisch	ZDB-GENE-050208-570	553087	ENSDARG00000043077
-4.31141	0.000204117	fibronectin type III and ankyrin repeat domains 1	fank1	ZDB-GENE-130613-3	100005699	ENSDARG00000039657
-4.19351	0.000204117	ADP-ribosylation factor-like 4D	arl4d	ZDB-GENE-030131-2293	323573	ENSDARG00000045074
-3.81545	0.000204891	sprouty RTK signaling antagonist 2	spry2	ZDB-GENE-030131-7038	335098	ENSDARG00000078308
-7.68534	0.000205282	ataxin 1b	atxn1b	ZDB-GENE-061218-2	565841	ENSDARG00000060862
-4.39515	0.000205712	NA	NA	NA	NA	ENSDARG00000102657
-3.47215	0.000205712	laminin, beta 1a	lamb1a	ZDB-GENE-021226-1	286830	ENSDARG00000101209
-9.47866	0.000211629	neogenin	LOC100332721	NA	100332721	ENSDARG00000075100
-3.54941	0.000212497	Fras1 related extracellular matrix 1a	frem1a	ZDB-GENE-081119-1	100216326	ENSDARG00000069473
-7.63248	0.00021413	calcium/calmodulin-dependent protein kinase II inhibitor 1a	camk2n1a	ZDB-GENE-050522-319	553607	ENSDARG00000025855
-3.08128	0.00021413	si:ch211-117c9.5	si:ch211-117c9.5	ZDB-GENE-110408-2	100150452	ENSDARG00000071235
-8.71938	0.000214546	connexin 43.4	cx43.4	ZDB-GENE-990415-38	30276	ENSDARG00000007099
-8.62607	0.000215347	glomulin, FKBP associated protein b	glmnb	ZDB-GENE-080723-14	100170791	ENSDARG00000010958
-3.58588	0.000215347	activating transcription factor 5b	atf5b	ZDB-GENE-030131-2637	567253	ENSDARG00000077785
-3.89292	0.000222393	si:ch211-216l23.1	si:ch211-216l23.1	ZDB-GENE-060503-121	566696	ENSDARG00000059707
-7.55903	0.000222485	calcium/calmodulin-dependent protein kinase Ia	camk1a	ZDB-GENE-131120-147	555945	ENSDARG00000060116
-3.93169	0.000223963	si:ch211-194b1.1	si:ch211-194b1.1	ZDB-GENE-131126-2	100001879	ENSDARG00000102436
-2.84045	0.000228514	eukaryotic translation elongation factor 1 alpha 1a	eef1a1a	ZDB-GENE-030131-8278	336334	ENSDARG00000039502
-6.65311	0.0002318	biotinidase	btd	ZDB-GENE-060825-186	555376	ENSDARG00000099596
-3.44538	0.0002318	minichromosome maintenance complex binding protein	mcmbp	ZDB-GENE-030131-9676	321119	ENSDARG00000055314
-2.89894	0.000232884	transmembrane protein 65	tmem65	ZDB-GENE-081022-99	100005403	ENSDARG00000076393
-8.54609	0.000233644	DnaJ (Hsp40) homolog, subfamily C, member 12	dnajc12	ZDB-GENE-070801-3	797196	ENSDARG00000086691
-3.4793	0.000233984	cellular retinoic acid binding protein 2, a	crabp2a	ZDB-GENE-020320-4	171480	ENSDARG00000073978
-4.92076	0.000234008	core 1 synthase, glycoprotein-N-acetylgalactosamine 3-beta-galactosyltransferase, 1a	c1galt1a	ZDB-GENE-061013-303	557675	ENSDARG00000055585
-8.59377	0.000237456	D-glutamate cyclase	dglucy	ZDB-GENE-070725-6	560387	ENSDARG00000005179
-5.71882	0.000237456	carbonic anhydrase XVI b	ca16b	ZDB-GENE-080818-1	569183	ENSDARG00000060123
-3.06833	0.000237666	glutamate-rich WD repeat containing 1	grwd1	ZDB-GENE-030131-9844	445115	ENSDARG00000004806
-8.0764	0.000237694	CXADR, Ig-like cell adhesion molecule	cxadr	ZDB-GENE-020814-2	791793	ENSDARG00000043658
-4.13994	0.000247497	syntaxin binding protein 1b	stxbp1b	ZDB-GENE-060531-166	557717	ENSDARG00000056036
-2.71825	0.000257387	parvin, alpha a	parvaa	ZDB-GENE-040721-2	442922	ENSDARG00000043710
-3.45828	0.000262515	NA	NA	NA	NA	ENSDARG00000037154
-3.8681	0.000262991	pentatricopeptide repeat domain 3	ptcd3	ZDB-GENE-030131-6849	553325	ENSDARG00000103856
-5.96116	0.000263562	ess-2 splicing factor homolog	ess2	ZDB-GENE-030131-2843	324123	ENSDARG00000060922
-6.81883	0.000264109	olfactomedin-like 3a	olfml3a	ZDB-GENE-060825-31	568106	ENSDARG00000061852
-3.8746	0.000265046	kinesin family member C1	kifc1	ZDB-GENE-000208-21	30453	ENSDARG00000001558
-7.45405	0.000265085	crystallin, beta A1, like 1	cryba1l1	ZDB-GENE-050417-249	550433	ENSDARG00000032929
-5.13993	0.000270364	snurportin 1	snupn	ZDB-GENE-030131-3464	324743	ENSDARG00000008395
-3.5011	0.000270364	t-complex 1	tcp1	ZDB-GENE-990714-24	30477	ENSDARG00000017891
-7.43382	0.000274922	forkhead box J1a	foxj1a	ZDB-GENE-060929-1178	767737	ENSDARG00000101919
-4.30951	0.000277852	isthmin 1	ism1	ZDB-GENE-050523-3	497617	ENSDARG00000020541
-3.09736	0.000278297	potassium voltage-gated channel, Shab-related subfamily, member 2	kcnb2	ZDB-GENE-070912-170	555921	ENSDARG00000038862
-3.9069	0.000279316	NA	NA	NA	NA	ENSDARG00000098724
-5.62804	0.000280701	si:ch211-5k11.8	si:ch211-5k11.8	ZDB-GENE-131121-640	497162	ENSDARG00000079078
-7.47871	0.000281626	tectonin beta-propeller repeat containing 1a	tecpr1a	ZDB-GENE-070112-1792	556500	ENSDARG00000062515
-4.48078	0.000282553	si:ch211-194c3.5	si:ch211-194c3.5	ZDB-GENE-090313-63	556058	ENSDARG00000079056
-7.71045	0.000283473	moesin b	msnb	ZDB-GENE-030717-7	553434	ENSDARG00000028740
-4.37632	0.000284368	recoverin a	rcvrna	ZDB-GENE-050913-106	570333	ENSDARG00000052223
-3.64341	0.000285789	basic leucine zipper and W2 domains 2	bzw2	ZDB-GENE-040426-746	393892	ENSDARG00000035918
-5.003	0.000286393	ADAM metallopeptidase with thrombospondin type 1 motif, 12	adamts12	ZDB-GENE-070705-471	100003937	ENSDARG00000067549
-4.65678	0.000287067	dimethylarginine dimethylaminohydrolase 2	ddah2	ZDB-GENE-030131-913	799954	ENSDARG00000105009
-7.16364	0.000287477	DLC1 Rho GTPase activating protein	dlc1	ZDB-GENE-130206-12	567965	ENSDARG00000079317
-8.23371	0.000290756	apelin	apln	ZDB-GENE-070521-8	798375	ENSDARG00000053279
-5.34054	0.000291026	matrix metallopeptidase 23ba	mmp23ba	ZDB-GENE-030131-9548	101882601	ENSDARG00000043079
-8.25019	0.00029464	phosphatidylinositol-specific phospholipase C, X domain containing 3	plcxd3	ZDB-GENE-050327-10	541487	ENSDARG00000054794
-3.9322	0.00029464	si:ch211-140m22.7	si:ch211-140m22.7	ZDB-GENE-070912-73	570370	ENSDARG00000077967
-4.40731	0.000296511	coiled-coil domain containing 97	ccdc97	ZDB-GENE-131127-366	793800	ENSDARG00000074703
-4.60112	0.000297122	frizzled class receptor 3a	fzd3a	ZDB-GENE-990415-225	565921	ENSDARG00000021664
-7.98882	0.000300919	dachshund b	dachb	ZDB-GENE-020402-4	192122	ENSDARG00000034785
-4.6762	0.000303362	S-antigen; retina and pineal gland (arrestin) b	sagb	ZDB-GENE-050913-98	619268	ENSDARG00000038378
-4.20759	0.000303362	actin related protein 2/3 complex, subunit 5-like, b	arpc5lb	ZDB-GENE-060531-161	556104	ENSDARG00000035433
-3.68074	0.000305804	CAP-GLY domain containing linker protein 3	clip3	ZDB-GENE-131127-193	562450	ENSDARG00000054456
-3.4773	0.00030592	importin 11	ipo11	ZDB-GENE-040711-1	432373	ENSDARG00000054224
-2.10471	0.00030592	ADP-ribosylarginine hydrolase	adprh	ZDB-GENE-040801-190	445059	ENSDARG00000040712
-7.65851	0.000308239	fibroblast growth factor 24	fgf24	ZDB-GENE-030708-1	359831	ENSDARG00000037677
-4.25111	0.00031179	FRA10A associated CGG repeat 1	fra10ac1	ZDB-GENE-041010-95	449836	ENSDARG00000102615
-7.14815	0.000317706	crystallin, gamma N2	crygn2	ZDB-GENE-040801-16	445034	ENSDARG00000030411
-3.65741	0.000317706	retinoic acid receptor gamma a	rarga	ZDB-GENE-980526-531	30606	ENSDARG00000034117
-6.39123	0.000322462	DIX domain containing 1b	dixdc1b	ZDB-GENE-041008-148	794716	ENSDARG00000056267
-7.4259	0.000323196	calcium channel, voltage-dependent, alpha 2/delta subunit 1a	cacna2d1a	ZDB-GENE-041210-215	561434	ENSDARG00000014804
-8.50533	0.000323227	mab-21-like 2	mab21l2	ZDB-GENE-011101-3	117234	ENSDARG00000015266
-8.50668	0.000323883	amyloid beta (A4) precursor protein-binding, family A, member 1b	apba1b	ZDB-GENE-070925-3	565507	ENSDARG00000074328
-7.59322	0.00032446	beta-1,3-glucuronyltransferase 3 (glucuronosyltransferase I)	b3gat3	ZDB-GENE-020419-3	192334	ENSDARG00000001939
-4.22006	0.000326745	retinol dehydrogenase 10a	rdh10a	ZDB-GENE-070112-2242	562840	ENSDARG00000058730
-8.34774	0.000327024	tubulin tyrosine ligase-like family, member 1	ttll1	ZDB-GENE-040426-1326	393994	ENSDARG00000090778
-3.39576	0.000328283	si:dkey-122a22.2	si:dkey-122a22.2	ZDB-GENE-110411-93	568911	ENSDARG00000095821
-7.68075	0.000330712	myosin IIIB	myo3b	ZDB-GENE-070706-2	564573	ENSDARG00000006892
-8.32646	0.000336784	NA	NA	NA	NA	ENSDARG00000100288
-3.25064	0.000338511	NA	NA	NA	NA	ENSDARG00000099695
-8.38129	0.00033975	NA	NA	NA	NA	ENSDARG00000079634
-7.47316	0.00033975	neuron navigator 2b	nav2b	ZDB-GENE-061207-13	557290	ENSDARG00000001879
-6.24381	0.00033975	tubulin, beta 6 class V	tubb6	ZDB-GENE-070424-195	550458	ENSDARG00000104801
-3.96061	0.000344454	tetratricopeptide repeat domain 4	ttc4	ZDB-GENE-040426-1021	393981	ENSDARG00000044405
-8.44758	0.000346037	transmembrane and tetratricopeptide repeat containing 2a	tmtc2a	ZDB-GENE-041210-299	564667	ENSDARG00000045753
-3.31178	0.000350602	nuclear transcription factor Y, alpha	nfya	ZDB-GENE-010501-1	83915	ENSDARG00000042004
-3.08676	0.000355374	protein-O-mannosyltransferase 1	pomt1	ZDB-GENE-060929-966	569769	ENSDARG00000067670
-3.85859	0.000360317	ring finger protein 103	rnf103	ZDB-GENE-040912-171	447861	ENSDARG00000100850
-9.2229	0.000362873	cytochrome P450, family 1, subfamily B, polypeptide 1	cyp1b1	ZDB-GENE-030902-1	100150054	ENSDARG00000068934
-7.62382	0.000363409	ADP-ribosylation factor interacting protein 2b	arfip2b	ZDB-GENE-050417-131	550342	ENSDARG00000056664
-4.54442	0.000364974	MYC proto-oncogene, bHLH transcription factor a	myca	ZDB-GENE-990415-162	30686	ENSDARG00000045695
-4.03112	0.000365009	RAB11 family interacting protein 4 (class II) a	rab11fip4a	ZDB-GENE-040718-266	436806	ENSDARG00000090170
-3.80389	0.000366295	myocyte enhancer factor 2ca	mef2ca	ZDB-GENE-980526-253	30575	ENSDARG00000029764
-7.37251	0.000369008	leucine rich repeat (in FLII) interacting protein 1b	lrrfip1b	ZDB-GENE-050208-324	100321881	ENSDARG00000095170
-2.20657	0.000370711	acidic (leucine-rich) nuclear phosphoprotein 32 family, member E	anp32e	ZDB-GENE-040426-2448	406562	ENSDARG00000054804
-3.72598	0.000372374	si:dkey-21c19.3	si:dkey-21c19.3	ZDB-GENE-030131-6462	100007636	ENSDARG00000078574
-8.60737	0.000372584	growth arrest-specific 2 like 1	gas2l1	ZDB-GENE-070705-38	572219	ENSDARG00000078803
-7.87471	0.000372584	NA	NA	NA	NA	ENSDARG00000038793
-4.60332	0.000373552	zgc:109949	zgc:109949	ZDB-GENE-050522-166	553764	ENSDARG00000103413
-8.95711	0.000376403	si:dkey-283b15.4	si:dkey-283b15.4	ZDB-GENE-100921-55	569358	ENSDARG00000028800
-4.85347	0.000383898	transmembrane protein with EGF-like and two follistatin-like domains 2b	tmeff2b	ZDB-GENE-101001-4	797681	ENSDARG00000058699
-3.59741	0.000383898	suppressor of fused homolog (Drosophila)	sufu	ZDB-GENE-030131-6223	100001615	ENSDARG00000056801
-3.62139	0.000386242	crystallin, alpha B, a	cryaba	ZDB-GENE-991119-2	30393	ENSDARG00000042621
-3.16127	0.000390576	si:ch211-156b7.4	si:ch211-156b7.4	ZDB-GENE-141212-376	561086	ENSDARG00000101707
-6.40304	0.000393397	integrin, beta 1a	itgb1a	ZDB-GENE-060803-2	556734	ENSDARG00000071863
-3.61772	0.000395868	calcium responsive transcription factor	carf	ZDB-GENE-070912-172	555728	ENSDARG00000019950
-7.84615	0.000402838	tetratricopeptide repeat domain 21B	ttc21b	ZDB-GENE-031010-34	569823	ENSDARG00000012368
-3.44781	0.000405814	microtubule-associated protein 1Aa	map1aa	ZDB-GENE-100426-2	100151220	ENSDARG00000059601
-5.18035	0.000406633	ADAM metallopeptidase domain 19b	adam19b	ZDB-GENE-070705-541	571252	ENSDARG00000067545
-4.13926	0.000406633	glutamic pyruvate transaminase (alanine aminotransferase) 2, like	gpt2l	ZDB-GENE-050302-11	403086	ENSDARG00000019541
-8.95712	0.000413708	si:ch211-113a14.29	si:ch211-113a14.29	ZDB-GENE-121214-146	560974	ENSDARG00000070289
-3.80501	0.000418956	SWI/SNF related, matrix associated, actin dependent regulator of chromatin, subfamily b, member 1b	smarcb1b	ZDB-GENE-991008-16	30731	ENSDARG00000011594
-3.81185	0.000423683	NA	NA	NA	NA	ENSDARG00000092842
-6.70998	0.000423755	threonyl-tRNA synthetase-like 2	tarsl2	ZDB-GENE-081104-490	100330276	ENSDARG00000092774
-3.64998	0.000426158	ELKS/RAB6-interacting/CAST family member 1b	erc1b	ZDB-GENE-041210-51	560003	ENSDARG00000076014
-2.4577	0.000430664	myristoylated alanine-rich protein kinase C substrate b	marcksb	ZDB-GENE-030131-1921	323201	ENSDARG00000008803
-8.01033	0.000431254	BR serine/threonine kinase 2b	brsk2b	ZDB-GENE-100422-3	100149571	ENSDARG00000077791
-4.84939	0.000431254	NA	NA	NA	NA	ENSDARG00000077570
-7.83995	0.00043472	si:dkeyp-57d7.4	si:dkeyp-57d7.4	ZDB-GENE-141216-425	101885851	ENSDARG00000101597
-5.14572	0.000434843	finTRIM family, member 43	ftr43	ZDB-GENE-090507-8	553628	ENSDARG00000076106
-3.40288	0.000435413	procollagen, type IX, alpha 2	col9a2	ZDB-GENE-030131-9786	321212	ENSDARG00000024492
-5.19219	0.000438365	NA	NA	NA	NA	ENSDARG00000096816
-3.68952	0.000439312	family with sequence similarity 117, member Aa	fam117aa	ZDB-GENE-110606-4	564664	ENSDARG00000078640
-7.56552	0.000451756	calcium/calmodulin-dependent protein kinase (CaM kinase) II delta 1	camk2d1	ZDB-GENE-040801-121	445208	ENSDARG00000043010
-5.75506	0.000459351	testis-specific kinase 2	tesk2	ZDB-GENE-070209-68	568213	ENSDARG00000061450
-3.56088	0.000462612	cytoplasmic FMR1 interacting protein 2	cyfip2	ZDB-GENE-080724-2	100002872	ENSDARG00000036375
-5.31125	0.000465914	si:ch1073-303d10.1	si:ch1073-303d10.1	ZDB-GENE-141216-327	558565	ENSDARG00000103006
-8.54284	0.000470633	complement component 1, q subcomponent-like 3a	c1ql3a	ZDB-GENE-080417-1	100151368	ENSDARG00000010350
-8.47059	0.000473024	si:dkey-238f9.1	si:dkey-238f9.1	ZDB-GENE-091204-297	100333587	ENSDARG00000079446
-8.30621	0.000474015	cytochrome P450, family 2, subfamily AD, polypeptide 3	cyp2ad3	ZDB-GENE-041001-156	569245	ENSDARG00000022650
-8.03303	0.000476966	GPN-loop GTPase 3	gpn3	ZDB-GENE-040724-141	100000326	ENSDARG00000069525
-5.94819	0.000479728	bone morphogenetic protein receptor, type IBa	bmpr1ba	ZDB-GENE-991208-8	30742	ENSDARG00000104100
-4.2449	0.000484245	acetylserotonin O-methyltransferase 2	asmt2	ZDB-GENE-070410-45	568256	ENSDARG00000070874
-8.33874	0.000488818	insulin-like growth factor 2 mRNA binding protein 1	igf2bp1	ZDB-GENE-060929-1258	558182	ENSDARG00000061478
-3.54998	0.000489616	alkylglycerol monooxygenase	agmo	ZDB-GENE-040426-2207	405819	ENSDARG00000025595
-8.40154	0.000494822	SRSF protein kinase 3	srpk3	ZDB-GENE-101025-2	566605	ENSDARG00000005916
-3.74697	0.000495595	N-6 adenine-specific DNA methyltransferase 1	n6amt1	ZDB-GENE-040718-206	436775	ENSDARG00000035776
-3.17374	0.000495595	insulin-like growth factor binding protein 7	igfbp7	ZDB-GENE-040426-2423	405860	ENSDARG00000104138
-3.7298	0.000497502	zgc:109965	zgc:109965	ZDB-GENE-050913-21	619266	ENSDARG00000012126
-4.18275	0.000503355	plexin A3	plxna3	ZDB-GENE-070613-1	567422	ENSDARG00000007172
-3.01924	0.00052023	solute carrier family 16, member 9b	slc16a9b	ZDB-GENE-040801-69	445158	ENSDARG00000104687
-2.54987	0.000521022	supervillin a	svila	ZDB-GENE-990706-5	30112	ENSDARG00000055075
-7.96665	0.000524107	thioredoxin related transmembrane protein 3a	tmx3a	ZDB-GENE-050522-396	553578	ENSDARG00000038894
-2.06025	0.000527751	hairy-related 6	her6	ZDB-GENE-980526-144	30288	ENSDARG00000006514
-4.19691	0.000533459	NA	NA	NA	NA	ENSDARG00000102810
-4.76647	0.000534244	FYVE and coiled-coil domain containing 1a	fyco1a	ZDB-GENE-110411-276	565649	ENSDARG00000104500
-3.82059	0.000534459	teneurin transmembrane protein 3	tenm3	ZDB-GENE-990714-19	30155	ENSDARG00000005479
-8.47211	0.000534997	nuclear receptor subfamily 3, group C, member 2	nr3c2	ZDB-GENE-060531-23	562171	ENSDARG00000102082
-5.08397	0.00053595	NA	NA	NA	NA	ENSDARG00000099432
-3.14115	0.000537769	block of proliferation 1	bop1	ZDB-GENE-030219-109	777627	ENSDARG00000063627
-3.82107	0.000538547	PRKC, apoptosis, WT1, regulator	pawr	ZDB-GENE-041010-108	449994	ENSDARG00000045486
-3.80439	0.000538559	adhesion G protein-coupled receptor L3.1	adgrl3.1	ZDB-GENE-030131-7856	560631	ENSDARG00000061121
-6.08083	0.000545905	SUMO1/sentrin/SMT3 specific peptidase 3a	senp3a	ZDB-GENE-030131-2303	564950	ENSDARG00000095538
-2.69506	0.000547551	ERGIC and golgi 2	ergic2	ZDB-GENE-040426-1331	393378	ENSDARG00000051936
-2.84379	0.00056893	NA	NA	NA	NA	ENSDARG00000013997
-2.4256	0.000580564	pre-B-cell leukemia transcription factor 4	pbx4	ZDB-GENE-000201-18	30728	ENSDARG00000052150
-3.31007	0.000584447	dishevelled segment polarity protein 2	dvl2	ZDB-GENE-041118-20	323630	ENSDARG00000056184
-4.34461	0.000596804	roundabout, axon guidance receptor, homolog 2 (Drosophila)	robo2	ZDB-GENE-001019-1	60309	ENSDARG00000014891
-7.52298	0.000600639	protocadherin 7b	pcdh7b	ZDB-GENE-081104-299	555504	ENSDARG00000060610
-4.45334	0.000609208	retinal outer segment membrane protein 1b	rom1b	ZDB-GENE-040426-1073	393989	ENSDARG00000026926
-3.33475	0.000613763	insulin-like growth factor binding protein 1a	igfbp1a	ZDB-GENE-021231-1	317638	ENSDARG00000099351
-2.32896	0.000614255	biliverdin reductase B	blvrb	ZDB-GENE-030131-1516	436959	ENSDARG00000096829
-3.34349	0.000621847	interferon regulatory factor 2 binding protein-like	irf2bpl	ZDB-GENE-040426-1968	324723	ENSDARG00000004297
-8.22673	0.000624833	RAB34, member RAS oncogene family a	rab34a	ZDB-GENE-041010-197	450074	ENSDARG00000045628
-4.04801	0.000627346	procollagen C-endopeptidase enhancer 2b	pcolce2b	ZDB-GENE-040426-1177	393432	ENSDARG00000055575
-3.46074	0.000627346	exosome component 3	exosc3	ZDB-GENE-050706-140	565000	ENSDARG00000098334
-4.26528	0.0006352	nuclear receptor subfamily 2, group E, member 3	nr2e3	ZDB-GENE-041114-63	492496	ENSDARG00000045904
-7.94183	0.000637809	v-ski avian sarcoma viral oncogene homolog b	skib	ZDB-GENE-990715-10	30113	ENSDARG00000008034
-7.70191	0.000637809	human immunodeficiency virus type I enhancer binding protein 3a	hivep3a	ZDB-GENE-081029-2	101883448	ENSDARG00000075928
-4.84581	0.000638288	zinc finger CCCH-type containing 10	zc3h10	ZDB-GENE-040426-2359	404630	ENSDARG00000030335
-3.70478	0.000639314	chromodomain helicase DNA binding protein 5	chd5	ZDB-GENE-120314-2	553422	ENSDARG00000105083
-4.62668	0.000645016	radial spoke head 1 homolog	rsph1	ZDB-GENE-041008-22	100003444	ENSDARG00000102261
-4.10915	0.000649057	neurofibromin 1b	nf1b	ZDB-GENE-091111-4	564518	ENSDARG00000004184
-4.23646	0.000657847	single-stranded DNA binding protein 1	ssbp1	ZDB-GENE-050417-340	550504	ENSDARG00000039350
-7.47424	0.000658172	PDZ domain containing 3a	pdzd3a	ZDB-GENE-080430-1	557269	ENSDARG00000040568
-3.34433	0.000665932	myosin, light chain 9b, regulatory	myl9b	ZDB-GENE-040426-2296	406493	ENSDARG00000008030
-7.62562	0.00066685	zgc:153405	zgc:153405	ZDB-GENE-060825-170	751661	ENSDARG00000096992
-8.18045	0.000672166	von Willebrand factor A domain containing 1	vwa1	ZDB-GENE-030131-5921	568379	ENSDARG00000075468
-4.61347	0.000674238	PRA1 domain family, member 2	praf2	ZDB-GENE-050417-190	550393	ENSDARG00000032535
-4.69072	0.000676165	aquaporin-4-like	LOC101885864	NA	101885864	ENSDARG00000103927
-4.04646	0.000683061	cyclic nucleotide gated channel alpha 3a	cnga3a	ZDB-GENE-090611-2	567242	ENSDARG00000070726
-3.98595	0.00068342	si:rp71-19m20.1	si:rp71-19m20.1	ZDB-GENE-030131-3509	570641	ENSDARG00000089828
-3.85993	0.000692682	lipoprotein lipase	lpl	ZDB-GENE-990415-139	30354	ENSDARG00000087697
-5.31767	0.000692988	guanylate binding protein 3	gbp3	ZDB-GENE-070912-176	563072	ENSDARG00000003244
-3.7427	0.000692988	aryl hydrocarbon receptor 1b	ahr1b	ZDB-GENE-050922-1	554265	ENSDARG00000023537
-3.32126	0.000696874	arylalkylamine N-acetyltransferase 2	aanat2	ZDB-GENE-991019-6	30685	ENSDARG00000079802
-8.2215	0.00069929	family with sequence similarity 118, member B	fam118b	ZDB-GENE-060810-6	799102	ENSDARG00000078983
-2.21615	0.000703112	death-associated protein-like 1-B	LOC101885164	NA	101885164	ENSDARG00000086842
-8.16903	0.000703756	malignant fibrous histiocytoma amplified sequence 1	mfhas1	ZDB-GENE-080917-20	797005	ENSDARG00000079104
-3.3769	0.000703756	citrate lyase beta like	clybl	ZDB-GENE-030516-6	641475	ENSDARG00000029729
-6.78941	0.000710473	tripartite motif containing 45	trim45	ZDB-GENE-070912-389	558117	ENSDARG00000076781
-4.49865	0.000726026	hairy-related 4, tandem duplicate 3	her4.3	ZDB-GENE-081030-7	792198	ENSDARG00000070770
-4.46876	0.000731946	si:dkey-220f10.4	si:dkey-220f10.4	ZDB-GENE-030131-9651	564717	ENSDARG00000062902
-3.40489	0.000737696	si:ch211-232b12.5	si:ch211-232b12.5	ZDB-GENE-031002-40	378868	ENSDARG00000087186
-3.75706	0.000738104	serine/threonine kinase 17a	stk17a	ZDB-GENE-030131-5556	327345	ENSDARG00000074715
-3.10739	0.00073831	fidgetin-like 1	fignl1	ZDB-GENE-030131-1862	569539	ENSDARG00000016427
-7.63113	0.000739054	cytochrome P450, family 27, subfamily A, polypeptide 1, gene 4	cyp27a1.4	ZDB-GENE-030131-1060	322341	ENSDARG00000055159
-3.85913	0.000741433	coilin p80	coil	ZDB-GENE-000330-8	58024	ENSDARG00000040070
-3.26478	0.000743845	transcription factor Dp-2	tfdp2	ZDB-GENE-030219-104	338204	ENSDARG00000042835
-4.46735	0.000760937	si:ch211-133l5.7	si:ch211-133l5.7	ZDB-GENE-081104-117	564121	ENSDARG00000095633
-2.95131	0.00076244	collagen, type XI, alpha 1a	col11a1a	ZDB-GENE-070209-167	565402	ENSDARG00000026165
-3.4768	0.000764146	multimerin 2a	mmrn2a	ZDB-GENE-080424-3	100148368	ENSDARG00000076135
-3.37173	0.000765021	neural proliferation, differentiation and control, 1b	npdc1b	ZDB-GENE-140106-58	556607	ENSDARG00000056156
-7.61936	0.000767955	NA	NA	NA	NA	ENSDARG00000102754
-2.87034	0.000768137	interleukin 11 receptor, alpha	il11ra	ZDB-GENE-030131-5942	334010	ENSDARG00000026736
-6.15386	0.000768215	ferredoxin-fold anticodon binding domain containing 1	fdxacb1	ZDB-GENE-030131-8403	566022	ENSDARG00000095750
-3.63848	0.000769292	si:ch211-189k9.2	si:ch211-189k9.2	ZDB-GENE-100405-5	793832	ENSDARG00000079857
-3.60045	0.000774882	zgc:194285	zgc:194285	ZDB-GENE-081022-97	793726	ENSDARG00000105412
-3.18876	0.000778655	T-box 2a	tbx2a	ZDB-GENE-990917-4	573084	ENSDARG00000018025
-3.51642	0.000781218	dickkopf WNT signaling pathway inhibitor 3b	dkk3b	ZDB-GENE-061207-74	100038765	ENSDARG00000070683
-7.70566	0.000788101	si:dkey-206f10.1	si:dkey-206f10.1	ZDB-GENE-041014-154	560719	ENSDARG00000032838
-2.87808	0.000788421	ubiquitin-like modifier activating enzyme 2	uba2	ZDB-GENE-040426-2681	406672	ENSDARG00000101332
-3.27559	0.00078875	zinc finger E-box binding homeobox 1b	zeb1b	ZDB-GENE-010621-1	114425	ENSDARG00000013207
-8.90926	0.000804953	fibrous sheath interacting protein 1	fsip1	ZDB-GENE-050417-428	550574	ENSDARG00000104620
-4.02615	0.000816791	poly (ADP-ribose) polymerase family, member 3	parp3	ZDB-GENE-030131-7435	335495	ENSDARG00000003961
-3.30359	0.000816791	zinc finger protein 536	znf536	ZDB-GENE-030616-624	565481	ENSDARG00000103648
-4.00108	0.000820306	regulator of microtubule dynamics 3	rmdn3	ZDB-GENE-041014-256	100034410	ENSDARG00000041407
-7.69912	0.00082351	protein arginine methyltransferase 3	prmt3	ZDB-GENE-041105-1	550348	ENSDARG00000019791
-4.80138	0.000833383	ankyrin repeat and MYND domain containing 1	ankmy1	ZDB-GENE-050208-740	568987	ENSDARG00000062702
-4.30227	0.000839031	retinaldehyde binding protein 1b	rlbp1b	ZDB-GENE-040426-1870	402990	ENSDARG00000045808
-3.15003	0.000866463	StAR-related lipid transfer (START) domain containing 13b	stard13b	ZDB-GENE-050506-146	100005208	ENSDARG00000098954
-3.35506	0.000868964	cadherin 6	cdh6	ZDB-GENE-050320-92	541393	ENSDARG00000014522
-3.93268	0.000873195	fibronectin leucine rich transmembrane protein 2	flrt2	ZDB-GENE-070705-267	571972	ENSDARG00000079355
-6.24527	0.000874727	corticotropin releasing hormone binding protein	crhbp	ZDB-GENE-040801-196	445065	ENSDARG00000024831
-3.6999	0.000875884	si:ch73-109d9.2	si:ch73-109d9.2	ZDB-GENE-030131-5611	565042	ENSDARG00000103871
-4.08772	0.00087691	regulator of G protein signaling 9b	rgs9b	ZDB-GENE-040426-1708	793087	ENSDARG00000045156
-6.98793	0.000882984	retinol dehydrogenase 8b	rdh8b	ZDB-GENE-040426-1759	393761	ENSDARG00000105060
-4.24133	0.000892037	wu:fb77a09	wu:fb77a09	ZDB-GENE-030131-1641	322921	ENSDARG00000075707
-3.48178	0.000897569	dihydrouridine synthase 1-like (S. cerevisiae)	dus1l	ZDB-GENE-030131-1435	322715	ENSDARG00000089260
-8.1687	0.000899627	aquaporin 3b	aqp3b	ZDB-GENE-040724-66	568049	ENSDARG00000069518
-3.1997	0.000906049	BCL2-related ovarian killer a	boka	ZDB-GENE-040801-131	445218	ENSDARG00000052129
-2.40693	0.00092863	NA	NA	NA	NA	ENSDARG00000098613
-3.76752	0.000929996	pleiotrophin	ptn	ZDB-GENE-030624-1	368211	ENSDARG00000102340
-5.1192	0.000939791	dysferlin, limb girdle muscular dystrophy 2B (autosomal recessive)	dysf	ZDB-GENE-070501-1	560924	ENSDARG00000007370
-7.58815	0.000942813	cytochrome P450, family 26, subfamily C, polypeptide 1	cyp26c1	ZDB-GENE-050714-2	554036	ENSDARG00000056029
-3.50863	0.00094653	neuro-oncological ventral antigen 2	nova2	ZDB-GENE-080211-1	553201	ENSDARG00000017673
-3.67504	0.000948521	tumor suppressing subtransferable candidate 4	tssc4	ZDB-GENE-060825-263	559769	ENSDARG00000036144
-3.40701	0.000953977	seizure related 6 homolog a	sez6a	ZDB-GENE-030131-8208	562079	ENSDARG00000100876
-4.67112	0.000958197	growth hormone regulated TBC protein 1a	grtp1a	ZDB-GENE-040426-2733	406711	ENSDARG00000029936
-3.83164	0.000958197	immunoglobulin superfamily member 11	igsf11	ZDB-GENE-080303-21	100004469	ENSDARG00000017217
-4.5615	0.000960208	DEAF1 transcription factor	deaf1	ZDB-GENE-081022-163	563776	ENSDARG00000088844
-8.15498	0.000962585	3-monooxygenase/tryptophan 5-monooxygenase activation protein, gamma polypeptide 1	ywhag1	ZDB-GENE-011115-1	117604	ENSDARG00000067626
-2.95748	0.000965325	RNA binding protein with multiple splicing 2a	rbpms2a	ZDB-GENE-040718-106	436682	ENSDARG00000045930
-4.10433	0.000966776	calmodulin regulated spectrin-associated protein family, member 2b	camsap2b	ZDB-GENE-070912-80	558673	ENSDARG00000059965
-3.02501	0.000966926	NA	NA	NA	NA	ENSDARG00000103517
-7.70721	0.000967094	coiled-coil domain containing 96	ccdc96	ZDB-GENE-081022-156	559167	ENSDARG00000035963
-6.31654	0.000970519	tetraspanin 5a	tspan5a	ZDB-GENE-041010-145	450026	ENSDARG00000086033
-3.30189	0.000975111	solute carrier family 29 (equilibrative nucleoside transporter), member 1a	slc29a1a	ZDB-GENE-050913-138	563580	ENSDARG00000101289
-2.07678	0.000975721	pancreatic progenitor cell differentiation and proliferation factor b	ppdpfb	ZDB-GENE-030131-8247	336303	ENSDARG00000031317
-2.6243	0.000979697	butyrobetaine (gamma), 2-oxoglutarate dioxygenase (gamma-butyrobetaine hydroxylase) 1	bbox1	ZDB-GENE-050417-218	572649	ENSDARG00000036135
-7.23014	0.000981051	emopamil binding protein (sterol isomerase)	ebp	ZDB-GENE-040718-12	436600	ENSDARG00000046098
-8.04853	0.000984071	transmembrane protein 196b	tmem196b	ZDB-GENE-110914-248	100330359	ENSDARG00000090140
-3.91391	0.000987574	ADP-ribosylation factor-like 3	arl3	ZDB-GENE-030131-7518	797451	ENSDARG00000071409
-4.10804	0.000989913	zinc finger, FYVE domain containing 9a	zfyve9a	ZDB-GENE-070705-182	100005449	ENSDARG00000101903
-8.19623	0.000994041	crystallin, gamma M2c	crygm2c	ZDB-GENE-050516-11	493628	ENSDARG00000069831
-7.15181	0.000994041	semaphorin 7A	sema7a	ZDB-GENE-030131-3633	324910	ENSDARG00000078707
-7.73221	0.00100449	cilia and flagella associated protein 126	cfap126	ZDB-GENE-060825-357	751706	ENSDARG00000070868
-2.25963	0.00101374	follistatin-like 1b	fstl1b	ZDB-GENE-030131-3029	324309	ENSDARG00000039576
-5.38732	0.00102068	ADAMTS-like 7	adamtsl7	ZDB-GENE-070816-2	556634	ENSDARG00000055439
-3.25508	0.00102524	calcium binding protein 2b	cabp2b	ZDB-GENE-081028-55	559616	ENSDARG00000052277
-4.25833	0.00103146	coiled-coil-helix-coiled-coil-helix domain containing 6a	chchd6a	ZDB-GENE-040930-2	449542	ENSDARG00000003206
-7.76356	0.00103218	NA	NA	NA	NA	ENSDARG00000096152
-4.58821	0.0010395	ubiquitin carboxyl-terminal esterase L3 (ubiquitin thiolesterase)	uchl3	ZDB-GENE-050522-158	554104	ENSDARG00000030177
-7.23601	0.00106643	protein tyrosine phosphatase domain containing 1a	ptpdc1a	ZDB-GENE-070112-632	565773	ENSDARG00000061656
-3.58066	0.00106643	prolyl 3-hydroxylase 2	p3h2	ZDB-GENE-061207-44	566697	ENSDARG00000103026
-3.27884	0.00106643	cellular retinoic acid binding protein 2, b	crabp2b	ZDB-GENE-050208-52	503502	ENSDARG00000030449
-8.20418	0.00107372	neuronal growth regulator 1	negr1	ZDB-GENE-040822-27	445374	ENSDARG00000021607
-3.02806	0.00108666	microtubule-associated protein 1Ab	map1ab	ZDB-GENE-100426-3	797545	ENSDARG00000022045
-2.85792	0.00108666	uncharacterized LOC569097	LOC569097	NA	569097	ENSDARG00000097740
-3.57028	0.00108905	polymerase (DNA directed), epsilon 3 (p17 subunit)	pole3	ZDB-GENE-040426-1773	393774	ENSDARG00000008551
-3.71807	0.0010951	sema domain, immunoglobulin domain (Ig), short basic domain, secreted, (semaphorin) 3B	sema3b	ZDB-GENE-081105-78	567064	ENSDARG00000011672
-3.91279	0.00110323	LIM and calponin homology domains 1b	limch1b	ZDB-GENE-030131-9210	557200	ENSDARG00000103774
-2.32474	0.00110553	poly A binding protein, cytoplasmic 1 b	pabpc1b	ZDB-GENE-050308-1	393856	ENSDARG00000021140
-3.15169	0.00110966	fibroblast growth factor receptor substrate 2b	frs2b	ZDB-GENE-040718-406	436931	ENSDARG00000037353
-6.80206	0.00110973	hydroxysteroid (17-beta) dehydrogenase 3	hsd17b3	ZDB-GENE-040426-1339	393335	ENSDARG00000023287
-3.67079	0.00111135	polymerase (DNA directed), delta 1, catalytic subunit	pold1	ZDB-GENE-060429-1	556456	ENSDARG00000027689
-7.25243	0.00111768	zgc:92242	zgc:92242	ZDB-GENE-040718-371	436899	ENSDARG00000029443
-7.33589	0.00113043	exosome component 6	exosc6	ZDB-GENE-050522-362	326786	ENSDARG00000036060
-2.47318	0.00113642	carboxypeptidase E	cpe	ZDB-GENE-090313-68	407979	ENSDARG00000055874
-6.17354	0.00114086	islet cell autoantigen 1-like	ical1	ZDB-GENE-030910-4	378720	ENSDARG00000057688
-4.07462	0.00114443	nuclear receptor subfamily 2, group F, member 1a	nr2f1a	ZDB-GENE-980526-115	30418	ENSDARG00000052695
-3.70121	0.00114514	NA	NA	NA	NA	ENSDARG00000096398
-3.32315	0.00114935	si:ch73-141c7.1	si:ch73-141c7.1	ZDB-GENE-040426-1760	393762	ENSDARG00000009040
-7.88506	0.00115881	aldehyde dehydrogenase 9 family, member A1b	aldh9a1b	ZDB-GENE-040120-5	399481	ENSDARG00000037061
-2.04357	0.00115975	gastrula zinc finger protein XlCGF8.2DB-like	LOC101885363	NA	101885363	ENSDARG00000097685
-7.47665	0.00116373	PHD finger protein 12a	phf12a	ZDB-GENE-030131-3876	562152	ENSDARG00000074303
-7.26072	0.00117025	NA	NA	NA	NA	ENSDARG00000098906
-3.70373	0.00117305	ephrin-A1a	efna1a	ZDB-GENE-040426-1135	393569	ENSDARG00000030326
-3.43236	0.00117403	gene rich cluster, C10 gene	grcc10	ZDB-GENE-030131-2279	323559	ENSDARG00000030038
-8.02917	0.00118847	AF4/FMR2 family, member 2	aff2	ZDB-GENE-110411-190	100330019	ENSDARG00000052242
-4.25918	0.00119514	coenzyme Q2 4-hydroxybenzoate polyprenyltransferase	coq2	ZDB-GENE-070410-84	100037331	ENSDARG00000059510
-7.57995	0.00119569	E2F transcription factor 3	e2f3	ZDB-GENE-070112-882	791146	ENSDARG00000070463
-2.8384	0.00120342	NA	NA	NA	NA	ENSDARG00000104668
-6.18099	0.00121084	si:ch211-45c16.2	si:ch211-45c16.2	ZDB-GENE-081105-15	568412	ENSDARG00000009493
-3.01848	0.00121084	leucine zipper, putative tumor suppressor 2a	lzts2a	ZDB-GENE-090313-276	570926	ENSDARG00000074597
-3.85176	0.00121153	ketohexokinase	khk	ZDB-GENE-040718-381	436909	ENSDARG00000029874
-2.43973	0.00121233	abhydrolase domain containing 8b	abhd8b	ZDB-GENE-130530-805	101883400	ENSDARG00000076620
-2.23584	0.00121824	B-cell CLL/lymphoma 7A	bcl7a	ZDB-GENE-000607-16	57952	ENSDARG00000052907
-7.32457	0.00121899	BCL2-related ovarian killer b	bokb	ZDB-GENE-040426-1346	394160	ENSDARG00000008807
-3.99267	0.0012333	hes-related family bHLH transcription factor with YRPW motif 1	hey1	ZDB-GENE-000607-70	58008	ENSDARG00000070538
-7.2049	0.00123869	NA	NA	NA	NA	ENSDARG00000009653
-5.50956	0.00124182	breast cancer anti-estrogen resistance 1	bcar1	ZDB-GENE-030131-2774	568309	ENSDARG00000056525
-3.42154	0.00124774	beta-1,3-glucuronyltransferase 1 (glucuronosyltransferase P) b	b3gat1b	ZDB-GENE-131101-1	100332644	ENSDARG00000055279
-7.14409	0.00127126	zgc:101785	zgc:101785	ZDB-GENE-041010-152	450032	ENSDARG00000100104
-3.75347	0.00127771	tetraspanin 9b	tspan9b	ZDB-GENE-040704-25	431733	ENSDARG00000045706
-8.0432	0.00128587	cadherin 4, type 1, R-cadherin (retinal)	cdh4	ZDB-GENE-991207-1	30297	ENSDARG00000015002
-3.74035	0.00128987	formin-like 2a	fmnl2a	ZDB-GENE-081105-70	100006456	ENSDARG00000012586
-3.2022	0.00129815	glyoxylate reductase/hydroxypyruvate reductase a	grhpra	ZDB-GENE-040724-230	497183	ENSDARG00000068264
-8.09231	0.00129941	carbohydrate (N-acetylglucosamine-6-O) sulfotransferase 2b	chst2b	ZDB-GENE-060720-33	100006249	ENSDARG00000058585
-2.90574	0.00130376	microtubule associated monooxygenase, calponin and LIM domain containing 3a	mical3a	ZDB-GENE-050126-2	402881	ENSDARG00000097017
-4.12496	0.0013088	round spermatid basic protein 1-like	LOC100330644	NA	100330644	ENSDARG00000098968
-8.99681	0.00131081	myotubularin related protein 2	mtmr2	ZDB-GENE-990715-14	30644	ENSDARG00000004616
-7.96713	0.00131156	kit ligand b	kitlgb	ZDB-GENE-070424-2	553181	ENSDARG00000058042
-7.61299	0.00132241	protein phosphatase, Mg2+/Mn2+ dependent, 1Nb (putative)	ppm1nb	ZDB-GENE-071004-34	564875	ENSDARG00000057032
-3.13181	0.00132631	dishevelled associated activator of morphogenesis 1b	daam1b	ZDB-GENE-030131-4212	560060	ENSDARG00000009689
-3.33317	0.00133096	NA	NA	NA	NA	ENSDARG00000074508
-3.23242	0.001331	GRAM domain containing 1A	gramd1a	ZDB-GENE-060503-688	555994	ENSDARG00000076689
-2.85334	0.00133282	transforming growth factor, beta 2, like	tgfb2l	ZDB-GENE-130425-3	559723	ENSDARG00000071879
-4.76691	0.00133479	NA	NA	NA	NA	ENSDARG00000102721
-7.51434	0.00134836	zinc finger protein 76	znf76	ZDB-GENE-061027-379	564210	ENSDARG00000013279
-3.46702	0.00135151	heparin-binding EGF-like growth factor a	hbegfa	ZDB-GENE-080204-119	797938	ENSDARG00000075121
-8.95725	0.0013525	NA	NA	NA	NA	ENSDARG00000107053
-3.12188	0.00135521	zgc:152938	zgc:152938	ZDB-GENE-061013-458	768145	ENSDARG00000102586
-7.39419	0.00136525	golgin A7 family, member Ba	golga7ba	ZDB-GENE-050417-14	550228	ENSDARG00000036295
-5.39679	0.00136975	decapping mRNA 1A	dcp1a	ZDB-GENE-030723-5	360153	ENSDARG00000100136
-6.95978	0.00137387	syndecan 2	sdc2	ZDB-GENE-021206-3	282667	ENSDARG00000002731
-5.61882	0.00137735	NA	NA	NA	NA	ENSDARG00000096637
-7.46063	0.00140239	highly divergent homeobox	hdx	ZDB-GENE-140106-165	797948	ENSDARG00000079382
-3.26989	0.00141242	si:ch73-311h14.2	si:ch73-311h14.2	ZDB-GENE-030131-1610	556846	ENSDARG00000098999
-4.29595	0.00141406	elongation factor like GTPase 1	efl1	ZDB-GENE-130103-6	568741	ENSDARG00000079672
-4.48878	0.00141881	transmembrane protein 244	tmem244	ZDB-GENE-040724-54	556137	ENSDARG00000043847
-7.61562	0.0014242	ankyrin repeat domain 33Bb	ankrd33bb	ZDB-GENE-070912-531	557905	ENSDARG00000015589
-3.2151	0.00142753	NA	NA	NA	NA	ENSDARG00000101347
-5.11281	0.00143424	Rho family GTPase 1b	rnd1b	ZDB-GENE-060315-7	553414	ENSDARG00000004218
-3.68379	0.00145811	thrombospondin, type I, domain containing 7Aa	thsd7aa	ZDB-GENE-060503-709	557991	ENSDARG00000061479
-4.7468	0.00146188	FK506 binding protein 16	fkbp16	ZDB-GENE-050208-116	497400	ENSDARG00000001976
-8.22682	0.00146239	MAP7 domain containing 2a	map7d2a	ZDB-GENE-060526-150	100005195	ENSDARG00000068480
-3.96519	0.001464	internexin neuronal intermediate filament protein, alpha a	inaa	ZDB-GENE-060531-65	555251	ENSDARG00000011862
-6.99183	0.00146832	lin-7 homolog A (C. elegans)	lin7a	ZDB-GENE-040426-1665	393682	ENSDARG00000013414
-2.71831	0.00146832	NA	NA	NA	NA	ENSDARG00000101426
-3.6744	0.00147489	brain abundant, membrane attached signal protein 1	basp1	ZDB-GENE-070424-158	569631	ENSDARG00000053358
-5.37831	0.00148018	misshapen-like kinase 1	mink1	ZDB-GENE-060526-45	100038799	ENSDARG00000035360
-4.24624	0.00148018	si:ch211-157b11.12	si:ch211-157b11.12	ZDB-GENE-041111-80	559239	ENSDARG00000086336
-3.00399	0.00149321	solute carrier family 7 (cationic amino acid transporter, y+ system), member 3a	slc7a3a	ZDB-GENE-041114-206	492363	ENSDARG00000020645
-3.95555	0.0014959	potassium channel tetramerization domain containing 7	kctd7	ZDB-GENE-060804-2	735248	ENSDARG00000061580
-4.428	0.0014977	Ras association (RalGDS/AF-6) domain family (N-terminal) member 7a	rassf7a	ZDB-GENE-091013-3	564485	ENSDARG00000079917
-7.53663	0.00149987	par-3 family cell polarity regulator beta a	pard3ba	ZDB-GENE-080225-12	100149472	ENSDARG00000092671
-3.15481	0.00150716	inositol hexakisphosphate kinase 1	ip6k1	ZDB-GENE-110317-2	564478	ENSDARG00000073744
-6.86557	0.00150726	oral cancer overexpressed 1	oraov1	ZDB-GENE-030729-33	563810	ENSDARG00000104287
-3.43336	0.00151107	PR domain containing 1a, with ZNF domain	prdm1a	ZDB-GENE-030131-2193	323473	ENSDARG00000002445
-3.55704	0.00151539	neuronal differentiation 4	neurod4	ZDB-GENE-030730-1	266958	ENSDARG00000003469
-3.14967	0.00151992	teneurin transmembrane protein 4	tenm4	ZDB-GENE-990714-20	30156	ENSDARG00000105088
-4.55195	0.00153117	zgc:153247	zgc:153247	ZDB-GENE-060825-214	751732	ENSDARG00000103099
-3.2513	0.00154019	lactate dehydrogenase Bb	ldhbb	ZDB-GENE-040718-176	436747	ENSDARG00000071076
-3.102	0.00154019	follistatin-like 5	fstl5	ZDB-GENE-070127-1	566192	ENSDARG00000040198
-3.76818	0.0015433	hes family bHLH transcription factor 2, tandem duplicate 2	hes2.2	ZDB-GENE-060825-55	751634	ENSDARG00000068168
-4.03062	0.00154513	NA	NA	NA	NA	ENSDARG00000030945
-2.94299	0.00154598	neuroligin 4a	nlgn4a	ZDB-GENE-100309-2	561122	ENSDARG00000079455
-7.45584	0.00156481	asporin (LRR class 1)	aspn	ZDB-GENE-041105-7	65228	ENSDARG00000002192
-3.61808	0.00156481	folylpolyglutamate synthase	fpgs	ZDB-GENE-040426-2781	406746	ENSDARG00000044809
-4.30779	0.00156658	v-myb avian myeloblastosis viral oncogene homolog-like 1	mybl1	ZDB-GENE-041111-281	558540	ENSDARG00000030999
-6.56525	0.00156886	chemokine (C-X-C motif) ligand 12b (stromal cell-derived factor 1)	cxcl12b	ZDB-GENE-030721-1	799354	ENSDARG00000055100
-3.30418	0.00161058	cysteine-rich protein 2	crip2	ZDB-GENE-040426-2889	554826	ENSDARG00000070670
-2.9395	0.00163824	PDZ and LIM domain 1 (elfin)	pdlim1	ZDB-GENE-030131-5227	550568	ENSDARG00000019845
-8.01397	0.00165019	kinesin light chain 3	klc3	ZDB-GENE-060929-772	569394	ENSDARG00000055965
-6.49325	0.00165046	caveolae associated protein 1b	cavin1b	ZDB-GENE-030131-5509	561082	ENSDARG00000059362
-2.9206	0.0016594	LIM domain kinase 2	limk2	ZDB-GENE-040718-398	436924	ENSDARG00000005104
-3.19585	0.00166884	pleckstrin homology domain containing, family G (with RhoGef domain) member 5b	plekhg5b	ZDB-GENE-090908-6	796404	ENSDARG00000101752
-2.9353	0.0016777	fibroblast growth factor 12b	fgf12b	ZDB-GENE-060825-134	751749	ENSDARG00000062542
-3.589	0.00168062	tumor susceptibility 101a	tsg101a	ZDB-GENE-030217-1	415179	ENSDARG00000040854
-6.56077	0.00169218	mannosidase, alpha, class 2C, member 1	man2c1	ZDB-GENE-101103-4	569595	ENSDARG00000079835
-2.86964	0.00170922	family with sequence similarity 184, member B	fam184b	ZDB-GENE-090313-380	557812	ENSDARG00000055099
-2.36727	0.00171459	fibronectin 1a	fn1a	ZDB-GENE-000426-1	100005469	ENSDARG00000019815
-3.85566	0.00172167	si:ch211-150i13.1	si:ch211-150i13.1	ZDB-GENE-090313-44	570918	ENSDARG00000078102
-7.05646	0.00172903	transducin like enhancer of split 2b	tle2b	ZDB-GENE-050208-677	564019	ENSDARG00000008767
-5.12628	0.00172903	crystallin, alpha A	cryaa	ZDB-GENE-020508-1	100000769	ENSDARG00000053502
-6.48476	0.00173024	estrogen receptor 2b	esr2b	ZDB-GENE-030116-1	317733	ENSDARG00000034181
-2.89338	0.00173332	membrane metallo-endopeptidase-like 1	mmel1	ZDB-GENE-101112-2	560703	ENSDARG00000105389
-7.39934	0.00174731	RecQ mediated genome instability 2	rmi2	ZDB-GENE-131125-13	563218	ENSDARG00000103137
-4.35384	0.00174731	AE binding protein 1	aebp1	ZDB-GENE-030131-2390	793308	ENSDARG00000091726
-3.70049	0.00176702	si:ch211-89p3.3	si:ch211-89p3.3	ZDB-GENE-041014-372	566003	ENSDARG00000016464
-2.98875	0.00177279	protein interacting with cyclin A1	proca1	ZDB-GENE-110418-1	100149324	ENSDARG00000069823
-3.57169	0.00177308	glutamate receptor, ionotropic, AMPA 4a	gria4a	ZDB-GENE-020125-7	407735	ENSDARG00000037496
-2.81051	0.00177596	proline rich 18	prr18	ZDB-GENE-081107-6	101885898	ENSDARG00000093768
-4.29751	0.00178125	protein kinase, DNA-activated, catalytic polypeptide	prkdc	ZDB-GENE-030131-9008	562283	ENSDARG00000075083
-2.97036	0.00178125	musashi RNA-binding protein 1	msi1	ZDB-GENE-050320-86	541389	ENSDARG00000010710
-7.30544	0.00178383	si:dkey-10p5.10	si:dkey-10p5.10	ZDB-GENE-120215-130	100535578	ENSDARG00000099307
-2.98866	0.00179105	interferon regulatory factor 9	irf9	ZDB-GENE-040912-165	403013	ENSDARG00000016457
-5.88265	0.00180277	DSN1 homolog, MIS12 kinetochore complex component	dsn1	NA	100002916	ENSDARG00000089922
-8.03874	0.00180313	zinc finger protein 1156	znf1156	ZDB-GENE-050208-787	571761	ENSDARG00000098800
-2.97313	0.00180313	CDC-like kinase 2a	clk2a	ZDB-GENE-030131-298	558981	ENSDARG00000062954
-8.07372	0.00181712	lengsin, lens protein with glutamine synthetase domain	lgsn	ZDB-GENE-060312-26	567024	ENSDARG00000007715
-3.36839	0.00181719	NA	NA	NA	NA	ENSDARG00000103922
-2.94693	0.00182709	sperm associated antigen 9a	spag9a	ZDB-GENE-070820-7	558833	ENSDARG00000074531
-2.69498	0.00182709	protein regulator of cytokinesis 1a	prc1a	ZDB-GENE-020801-3	259194	ENSDARG00000100918
-7.38781	0.00183183	hyaluronan and proteoglycan link protein 3	hapln3	ZDB-GENE-040426-2089	406374	ENSDARG00000045802
-6.23802	0.00183745	calcium voltage-gated channel subunit alpha1 E	cacna1e	NA	564274	ENSDARG00000062346
-7.46242	0.00183748	beta-site APP-cleaving enzyme 2	bace2	ZDB-GENE-041010-68	449818	ENSDARG00000044781
-4.43518	0.00184471	small fragment nuclease	smfn	ZDB-GENE-040426-1709	393717	ENSDARG00000009806
-7.95981	0.0018477	NA	NA	NA	NA	ENSDARG00000105657
-7.96587	0.00184961	crystallin beta-gamma domain containing 1b	aim1b	ZDB-GENE-030131-7179	566781	ENSDARG00000006060
-5.06953	0.00185434	guanine nucleotide binding protein-like 3 (nucleolar)-like	gnl3l	ZDB-GENE-040723-1	442932	ENSDARG00000020595
-3.38639	0.00185434	tubulin, alpha 8 like 3	tuba8l3	ZDB-GENE-040801-77	445164	ENSDARG00000070155
-3.34302	0.00185667	NA	NA	NA	NA	ENSDARG00000042492
-2.89242	0.0018621	si:dkeyp-118b1.2	si:dkeyp-118b1.2	ZDB-GENE-030131-7685	559983	ENSDARG00000079131
-4.95074	0.00186625	si:dkey-94e7.2	si:dkey-94e7.2	ZDB-GENE-070912-611	100141353	ENSDARG00000068474
-3.46179	0.00186833	D4, zinc and double PHD fingers, family 3	dpf3	ZDB-GENE-041014-190	562738	ENSDARG00000025309
-7.98913	0.00187963	si:ch73-144d13.5	si:ch73-144d13.5	ZDB-GENE-131120-187	100004091	ENSDARG00000097812
-5.49728	0.0019096	myosin regulatory light chain interacting protein a	mylipa	ZDB-GENE-030131-7831	335888	ENSDARG00000008859
-7.48168	0.0019197	adhesion G protein-coupled receptor A2	adgra2	ZDB-GENE-081104-363	560700	ENSDARG00000076994
-3.94638	0.00192804	pre-mRNA processing factor 4Ba	prpf4ba	ZDB-GENE-040426-947	393182	ENSDARG00000008784
-3.87001	0.00194313	acyl-CoA thioesterase 11b	acot11b	ZDB-GENE-051127-37	641574	ENSDARG00000042122
-3.427	0.00194313	zinc finger and BTB domain containing 48	zbtb48	ZDB-GENE-030131-4450	567773	ENSDARG00000039263
-3.93376	0.00194396	NA	NA	NA	NA	ENSDARG00000102647
-7.83384	0.00194452	cytoplasmic polyadenylation element binding protein 1a	cpeb1a	ZDB-GENE-080723-42	79079	ENSDARG00000045932
-3.41491	0.00194929	general transcription factor IIH, polypeptide 4	gtf2h4	ZDB-GENE-030131-6779	334839	ENSDARG00000036071
-2.34906	0.00195559	tyrosine 3-monooxygenase/tryptophan 5-monooxygenase activation protein, eta polypeptide	ywhah	ZDB-GENE-040426-2191	406443	ENSDARG00000005560
-7.21673	0.00197042	golgin, rab6-interacting	gorab	ZDB-GENE-040426-1384	393356	ENSDARG00000042031
-3.51849	0.00201149	pyrophosphatase (inorganic) 1a	ppa1a	ZDB-GENE-040426-1695	393706	ENSDARG00000099933
-5.83957	0.00201697	si:ch211-113a14.22	si:ch211-113a14.22	ZDB-GENE-121214-203	560748	ENSDARG00000039547
-3.59567	0.00202283	homeodomain interacting protein kinase 2	hipk2	ZDB-GENE-031125-4	557551	ENSDARG00000042518
-6.8151	0.00202528	leucine-rich repeats and WD repeat domain containing 1	lrwd1	ZDB-GENE-030131-5335	327124	ENSDARG00000035147
-2.57962	0.00204011	heat shock factor binding protein 1a	hsbp1a	ZDB-GENE-050320-136	541432	ENSDARG00000069425
-7.77217	0.0020409	protein O-glucosyltransferase 1	poglut1	ZDB-GENE-051120-24	641495	ENSDARG00000053463
-3.13299	0.00204441	zgc:92630	zgc:92630	ZDB-GENE-040718-449	436969	ENSDARG00000004141
-7.84339	0.00204624	polybromo 1	pbrm1	ZDB-GENE-080926-4	565366	ENSDARG00000003877
-4.63494	0.0020542	DTW domain containing 1	dtwd1	ZDB-GENE-041010-23	449778	ENSDARG00000059386
-3.16866	0.0020542	wu:fb13g09	wu:fb13g09	ZDB-GENE-030131-8507	336563	ENSDARG00000076547
-7.1674	0.00205806	cyclin B2	ccnb2	ZDB-GENE-030429-12	368316	ENSDARG00000036180
-5.39495	0.00206625	NA	NA	NA	NA	ENSDARG00000102288
-2.8237	0.0020983	si:ch211-68a17.7	si:ch211-68a17.7	ZDB-GENE-100427-3	100190888	ENSDARG00000045797
-8.07855	0.00209984	tetratricopeptide repeat, ankyrin repeat and coiled-coil containing 1a	tanc1a	ZDB-GENE-130530-819	561438	ENSDARG00000077073
-5.70587	0.00210312	leucine rich repeat containing 4.1	lrrc4.1	ZDB-GENE-041210-129	565021	ENSDARG00000069402
-4.29328	0.00211197	cell division cycle 14Aa	cdc14aa	ZDB-GENE-040426-1214	394124	ENSDARG00000013858
-2.57012	0.00211197	SRY (sex determining region Y)-box 11b	sox11b	ZDB-GENE-980526-466	30603	ENSDARG00000095743
-4.19946	0.00211519	si:ch73-302a13.2	si:ch73-302a13.2	ZDB-GENE-090313-149	568906	ENSDARG00000093240
-4.81034	0.00211536	refilin B	rflnb	ZDB-GENE-090409-1	100286814	ENSDARG00000093931
-2.76757	0.00211536	acyl-CoA binding domain containing 7	acbd7	ZDB-GENE-050913-108	619256	ENSDARG00000094730
-4.84236	0.0021222	tetratricopeptide repeat domain 32	ttc32	ZDB-GENE-041014-158	100004012	ENSDARG00000069241
-2.6908	0.0021222	ubiquitin-like modifier activating enzyme 5	uba5	ZDB-GENE-031112-2	386712	ENSDARG00000063588
-5.92082	0.00212281	FH2 domain containing 2	fhdc2	ZDB-GENE-091118-76	569206	ENSDARG00000099767
-3.22727	0.00212419	DiGeorge syndrome critical region gene 2	dgcr2	ZDB-GENE-040718-404	436929	ENSDARG00000042962
-5.03193	0.00213189	ubiquitin specific peptidase 3	usp3	ZDB-GENE-030131-5142	569679	ENSDARG00000045641
-3.27579	0.00214568	retinoic acid receptor, alpha a	raraa	ZDB-GENE-980526-284	30680	ENSDARG00000056783
-3.11768	0.00215317	si:dkey-88p24.11	si:dkey-88p24.11	ZDB-GENE-030131-8991	558861	ENSDARG00000092787
-4.4459	0.00215373	WW and C2 domain containing 1	wwc1	ZDB-GENE-091118-8	560785	ENSDARG00000076041
-8.85827	0.00215378	NA	NA	NA	NA	ENSDARG00000103229
-3.52049	0.0021718	adaptor related protein complex 3 beta 2 subunit	ap3b2	NA	100000165	ENSDARG00000105296
-7.15502	0.00217452	cardiotrophin-like cytokine factor 1	clcf1	ZDB-GENE-110411-244	562247	ENSDARG00000076140
-3.69901	0.00218099	poly(A) binding protein, cytoplasmic 4 (inducible form)	pabpc4	ZDB-GENE-030131-9663	321035	ENSDARG00000059259
-7.99423	0.00219342	CTD (carboxy-terminal domain, RNA polymerase II, polypeptide A) small phosphatase-like a	ctdspla	ZDB-GENE-060825-333	751737	ENSDARG00000071673
-2.23157	0.00220388	crystallin, gamma S2	crygs2	ZDB-GENE-050126-3	497123	ENSDARG00000041171
-3.29612	0.0022071	retinoic acid induced 14	rai14	ZDB-GENE-040718-235	794796	ENSDARG00000039974
-2.7063	0.0022071	amyloid beta (A4) precursor protein b	appb	ZDB-GENE-020220-1	170846	ENSDARG00000055543
-4.12711	0.00221322	forkhead box G1a	foxg1a	ZDB-GENE-990415-267	30274	ENSDARG00000070769
-2.3455	0.00222734	arginase 2	arg2	ZDB-GENE-030131-1334	322614	ENSDARG00000039269
-5.34557	0.00224179	LIM domain only 4a	lmo4a	ZDB-GENE-010702-1	114412	ENSDARG00000013853
-3.54211	0.0022519	NA	NA	NA	NA	ENSDARG00000075540
-5.89001	0.00225795	si:dkey-76d14.2	si:dkey-76d14.2	ZDB-GENE-070912-580	101885833	ENSDARG00000093458
-3.4213	0.00226947	podocalyxin-like	podxl	ZDB-GENE-030131-2805	563365	ENSDARG00000031228
-2.19653	0.00227971	RNA binding motif protein 27	rbm27	ZDB-GENE-110411-31	100332262	ENSDARG00000060521
-3.05262	0.00228255	RAD51 recombinase	rad51	ZDB-GENE-040426-2286	406487	ENSDARG00000041411
-3.18186	0.00229105	Rho GTPase activating protein 42a	arhgap42a	ZDB-GENE-030131-8077	566275	ENSDARG00000056619
-3.2212	0.00229662	cadherin EGF LAG seven-pass G-type receptor 1b	celsr1b	ZDB-GENE-050823-4	556520	ENSDARG00000058259
-5.14894	0.00229948	SDS3 homolog, SIN3A corepressor complex component	suds3	ZDB-GENE-040801-236	445099	ENSDARG00000073737
-3.27974	0.00229948	frataxin	fxn	ZDB-GENE-070209-286	556389	ENSDARG00000074356
-6.70543	0.00232766	midline 2	mid2	ZDB-GENE-090220-1	799891	ENSDARG00000034871
-2.52911	0.00232766	si:ch211-86h15.1	si:ch211-86h15.1	ZDB-GENE-081107-38	558435	ENSDARG00000074098
-3.10359	0.00233029	replication factor C (activator 1) 3	rfc3	ZDB-GENE-020809-3	259256	ENSDARG00000055969
-3.72729	0.00233786	erythrocyte membrane protein band 4.1-like 3a	epb41l3a	ZDB-GENE-040822-8	445478	ENSDARG00000002255
-3.90115	0.00234443	CLN6, transmembrane ER protein a	cln6a	ZDB-GENE-041010-57	449809	ENSDARG00000077584
-3.24238	0.00234798	adaptor-related protein complex 2, mu 1 subunit, b	ap2m1b	ZDB-GENE-040426-1103	394001	ENSDARG00000033899
-3.14944	0.00234969	DCN1, defective in cullin neddylation 1, domain containing 5 (S. cerevisiae)	dcun1d5	ZDB-GENE-040426-2603	406622	ENSDARG00000100363
-7.89045	0.00235371	si:ch211-266k8.4	si:ch211-266k8.4	ZDB-GENE-131121-469	559362	ENSDARG00000086840
-3.00012	0.00236631	NA	NA	NA	NA	ENSDARG00000090656
-3.57071	0.00236689	crystallin, gamma M6	crygm6	ZDB-GENE-050516-7	553966	ENSDARG00000040735
-7.98166	0.00236953	trans-golgi network vesicle protein 23 homolog B (S. cerevisiae)	tvp23b	ZDB-GENE-050522-404	554134	ENSDARG00000057060
-3.91263	0.00237357	desumoylating isopeptidase 1a	desi1a	ZDB-GENE-040426-1657	393673	ENSDARG00000033140
-3.6754	0.00237357	tetraspanin 3a	tspan3a	ZDB-GENE-030131-7787	565579	ENSDARG00000034753
-6.66019	0.00237458	zinc finger, HIT-type containing 1	znhit1	ZDB-GENE-050417-272	407699	ENSDARG00000054574
-4.25732	0.00238847	neuroplastin b	nptnb	ZDB-GENE-040426-1821	403006	ENSDARG00000043864
-2.33165	0.00239008	potassium voltage-gated channel, subfamily F, member 1a	kcnf1a	ZDB-GENE-041001-217	557280	ENSDARG00000027940
-3.09849	0.00246565	solute carrier family 38, member 3a	slc38a3a	ZDB-GENE-070615-25	100073328	ENSDARG00000027065
-7.47534	0.00248183	family with sequence similarity 135, member B	fam135b	ZDB-GENE-140106-172	100003594	ENSDARG00000105121
-2.9948	0.00248788	family with sequence similarity 122B	fam122b	ZDB-GENE-040801-204	445072	ENSDARG00000036500
-4.16406	0.00248842	NA	NA	NA	NA	ENSDARG00000099521
-3.62978	0.00251492	ATP-binding cassette, sub-family A (ABC1), member 4a	abca4a	ZDB-GENE-050517-3	798993	ENSDARG00000057169
-2.56237	0.00251492	ankyrin repeat and IBR domain containing 1a	ankib1a	ZDB-GENE-060503-156	566524	ENSDARG00000060768
-4.30415	0.00252474	NDC1 transmembrane nucleoporin	ndc1	ZDB-GENE-030131-7176	335236	ENSDARG00000021120
-5.34649	0.00253975	phospholipid phosphatase 7 (inactive)	plpp7	ZDB-GENE-040426-1822	402958	ENSDARG00000103712
-4.81534	0.00253975	CDC42 effector protein (Rho GTPase binding) 4b	cdc42ep4b	ZDB-GENE-091008-2	100002938	ENSDARG00000045036
-2.43118	0.00253975	hydroxysteroid (17-beta) dehydrogenase 12b	hsd17b12b	ZDB-GENE-030131-1346	322626	ENSDARG00000035872
-4.18757	0.00256055	nuclear receptor subfamily 2, group F, member 2	nr2f2	ZDB-GENE-990415-252	30424	ENSDARG00000040926
-3.19094	0.00256055	piccolo presynaptic cytomatrix protein a	pcloa	ZDB-GENE-030131-8115	100148002	ENSDARG00000063299
-4.96276	0.00258642	nucleoredoxin like 1	nxnl1	ZDB-GENE-070424-115	567911	ENSDARG00000052035
-3.62924	0.00258787	annexin A13	anxa13	ZDB-GENE-010406-1	81880	ENSDARG00000013976
-7.73435	0.00261108	fin bud initiation factor a	fibina	ZDB-GENE-111031-2	553370	ENSDARG00000039949
-4.15773	0.00262085	ankyrin repeat domain 33Aa	ankrd33aa	ZDB-GENE-080520-2	557568	ENSDARG00000055638
-2.26736	0.00262085	ribonuclease, RNase K b	rnasekb	ZDB-GENE-060825-160	336290	ENSDARG00000104458
-4.34494	0.00264143	nuclear receptor subfamily 2, group F, member 6b	nr2f6b	ZDB-GENE-040426-2351	406522	ENSDARG00000003165
-4.54274	0.00265478	thioredoxin domain containing 12 (endoplasmic reticulum)	txndc12	ZDB-GENE-050522-497	324900	ENSDARG00000038980
-6.13461	0.0026649	si:dkeyp-53d3.3	si:dkeyp-53d3.3	ZDB-GENE-050208-644	562337	ENSDARG00000098664
-2.1257	0.00266525	cortexin-2-like	LOC100536175	NA	100536175	ENSDARG00000098455
-4.2703	0.00266663	membrane protein, palmitoylated 6b (MAGUK p55 subfamily member 6)	mpp6b	ZDB-GENE-040426-775	394134	ENSDARG00000029761
-3.36084	0.00266995	steroid receptor RNA activator 1	sra1	ZDB-GENE-040625-6	415137	ENSDARG00000053619
-3.40419	0.00267149	glutathione S-transferase theta 2	gstt2	ZDB-GENE-040426-1617	393493	ENSDARG00000095464
-3.44864	0.00267467	immunoglobulin superfamily containing leucine-rich repeat 2	islr2	ZDB-GENE-050320-95	541396	ENSDARG00000051875
-6.42341	0.00267828	claudin 2	cldn2	ZDB-GENE-040912-26	562525	ENSDARG00000044387
-4.2208	0.00267828	retinoschisin 1a	rs1a	ZDB-GENE-040801-171	445044	ENSDARG00000027236
-3.42255	0.00269589	si:dkey-82o10.4	si:dkey-82o10.4	ZDB-GENE-141222-46	797793	ENSDARG00000101526
-8.5383	0.00271157	si:ch211-203k16.3	si:ch211-203k16.3	ZDB-GENE-041014-290	559151	ENSDARG00000069305
-3.34424	0.00271572	protein phosphatase 1, regulatory subunit 26	ppp1r26	ZDB-GENE-061103-607	571919	ENSDARG00000102891
-4.24657	0.00272593	inositol 1,4,5-trisphosphate receptor, type 3	itpr3	ZDB-GENE-070605-1	794666	ENSDARG00000061741
-5.36735	0.00273058	DEAD (Asp-Glu-Ala-Asp) box polypeptide 54	ddx54	ZDB-GENE-021220-2	286777	ENSDARG00000105286
-2.64708	0.00274118	STEAP family member 4	steap4	ZDB-GENE-070424-244	550429	ENSDARG00000055901
-3.21664	0.00275983	glutaminyl-tRNA synthase (glutamine-hydrolyzing)-like 1	qrsl1	ZDB-GENE-030131-5540	327329	ENSDARG00000032704
-3.49142	0.00276678	tetraspanin 4a	tspan4a	ZDB-GENE-040718-38	436620	ENSDARG00000089354
-2.80613	0.00276913	v-akt murine thymoma viral oncogene homolog 3a	akt3a	ZDB-GENE-050419-180	560549	ENSDARG00000104810
-3.15556	0.00279026	si:ch211-113e8.10	si:ch211-113e8.10	ZDB-GENE-090313-11	555616	ENSDARG00000079631
-3.46236	0.00281168	calponin 3, acidic b	cnn3b	ZDB-GENE-050522-263	337142	ENSDARG00000029856
-7.95096	0.002817	ceramide synthase 4a	cers4a	ZDB-GENE-020808-1	259250	ENSDARG00000031387
-5.9084	0.00282461	amylo-alpha-1, 6-glucosidase, 4-alpha-glucanotransferase a	agla	ZDB-GENE-071004-6	567798	ENSDARG00000103811
-3.55557	0.00283668	chromobox homolog 8a (Pc class homolog, Drosophila)	cbx8a	ZDB-GENE-040405-1	100150672	ENSDARG00000087327
-7.81618	0.00283815	si:dkey-70b23.2	si:dkey-70b23.2	ZDB-GENE-100922-241	100535048	ENSDARG00000093783
-3.33087	0.00284024	arylalkylamine N-acetyltransferase 1	aanat1	ZDB-GENE-040329-1	393677	ENSDARG00000036567
-3.33077	0.00290689	ADP-ribosylhydrolase like 2	adprhl2	ZDB-GENE-040912-85	796446	ENSDARG00000019338
-3.25441	0.0029133	bmi1 polycomb ring finger oncogene 1a	bmi1a	ZDB-GENE-030131-224	321505	ENSDARG00000006010
-3.01501	0.00293524	jagged 1b	jag1b	ZDB-GENE-011128-4	140423	ENSDARG00000013168
-4.6995	0.00293606	WD repeat domain, phosphoinositide interacting 2	wipi2	ZDB-GENE-040718-488	437002	ENSDARG00000037871
-2.66312	0.00294209	si:ch211-51h9.7	si:ch211-51h9.7	ZDB-GENE-081104-235	558400	ENSDARG00000074720
-3.26244	0.00295639	olfactomedin-like 3b	olfml3b	ZDB-GENE-050302-161	562022	ENSDARG00000062171
-3.16724	0.00295837	RAD17 checkpoint clamp loader component	rad17	ZDB-GENE-040718-409	436934	ENSDARG00000018918
-2.57372	0.00297589	UDP glycosyltransferase 8	ugt8	ZDB-GENE-060616-129	553508	ENSDARG00000037455
-2.3537	0.00297996	BMP and activin membrane-bound inhibitor (Xenopus laevis) homolog a	bambia	ZDB-GENE-010416-1	83496	ENSDARG00000055381
-6.26773	0.00298552	BAI1-associated protein 2-like 1b	baiap2l1b	ZDB-GENE-050417-371	550528	ENSDARG00000031119
-3.34015	0.00302108	solute carrier family 1 (glutamate/neutral amino acid transporter), member 4	slc1a4	ZDB-GENE-030616-566	368885	ENSDARG00000000551
-7.90388	0.00302845	RAB6B, member RAS oncogene family a	rab6ba	ZDB-GENE-050809-136	558900	ENSDARG00000034522
-3.68317	0.00304342	adiponectin receptor 1a	adipor1a	ZDB-GENE-040718-169	436740	ENSDARG00000002912
-2.45528	0.00304342	tyrosinase-related protein 1b	tyrp1b	ZDB-GENE-040718-249	437022	ENSDARG00000056151
-2.65696	0.00304344	LYR motif containing 7	lyrm7	ZDB-GENE-070615-32	100002948	ENSDARG00000079815
-3.64314	0.00309761	DnaJ (Hsp40) homolog, subfamily C, member 6	dnajc6	ZDB-GENE-080104-2	796345	ENSDARG00000079891
-2.81337	0.00309959	si:ch1073-322p19.1	si:ch1073-322p19.1	ZDB-GENE-091204-224	407660	ENSDARG00000075173
-3.45745	0.00312542	zinc and ring finger 1	znrf1	ZDB-GENE-040426-1905	393844	ENSDARG00000020475
-3.06045	0.00312542	si:ch211-150o23.2	si:ch211-150o23.2	ZDB-GENE-060503-386	558029	ENSDARG00000092746
-3.31641	0.00312615	dehydrogenase/reductase (SDR family) member 3b	dhrs3b	ZDB-GENE-041010-172	450050	ENSDARG00000044803
-6.49219	0.00314298	NA	NA	NA	NA	ENSDARG00000105157
-7.3353	0.00317442	frizzled class receptor 7b	fzd7b	ZDB-GENE-990415-229	30412	ENSDARG00000027589
-2.7502	0.00317882	si:ch211-193l2.7	si:ch211-193l2.7	ZDB-GENE-141216-393	798927	ENSDARG00000102113
-7.59527	0.00318592	solute carrier family 7 (neutral amino acid transporter light chain, asc system), member 10a	slc7a10a	ZDB-GENE-080116-1	567420	ENSDARG00000008100
-3.18335	0.00318592	ADP-ribosylation factor interacting protein 2a	arfip2a	ZDB-GENE-041010-221	449664	ENSDARG00000059244
-2.71037	0.00319072	low density lipoprotein receptor-related protein 8, apolipoprotein e receptor	lrp8	ZDB-GENE-050506-134	557734	ENSDARG00000070074
-3.5201	0.00319629	si:ch211-22d5.2	si:ch211-22d5.2	ZDB-GENE-091204-283	797096	ENSDARG00000079031
-7.81535	0.00321371	TOX high mobility group box family member 3	tox3	ZDB-GENE-090312-209	555286	ENSDARG00000073957
-5.60399	0.00322962	diaphanous-related formin 3	diaph3	ZDB-GENE-040801-144	445230	ENSDARG00000090785
-3.18402	0.00323812	si:dkey-38p12.3	si:dkey-38p12.3	ZDB-GENE-060810-103	555489	ENSDARG00000061844
-4.91802	0.00326615	myosin VIIAa	myo7aa	ZDB-GENE-020709-1	252846	ENSDARG00000099871
-2.73473	0.00329085	STAM binding protein b	stambpb	ZDB-GENE-051127-31	641572	ENSDARG00000086906
-2.37774	0.00329085	notum, palmitoleoyl-protein carboxylesterase a	notum1a	ZDB-GENE-120807-2	570510	ENSDARG00000031126
-7.75597	0.00329774	si:ch1073-398c20.3	si:ch1073-398c20.3	ZDB-GENE-161017-19	100331458	ENSDARG00000101883
-5.07223	0.0033199	arginyl-tRNA synthetase 2, mitochondrial (putative)	rars2	ZDB-GENE-040426-1244	393589	ENSDARG00000032277
-2.8128	0.00332517	CDP-diacylglycerol synthase (phosphatidate cytidylyltransferase) 2	cds2	ZDB-GENE-030717-4	394161	ENSDARG00000035577
-7.72034	0.00335419	cytochrome P450, family 26, subfamily b, polypeptide 1	cyp26b1	ZDB-GENE-030131-2908	324188	ENSDARG00000077121
-3.79672	0.00335651	2,4-dienoyl CoA reductase 1, mitochondrial	decr1	ZDB-GENE-040718-142	436717	ENSDARG00000003869
-3.51424	0.0033844	protein kinase C and casein kinase substrate in neurons 3	pacsin3	ZDB-GENE-040426-984	393964	ENSDARG00000099339
-3.07341	0.0033844	microfibril associated protein 5	mfap5	ZDB-GENE-100922-279	100536858	ENSDARG00000090560
-3.67195	0.00340407	F-box protein 5	fbxo5	ZDB-GENE-030131-4027	445392	ENSDARG00000039020
-3.03733	0.0034158	calmodulin regulated spectrin-associated protein family, member 2a	camsap2a	ZDB-GENE-030131-3016	562741	ENSDARG00000062173
-6.49383	0.00342856	inositol(myo)-1(or 4)-monophosphatase 2	impa2	ZDB-GENE-050522-349	553595	ENSDARG00000059411
-4.50888	0.00342856	lysyl oxidase-like 3b	loxl3b	ZDB-GENE-030131-8210	336266	ENSDARG00000039563
-6.884	0.00343682	cyclin Y-like 1	ccnyl1	ZDB-GENE-060929-732	767752	ENSDARG00000099692
-2.54587	0.003463	2,4-dienoyl CoA reductase 2, peroxisomal	decr2	ZDB-GENE-040426-2612	406623	ENSDARG00000045257
-7.68956	0.00348695	growth arrest-specific 8	gas8	ZDB-GENE-030131-1980	323260	ENSDARG00000101431
-2.41175	0.00353512	branched chain keto acid dehydrogenase E1, beta polypeptide, like	bckdhbl	ZDB-GENE-060830-1	555648	ENSDARG00000093569
-2.77083	0.00354436	mediator complex subunit 30	med30	ZDB-GENE-040426-1676	393690	ENSDARG00000101115
-3.8011	0.0035602	vesicle transport through interaction with t-SNAREs 1B	vti1b	ZDB-GENE-040426-1148	394011	ENSDARG00000039270
-4.49025	0.00356575	katanin p60 subunit A-like 1	katnal1	ZDB-GENE-041114-141	492790	ENSDARG00000099156
-6.85711	0.00357015	Tax1 (human T-cell leukemia virus type I) binding protein 1a	tax1bp1a	ZDB-GENE-060503-587	561219	ENSDARG00000098288
-3.7824	0.00357318	potassium inwardly-rectifying channel, subfamily J, member 13	kcnj13	ZDB-GENE-070129-1	555691	ENSDARG00000043443
-2.07547	0.00357501	si:dkey-22i16.2	si:dkey-22i16.2	ZDB-GENE-090312-66	100001558	ENSDARG00000029898
-3.28729	0.00357558	leucine-rich repeat containing G protein-coupled receptor 4	lgr4	ZDB-GENE-111013-1	558825	ENSDARG00000060542
-6.8709	0.00359219	pleckstrin homology-like domain, family A, member 3	phlda3	ZDB-GENE-030616-267	368779	ENSDARG00000037804
-5.45909	0.00359487	phosphofructokinase, muscle b	pfkmb	ZDB-GENE-081114-1	568001	ENSDARG00000060797
-2.57384	0.00359601	zinc finger protein 292a	znf292a	ZDB-GENE-071004-18	100002269	ENSDARG00000016763
-7.6879	0.00362993	leukotriene B4 receptor 2a	ltb4r2a	ZDB-GENE-140106-272	100535026	ENSDARG00000088615
-2.76945	0.00364194	RNA polymerase II subunit M	polr2m	ZDB-GENE-160728-95	100003720	ENSDARG00000074968
-3.54019	0.00364966	synaptotagmin XIa	syt11a	ZDB-GENE-040426-2815	406769	ENSDARG00000057913
-7.66261	0.00365369	sema domain, immunoglobulin domain (Ig), transmembrane domain (TM) and short cytoplasmic domain, (semaphorin) 4Ba	sema4ba	ZDB-GENE-070705-31	572261	ENSDARG00000074414
-3.24394	0.00366983	kinase D-interacting substrate 220a	kidins220a	ZDB-GENE-041014-170	570732	ENSDARG00000031240
-4.53578	0.00367207	leucine rich repeat containing 1	lrrc1	ZDB-GENE-050320-1	541316	ENSDARG00000102684
-2.86849	0.00368534	poly-U binding splicing factor a	puf60a	ZDB-GENE-030131-2891	562370	ENSDARG00000032175
-3.4068	0.00368889	furry homolog b (Drosophila)	fryb	ZDB-GENE-080215-5	792949	ENSDARG00000056001
-5.81056	0.00369511	ankyrin repeat domain 46b	ankrd46b	ZDB-GENE-050114-7	402888	ENSDARG00000015780
-6.6099	0.00371044	contactin 4	cntn4	ZDB-GENE-060929-776	571349	ENSDARG00000098161
-3.50115	0.00371044	TIP41, TOR signaling pathway regulator-like (S. cerevisiae)	tiprl	ZDB-GENE-040426-1611	393636	ENSDARG00000032353
-4.36194	0.00372685	AU RNA binding protein/enoyl-CoA hydratase	auh	ZDB-GENE-040801-95	445182	ENSDARG00000042975
-2.60327	0.00372801	tyrosylprotein sulfotransferase 1	tpst1	ZDB-GENE-000210-10	30677	ENSDARG00000073872
-8.39837	0.00373452	si:cabz01076231.1	si:cabz01076231.1	ZDB-GENE-160728-151	101886622	ENSDARG00000105631
-7.29663	0.00374077	neuron navigator 2a	nav2a	ZDB-GENE-120502-3	100333160	ENSDARG00000073688
-4.60938	0.00374077	immunoglobulin (CD79A) binding protein 1	igbp1	ZDB-GENE-040426-2928	406843	ENSDARG00000002184
-7.36592	0.00375343	discs, large homolog 1 (Drosophila)	dlg1	ZDB-GENE-010724-8	114446	ENSDARG00000009677
-2.78876	0.00375343	nanos homolog 1	nanos1	ZDB-GENE-030131-1623	322903	ENSDARG00000078976
-2.77782	0.00375343	DCN1, defective in cullin neddylation 1, domain containing 4 (S. cerevisiae)	dcun1d4	ZDB-GENE-041014-248	556765	ENSDARG00000092394
-5.82704	0.00376434	unc-5 netrin receptor B	unc5b	ZDB-GENE-041213-1	494130	ENSDARG00000033327
-7.56829	0.00377363	crystallin, beta A2a	cryba2a	ZDB-GENE-040625-8	415139	ENSDARG00000030349
-3.81477	0.00381404	transmembrane and tetratricopeptide repeat containing 4	tmtc4	ZDB-GENE-070912-148	560605	ENSDARG00000020447
-2.69661	0.00381498	zgc:91849	zgc:91849	ZDB-GENE-040718-438	572021	ENSDARG00000104716
-2.57063	0.00383201	Fas apoptotic inhibitory molecule b	faimb	ZDB-GENE-040718-91	436668	ENSDARG00000020814
-6.83354	0.00385184	RMI1, RecQ mediated genome instability 1, homolog (S. cerevisiae)	rmi1	ZDB-GENE-040426-829	393149	ENSDARG00000041376
-2.59153	0.00385184	ring finger protein 14	rnf14	ZDB-GENE-040625-65	415177	ENSDARG00000043905
-4.86483	0.00385407	BCAR3, NSP family adaptor protein	bcar3	ZDB-GENE-080513-4	570610	ENSDARG00000016981
-2.96699	0.00385911	polyglutamine binding protein 1	pqbp1	ZDB-GENE-030616-158	796523	ENSDARG00000029724
-6.3849	0.00391397	solute carrier family 25 (mitochondrial carrier; citrate transporter), member 1a	slc25a1a	ZDB-GENE-040426-1172	393579	ENSDARG00000057110
-3.43104	0.00391397	zgc:112175	zgc:112175	ZDB-GENE-050417-220	550414	ENSDARG00000037810
-2.22363	0.00391816	NOTCH regulated ankyrin repeat protein a	nrarpa	ZDB-GENE-030515-6	353224	ENSDARG00000091419
-3.24419	0.00397437	melanin-concentrating hormone receptor 2-like	LOC558520	NA	558520	ENSDARG00000036117
-3.79412	0.00398238	protocadherin 18b	pcdh18b	ZDB-GENE-080804-1	562031	ENSDARG00000052494
-3.22183	0.00400262	NudC domain containing 2	nudcd2	ZDB-GENE-040801-49	445145	ENSDARG00000078059
-3.01661	0.00401885	ubiquinol-cytochrome c reductase complex assembly factor 2	uqcc2	ZDB-GENE-040426-1726	393731	ENSDARG00000011272
-7.65407	0.00402614	crestin	crestin	ZDB-GENE-000208-13	30186	ENSDARG00000105570
-2.97038	0.00407995	NA	NA	NA	NA	ENSDARG00000092252
-3.09347	0.00408641	regulator of G protein signaling 3b	rgs3b	ZDB-GENE-060531-24	557360	ENSDARG00000035132
-2.83357	0.00408641	Yes-associated protein 1	yap1	ZDB-GENE-030131-9710	561411	ENSDARG00000068401
-2.38971	0.00412646	si:zfos-80g12.1	si:zfos-80g12.1	ZDB-GENE-160114-34	100149048	ENSDARG00000102379
-2.67827	0.00413535	plexin b1b	plxnb1b	ZDB-GENE-090812-4	570222	ENSDARG00000017211
-4.77743	0.00413854	NA	NA	NA	NA	ENSDARG00000103810
-6.13017	0.00415454	NA	NA	NA	NA	ENSDARG00000060518
-3.89457	0.00417308	6-phosphogluconolactonase	pgls	ZDB-GENE-040822-9	445494	ENSDARG00000021233
-7.80865	0.0041939	peroxisomal biogenesis factor 5-like b	pex5lb	ZDB-GENE-111221-1	100332270	ENSDARG00000074403
-5.07757	0.00419576	zgc:165551	zgc:165551	ZDB-GENE-030131-6292	100003969	ENSDARG00000100024
-4.95464	0.00419576	zinc finger protein 839	znf839	ZDB-GENE-030131-4936	566882	ENSDARG00000076988
-2.96311	0.00420826	zgc:153115	zgc:153115	ZDB-GENE-061013-418	768186	ENSDARG00000069342
-3.33299	0.00422276	ELOVL fatty acid elongase 6	elovl6	ZDB-GENE-030114-1	317738	ENSDARG00000004402
-4.29643	0.0042426	Sin3A-associated protein b	sap130b	ZDB-GENE-070912-570	335897	ENSDARG00000079352
-3.13077	0.0042426	guanine nucleotide binding protein (G protein), gamma 13b	gng13b	ZDB-GENE-040718-97	436673	ENSDARG00000037921
-3.9863	0.00424281	myelin protein zero	mpz	ZDB-GENE-010724-4	114417	ENSDARG00000038609
-7.6378	0.0043089	UDP-glucose glycoprotein glucosyltransferase 2	uggt2	ZDB-GENE-050517-21	497542	ENSDARG00000062089
-2.99154	0.00430983	inositol polyphosphate-4-phosphatase type II B	inpp4b	ZDB-GENE-090312-97	560006	ENSDARG00000075201
-6.4735	0.00436652	exonuclease 3'-5' domain containing 2	exd2	ZDB-GENE-030131-6387	334455	ENSDARG00000016117
-4.44026	0.00438751	thymosin beta 2	tmsb2	ZDB-GENE-070126-5	566329	ENSDARG00000092970
-3.46861	0.00442613	NA	NA	NA	NA	ENSDARG00000077139
-7.29945	0.00446313	somatostatin 6	sst6	ZDB-GENE-081022-199	794095	ENSDARG00000093804
-4.00787	0.00446313	equilibrative nucleoside transporter 2-like	LOC100334018	NA	100334018	ENSDARG00000099078
-3.03342	0.00450197	insulin receptor substrate 1	irs1	ZDB-GENE-030131-872	559281	ENSDARG00000054087
-3.85528	0.00451231	integrin, beta 5	itgb5	ZDB-GENE-030131-6022	563556	ENSDARG00000012942
-4.6481	0.0045242	solute carrier family 16, member 13 (monocarboxylic acid transporter 13)	slc16a13	ZDB-GENE-120907-2	793210	ENSDARG00000055342
-2.68237	0.0045242	nebulin-related anchoring protein	nrap	ZDB-GENE-060616-224	724004	ENSDARG00000009341
-3.87775	0.00453275	zinc finger protein 367	znf367	ZDB-GENE-050417-231	550421	ENSDARG00000021086
-2.61505	0.00453401	proteolipid protein 1b	plp1b	ZDB-GENE-030710-6	368234	ENSDARG00000011929
-2.89687	0.00453588	ribosomal protein S6 kinase, polypeptide 4	rps6ka4	ZDB-GENE-060526-284	561959	ENSDARG00000044436
-2.92692	0.00458596	lipin 1	lpin1	ZDB-GENE-080722-2	799099	ENSDARG00000020239
-7.62697	0.00461185	Dab, reelin signal transducer, homolog 1b (Drosophila)	dab1b	ZDB-GENE-060421-7958	678641	ENSDARG00000003290
-4.00371	0.00462024	signal-induced proliferation-associated 1 like 2	sipa1l2	ZDB-GENE-050208-66	497350	ENSDARG00000061640
-3.55865	0.00462233	matrix metallopeptidase 2	mmp2	ZDB-GENE-030131-9123	337179	ENSDARG00000017676
-6.9904	0.00462338	CXXC finger 4	cxxc4	ZDB-GENE-090313-179	100006754	ENSDARG00000077817
-8.44613	0.00463532	gamma-aminobutyric acid (GABA) A receptor, alpha 6a	gabra6a	ZDB-GENE-040426-1692	393704	ENSDARG00000075058
-3.01569	0.00463532	cell division cycle associated 7a	cdca7a	ZDB-GENE-050417-29	550236	ENSDARG00000077620
-2.04922	0.00463896	inositol polyphosphate-5-phosphatase Ka	inpp5ka	ZDB-GENE-070410-101	100037338	ENSDARG00000099563
-2.7836	0.0046705	MAX network transcriptional repressor b	mntb	ZDB-GENE-070820-8	556663	ENSDARG00000073988
-6.1385	0.00467195	fleer	flr	ZDB-GENE-070117-2066	797829	ENSDARG00000038024
-7.61735	0.00467438	EYA transcriptional coactivator and phosphatase 1	eya1	ZDB-GENE-990712-18	30436	ENSDARG00000014259
-7.60169	0.00467438	si: dkey-225f5.4	si: dkey-225f5.4	ZDB-GENE-030131-305	100000219	ENSDARG00000101975
-3.17036	0.00467438	phosphoinositide-3-kinase, regulatory subunit 3b (gamma)	pik3r3b	ZDB-GENE-040426-743	100000252	ENSDARG00000034409
-3.11019	0.00468911	eukaryotic translation initiation factor 2B, subunit 5 epsilon	eif2b5	ZDB-GENE-030131-5364	563613	ENSDARG00000074995
-6.64532	0.00471084	nuclear receptor subfamily 2, group F, member 5	nr2f5	ZDB-GENE-990415-253	30427	ENSDARG00000033172
-4.22264	0.00473794	solute carrier family 15 (oligopeptide transporter), member 2	slc15a2	ZDB-GENE-030131-5866	556684	ENSDARG00000032010
-6.5915	0.00475122	si:ch211-161m3.2	si:ch211-161m3.2	ZDB-GENE-110914-154	561920	ENSDARG00000096058
-2.26773	0.00475373	developmentally regulated GTP binding protein 1	drg1	ZDB-GENE-030131-8767	336823	ENSDARG00000039345
-5.90102	0.00476105	NECAP endocytosis associated 1	necap1	ZDB-GENE-040426-1682	393695	ENSDARG00000020798
-8.3577	0.004796	oxysterol binding protein 2	osbp2	ZDB-GENE-091113-18	794414	ENSDARG00000053487
-5.22518	0.00480753	LIM homeobox 2b	lhx2b	ZDB-GENE-051220-1	791744	ENSDARG00000031222
-7.72195	0.00481156	SAM domain, SH3 domain and nuclear localisation signals 1b	samsn1b	ZDB-GENE-041010-135	450018	ENSDARG00000078647
-7.33373	0.00489745	si:dkey-40c11.2	si:dkey-40c11.2	ZDB-GENE-060526-300	798260	ENSDARG00000032482
-6.71514	0.00490346	elaC ribonuclease Z 2	elac2	ZDB-GENE-041111-227	492652	ENSDARG00000034060
-7.55706	0.00493524	S100 calcium binding protein V2	s100v2	ZDB-GENE-030131-8909	336965	ENSDARG00000070702
-6.9471	0.00494051	UDP glucuronosyltransferase 1 family, polypeptide B5	ugt1b5	ZDB-GENE-080227-14	100384899	ENSDARG00000089507
-2.95097	0.00497696	kinesin family member 3B	kif3b	ZDB-GENE-050119-3	100101641	ENSDARG00000101120
-2.54502	0.00497696	centrosomal protein 290	cep290	ZDB-GENE-041111-243	560588	ENSDARG00000062727
-5.67669	0.0050242	Cdc42 guanine nucleotide exchange factor (GEF) 9b	arhgef9b	ZDB-GENE-030131-7745	560923	ENSDARG00000078624
-3.17358	0.0050242	carboxymethylenebutenolidase homolog (Pseudomonas)	cmbl	ZDB-GENE-071004-21	100151256	ENSDARG00000073786
-2.63396	0.0050242	si:dkey-91m11.5	si:dkey-91m11.5	ZDB-GENE-060503-932	560226	ENSDARG00000042329
-7.59315	0.00503662	protein phosphatase, Mg2+/Mn2+ dependent, 1E	ppm1e	ZDB-GENE-070326-2	553417	ENSDARG00000026499
-3.28555	0.00503662	mitoguardin 1	miga1	ZDB-GENE-041010-193	450070	ENSDARG00000020596
-2.43599	0.00503895	si:dkey-185e18.7	si:dkey-185e18.7	ZDB-GENE-141215-72	795266	ENSDARG00000088924
-2.67177	0.00504336	TSR2, 20S rRNA accumulation, homolog (S. cerevisiae)	tsr2	ZDB-GENE-021231-2	317639	ENSDARG00000005772
-3.36143	0.00504786	DnaJ (Hsp40) homolog, subfamily C, member 16 like	dnajc16l	ZDB-GENE-130530-696	556590	ENSDARG00000060725
-6.82588	0.00507505	cilia and flagella associated protein 36	cfap36	ZDB-GENE-060421-8162	678564	ENSDARG00000037079
-2.81524	0.00512496	neural cell adhesion molecule 1b	ncam1b	ZDB-GENE-010822-2	114442	ENSDARG00000007220
-3.55856	0.00514653	zinc finger, CCHC domain containing 11	zcchc11	ZDB-GENE-030131-2403	323683	ENSDARG00000070271
-3.38922	0.00515353	striatin, calmodulin binding protein	strn	ZDB-GENE-070112-1172	791160	ENSDARG00000100011
-5.45506	0.00516365	MLLT3, super elongation complex subunit	mllt3	ZDB-GENE-050417-356	550517	ENSDARG00000006754
-4.56569	0.005166	prolactin receptor a	prlra	ZDB-GENE-080103-2	407651	ENSDARG00000016570
-6.86036	0.0051758	zgc:91818	zgc:91818	ZDB-GENE-040718-446	436966	ENSDARG00000056704
-3.46839	0.00523083	zgc:63733	zgc:63733	ZDB-GENE-040426-1249	393591	ENSDARG00000104285
-6.73345	0.00524565	A kinase (PRKA) anchor protein 11	akap11	ZDB-GENE-090804-1	558595	ENSDARG00000075435
-2.04943	0.00524702	TSC22 domain family, member 1	tsc22d1	ZDB-GENE-030131-7785	335842	ENSDARG00000038306
-2.46677	0.00530409	NA	NA	NA	NA	ENSDARG00000034555
-3.12937	0.00532738	lysyl oxidase-like 2a	loxl2a	ZDB-GENE-070818-1	565508	ENSDARG00000044010
-7.54812	0.00533553	reticulocalbin 3, EF-hand calcium binding domain	rcn3	ZDB-GENE-040625-175	415248	ENSDARG00000037961
-2.82411	0.00533553	SRY (sex determining region Y)-box 6	sox6	ZDB-GENE-081120-6	567154	ENSDARG00000015536
-3.63027	0.00535026	fukutin	fktn	ZDB-GENE-070410-96	100006345	ENSDARG00000059437
-3.96692	0.00536961	meiosis-specific nuclear structural 1	mns1	ZDB-GENE-030521-42	573382	ENSDARG00000060169
-2.72832	0.00540756	tweety family member 1	ttyh1	ZDB-GENE-100922-257	100537642	ENSDARG00000076804
-6.18228	0.00541242	neuronal cell adhesion molecule a	nrcama	ZDB-GENE-041210-235	556537	ENSDARG00000006396
-3.9567	0.00545929	zic family member 2 (odd-paired homolog, Drosophila), a	zic2a	ZDB-GENE-000710-4	58077	ENSDARG00000015554
-3.33488	0.00545942	F-box and WD repeat domain containing 4	fbxw4	ZDB-GENE-000516-1	58035	ENSDARG00000033551
-2.82418	0.00547142	teleost multiple tissue opsin 2a	tmtops2a	ZDB-GENE-130129-3	568691	ENSDARG00000061515
-3.52231	0.00550125	ribosomal modification protein rimK-like family member A	rimkla	ZDB-GENE-040912-20	447815	ENSDARG00000016830
-2.22537	0.00550432	SPC25, NDC80 kinetochore complex component, homolog (S. cerevisiae)	spc25	ZDB-GENE-060810-13	100144563	ENSDARG00000078433
-3.9834	0.00553268	flj13639	flj13639	ZDB-GENE-030131-8104	677747	ENSDARG00000010764
-7.44991	0.00553446	LIM and calponin homology domains 1a	limch1a	ZDB-GENE-090312-153	561940	ENSDARG00000074275
-7.0645	0.00554985	transmembrane protein 141	tmem141	ZDB-GENE-060929-272	767658	ENSDARG00000101963
-2.9885	0.00556508	GTP cyclohydrolase I feedback regulator	gchfr	ZDB-GENE-040426-1731	393735	ENSDARG00000098588
-6.62509	0.00559443	si:dkey-33c14.7	si:dkey-33c14.7	ZDB-GENE-131127-528	103909624	ENSDARG00000097391
-5.99847	0.00559443	sarcosine dehydrogenase	sardh	ZDB-GENE-040426-996	394103	ENSDARG00000058102
-4.24122	0.00560521	Bardet-Biedl syndrome 2	bbs2	ZDB-GENE-020801-1	259187	ENSDARG00000041621
-4.21328	0.00560521	protein phosphatase 1 regulatory subunit 9A-like B	ppp1r9alb	ZDB-GENE-090312-99	100007681	ENSDARG00000074575
-2.27848	0.00562377	im:6904045	im:6904045	ZDB-GENE-050506-75	552994	ENSDARG00000052417
-7.49957	0.00565324	membrane protein, palmitoylated 2b (MAGUK p55 subfamily member 2)	mpp2b	ZDB-GENE-040704-70	431770	ENSDARG00000010957
-2.84881	0.00568922	exosome component 8	exosc8	ZDB-GENE-030131-1736	323016	ENSDARG00000068755
-4.40211	0.00571571	embryonal Fyn-associated substrate	efs	ZDB-GENE-030131-1658	100333297	ENSDARG00000088835
-2.05634	0.00571571	dishevelled associated activator of morphogenesis 1a	daam1a	ZDB-GENE-030911-6	557451	ENSDARG00000015059
-3.25692	0.00573731	leptin receptor	lepr	ZDB-GENE-080104-1	567241	ENSDARG00000070961
-3.2301	0.00575094	protein phosphatase 1, regulatory (inhibitor) subunit 14Bb	ppp1r14bb	ZDB-GENE-030616-595	100000577	ENSDARG00000030161
-6.89175	0.00580224	bone morphogenetic protein receptor, type II b (serine/threonine kinase)	bmpr2b	ZDB-GENE-070618-2	555655	ENSDARG00000020057
-2.76554	0.0058116	si:dkey-121a11.3	si:dkey-121a11.3	ZDB-GENE-050208-417	566840	ENSDARG00000071458
-2.74377	0.00582357	NA	NA	NA	NA	ENSDARG00000101858
-2.98657	0.00588254	si:ch211-269m15.3	si:ch211-269m15.3	ZDB-GENE-141211-7	100148891	ENSDARG00000076920
-2.65819	0.00588254	microtubule-associated protein 9	map9	ZDB-GENE-080225-36	565974	ENSDARG00000037276
-6.98684	0.00590053	v-akt murine thymoma viral oncogene homolog 3b	akt3b	ZDB-GENE-110309-3	100149794	ENSDARG00000087205
-6.53495	0.00591022	LSM10, U7 small nuclear RNA associated	lsm10	ZDB-GENE-090508-7	100536270	ENSDARG00000101222
-3.47447	0.00592592	coiled-coil domain containing 30	ccdc30	ZDB-GENE-130530-667	563478	ENSDARG00000056961
-3.34864	0.0059484	si:dkey-222h21.7	si:dkey-222h21.7	ZDB-GENE-081031-33	100332268	ENSDARG00000095578
-3.17052	0.0059484	calcium binding and coiled-coil domain 1a	calcoco1a	ZDB-GENE-030131-6911	334971	ENSDARG00000036695
-7.4317	0.00596834	flotillin 1a	flot1a	ZDB-GENE-020430-1	561345	ENSDARG00000001710
-5.47147	0.00597189	LIM domain only 3	lmo3	ZDB-GENE-050522-201	553774	ENSDARG00000008720
-2.47517	0.00598036	ADAM metallopeptidase with thrombospondin type 1 motif, 10	adamts10	ZDB-GENE-081104-414	564734	ENSDARG00000075188
-3.55199	0.0059959	transmembrane protein 161B	tmem161b	ZDB-GENE-040426-2693	406680	ENSDARG00000055989
-2.59875	0.00599718	nuclear casein kinase and cyclin-dependent kinase substrate 1b	nucks1b	ZDB-GENE-030131-4544	553506	ENSDARG00000012777
-3.03022	0.00605079	mannosyl (alpha-1,6-)-glycoprotein beta-1,2-N-acetylglucosaminyltransferase	mgat2	ZDB-GENE-070410-54	100000478	ENSDARG00000052408
-3.25167	0.00608812	ubiquitin-like domain containing CTD phosphatase 1	ublcp1	ZDB-GENE-040718-3	792145	ENSDARG00000044492
-4.39997	0.00613629	eph receptor B6	ephb6	ZDB-GENE-100922-51	572411	ENSDARG00000057729
-2.74425	0.00613629	mitochondrial ribosomal protein L3	mrpl3	ZDB-GENE-030131-8227	336283	ENSDARG00000103318
-4.08936	0.00621556	fucosyltransferase 10	fut10	ZDB-GENE-081022-183	497615	ENSDARG00000100322
-2.93296	0.00622762	immunoglobulin superfamily, member 9b	igsf9b	ZDB-GENE-060810-28	553348	ENSDARG00000010408
-2.1778	0.00628794	ventral anterior homeobox 1	vax1	ZDB-GENE-030904-9	373870	ENSDARG00000021916
-2.7613	0.0062965	CD82 molecule a	cd82a	ZDB-GENE-030131-2818	324098	ENSDARG00000019098
-2.1633	0.00631511	sphingomyelin phosphodiesterase 5	smpd5	ZDB-GENE-061110-22	567592	ENSDARG00000059811
-3.17162	0.00635408	discs, large homolog 5b (Drosophila), tandem duplicate 1	dlg5b.1	ZDB-GENE-120206-4	101883945	ENSDARG00000090949
-6.16789	0.00638492	NA	NA	NA	NA	ENSDARG00000094171
-3.7574	0.00639208	jumonji, AT rich interactive domain 2b	jarid2b	ZDB-GENE-060503-246	558456	ENSDARG00000062268
-6.90055	0.00643313	ELOVL fatty acid elongase 4a	elovl4a	ZDB-GENE-040426-1767	393769	ENSDARG00000006773
-5.80008	0.00644815	tetratricopeptide repeat domain 12	ttc12	ZDB-GENE-071016-4	563791	ENSDARG00000056896
-2.61274	0.00645567	BEN domain containing 5	bend5	ZDB-GENE-081104-460	566161	ENSDARG00000075624
-3.15762	0.00647268	transmembrane anterior posterior transformation 1b	tapt1b	ZDB-GENE-030131-4025	559710	ENSDARG00000061143
-7.38816	0.00650083	NA	NA	NA	NA	ENSDARG00000098495
-5.67421	0.00650958	synuclein, gamma b (breast cancer-specific protein 1)	sncgb	ZDB-GENE-050522-235	553679	ENSDARG00000098380
-2.84011	0.00650958	utrophin	utrn	ZDB-GENE-070228-6	100034367	ENSDARG00000100222
-2.29162	0.00651458	si:dkey-239h2.3	si:dkey-239h2.3	ZDB-GENE-081104-383	100537903	ENSDARG00000092033
-8.1653	0.00653331	zinc finger protein 281b	znf281b	ZDB-GENE-050220-1	503523	ENSDARG00000035910
-2.92071	0.00653331	pyruvate dehydrogenase kinase, isozyme 4	pdk4	ZDB-GENE-060503-754	561007	ENSDARG00000054848
-8.10679	0.00653745	NA	NA	NA	NA	ENSDARG00000097281
-4.18791	0.00654563	heat shock protein b8	hspb8	ZDB-GENE-030131-2480	791580	ENSDARG00000058365
-2.97064	0.00655654	NA	NA	NA	NA	ENSDARG00000104136
-3.40212	0.00656281	serpin peptidase inhibitor, clade H (heat shock protein 47), member 1b	serpinh1b	ZDB-GENE-990415-93	30449	ENSDARG00000019949
-2.02449	0.00657762	complement component 8, beta polypeptide	c8b	ZDB-GENE-070912-163	793127	ENSDARG00000039517
-3.39632	0.00658439	si:ch211-11n16.2	si:ch211-11n16.2	ZDB-GENE-041008-77	563140	ENSDARG00000099779
-3.33725	0.00660865	si:ch1073-184j22.2	si:ch1073-184j22.2	ZDB-GENE-081104-32	100005114	ENSDARG00000078598
-7.40574	0.00660917	neural cell adhesion molecule 2	ncam2	ZDB-GENE-010822-1	114441	ENSDARG00000017466
-7.32612	0.00660917	NA	NA	NA	NA	ENSDARG00000073998
-2.18965	0.00660917	NA	NA	NA	NA	ENSDARG00000093469
-2.69719	0.00670295	si:ch73-181d5.4	si:ch73-181d5.4	ZDB-GENE-100922-118	100538306	ENSDARG00000057907
-2.59868	0.00671473	FGGY carbohydrate kinase domain containing	fggy	ZDB-GENE-040426-2461	406567	ENSDARG00000038667
-7.45299	0.00675367	itchy E3 ubiquitin protein ligase a	itcha	ZDB-GENE-120919-4	100331274	ENSDARG00000074903
-2.54908	0.00676589	D site albumin promoter binding protein a	dbpa	ZDB-GENE-060503-802	565056	ENSDARG00000063014
-5.14789	0.00676661	sorting nexin 19a	snx19a	ZDB-GENE-060526-204	100170806	ENSDARG00000061101
-4.09372	0.00683739	intraflagellar transport 74	ift74	ZDB-GENE-040718-81	436658	ENSDARG00000023495
-3.29645	0.00685854	K(lysine) acetyltransferase 5b	kat5b	ZDB-GENE-030131-985	503731	ENSDARG00000045951
-3.36253	0.00688021	actin-like 6A	actl6a	ZDB-GENE-020419-36	192313	ENSDARG00000070828
-2.07827	0.00689813	TSC complex subunit 2	tsc2	ZDB-GENE-030131-2702	567524	ENSDARG00000103125
-2.83225	0.00692583	G protein-coupled receptor kinase 7b	grk7b	ZDB-GENE-030904-3	373871	ENSDARG00000055534
-2.89543	0.00694467	solute carrier family 38, member 3b	slc38a3b	ZDB-GENE-121120-3	101884924	ENSDARG00000091061
-2.66129	0.00694467	copine-8	LOC101886030	NA	101886030	ENSDARG00000102191
-8.13581	0.0069449	tubulin tyrosine ligase-like family, member 6	ttll6	ZDB-GENE-080107-1	564075	ENSDARG00000054023
-3.16115	0.00698109	disco-interacting protein 2 homolog Cb	dip2cb	ZDB-GENE-070912-589	569986	ENSDARG00000025513
-5.10433	0.00700328	neuropilin 2a	nrp2a	ZDB-GENE-040611-2	405901	ENSDARG00000096546
-3.36247	0.00701745	zgc:158258	zgc:158258	ZDB-GENE-070112-2272	791186	ENSDARG00000070229
-7.0769	0.00710986	SRSF protein kinase 1b	srpk1b	ZDB-GENE-070112-2292	791187	ENSDARG00000031560
-6.91668	0.00712188	caveolin 2	cav2	ZDB-GENE-040625-164	415240	ENSDARG00000052000
-3.37291	0.00712188	podocalyxin-like 2	podxl2	ZDB-GENE-030131-6241	563754	ENSDARG00000104419
-2.90843	0.00712188	zmp:0000001138	zmp:0000001138	ZDB-GENE-140106-98	100002901	ENSDARG00000071168
-3.68607	0.00718971	zgc:158785	zgc:158785	ZDB-GENE-070112-1712	791214	ENSDARG00000062959
-2.72247	0.00718971	thimet oligopeptidase 1	thop1	ZDB-GENE-040718-47	436628	ENSDARG00000013776
-3.31845	0.00720611	splA/ryanodine receptor domain and SOCS box containing 4a	spsb4a	ZDB-GENE-070911-3	557906	ENSDARG00000016084
-3.26905	0.00727914	stathmin-like 4	stmn4	ZDB-GENE-040426-2732	406710	ENSDARG00000030106
-2.91009	0.00728997	starmaker	stm	ZDB-GENE-031112-4	386700	ENSDARG00000035694
-2.99449	0.00731914	EGF-like repeats and discoidin I-like domains 3b	edil3b	ZDB-GENE-090312-42	571937	ENSDARG00000060877
-6.73598	0.00735303	signal-induced proliferation-associated 1 like 1	sipa1l1	ZDB-GENE-030131-9909	562521	ENSDARG00000020134
-6.53116	0.00735624	ets variant 5b	etv5b	ZDB-GENE-991228-4	30452	ENSDARG00000044511
-3.21678	0.0073663	SRSF protein kinase 1a	srpk1a	ZDB-GENE-030131-2399	323679	ENSDARG00000073997
-3.17728	0.0073732	protein O-fucosyltransferase 1	pofut1	ZDB-GENE-040303-2	403029	ENSDARG00000008953
-3.54445	0.00745432	spermatogenesis associated 20	spata20	ZDB-GENE-030131-7269	567862	ENSDARG00000013880
-3.42118	0.00752681	zgc:66433	zgc:66433	ZDB-GENE-030131-9832	321250	ENSDARG00000071697
-2.36151	0.00752977	transmembrane p24 trafficking protein 4	tmed4	ZDB-GENE-040625-140	415224	ENSDARG00000024954
-3.02949	0.00757807	phosphopantothenoylcysteine decarboxylase	ppcdc	ZDB-GENE-040426-1749	393753	ENSDARG00000033020
-2.59386	0.00757807	actin related protein 2/3 complex, subunit 5-like, a	arpc5la	ZDB-GENE-040426-1453	393550	ENSDARG00000041720
-2.14195	0.00759934	ATR serine/threonine kinase	atr	ZDB-GENE-070912-458	567770	ENSDARG00000079625
-8.07177	0.00762936	matrix metallopeptidase 15a	mmp15a	ZDB-GENE-070817-4	561041	ENSDARG00000051962
-3.51503	0.00764272	NA	NA	NA	NA	ENSDARG00000101485
-7.41002	0.00765957	IBA57 homolog, iron-sulfur cluster assembly	iba57	ZDB-GENE-060929-712	100330979	ENSDARG00000063446
-5.52436	0.00766784	solute carrier family 8 (sodium/calcium exchanger), member 1a	slc8a1a	ZDB-GENE-050809-1	553489	ENSDARG00000013422
-2.72628	0.00772648	NudC domain containing 3	nudcd3	ZDB-GENE-040426-2255	406472	ENSDARG00000098361
-2.63366	0.00774706	solute carrier family 39, member 9	slc39a9	ZDB-GENE-060314-3	541413	ENSDARG00000070447
-2.8605	0.00776737	glypican 4	gpc4	ZDB-GENE-011119-1	118437	ENSDARG00000015472
-6.40863	0.00777899	catechol-O-methyltransferase b	comtb	ZDB-GENE-040724-164	565370	ENSDARG00000025679
-6.72129	0.00780601	phosphatidylinositol transfer protein, alpha b	pitpnab	ZDB-GENE-110408-51	100333060	ENSDARG00000044091
-2.67317	0.00786779	glycine cleavage system protein H (aminomethyl carrier), a	gcsha	ZDB-GENE-050320-18	541329	ENSDARG00000091655
-6.74607	0.00789425	isthmin 2b	ism2b	ZDB-GENE-050523-4	553163	ENSDARG00000053859
-2.46498	0.00790779	polypyrimidine tract binding protein 2b	ptbp2b	ZDB-GENE-060810-49	562434	ENSDARG00000015901
-3.09177	0.0079401	mechanistic target of rapamycin kinase	mtor	ZDB-GENE-030131-2974	324254	ENSDARG00000053196
-3.29668	0.0080572	TAF6-like RNA polymerase II, p300/CBP-associated factor (PCAF)-associated factor	taf6l	ZDB-GENE-030131-6789	557363	ENSDARG00000079684
-5.04074	0.00810096	RNA-binding region (RNP1, RRM) containing 3	rnpc3	ZDB-GENE-060312-35	565672	ENSDARG00000011247
-2.7842	0.00812592	CCR4-NOT transcription complex, subunit 4a	cnot4a	ZDB-GENE-090313-262	569055	ENSDARG00000007045
-3.03037	0.00814574	proline rich Gla (G-carboxyglutamic acid) 1	prrg1	ZDB-GENE-041010-20	449775	ENSDARG00000043283
-7.47358	0.00817855	zgc:110269	zgc:110269	ZDB-GENE-050417-81	550274	ENSDARG00000012325
-3.27063	0.00818784	serine incorporator 4	serinc4	ZDB-GENE-121031-1	570112	ENSDARG00000044815
-3.2523	0.00819907	NA	NA	NA	NA	ENSDARG00000103065
-2.85866	0.00823114	anaphase promoting complex subunit 4	anapc4	ZDB-GENE-041212-10	494046	ENSDARG00000032237
-2.84711	0.00824294	RasGEF domain family, member 1Bb	rasgef1bb	ZDB-GENE-040801-220	445085	ENSDARG00000044251
-3.76998	0.00825871	BCL6 corepressor-like 1	bcorl1	ZDB-GENE-130530-838	792710	ENSDARG00000077912
-3.77981	0.00832433	naked cuticle homolog 1 (Drosophila)	nkd1	ZDB-GENE-061108-3	751108	ENSDARG00000020053
-3.22451	0.00834692	acyl-CoA synthetase short chain family member 3	acss3	ZDB-GENE-060503-816	566019	ENSDARG00000032218
-8.08487	0.00840044	zgc:77752	zgc:77752	ZDB-GENE-040426-1867	393862	ENSDARG00000042387
-2.81641	0.00840176	notchless homolog 1 (Drosophila)	nle1	ZDB-GENE-050522-321	553606	ENSDARG00000057105
-2.44758	0.00842439	cell growth regulator with EF-hand domain 1	cgref1	ZDB-GENE-131121-137	559576	ENSDARG00000075444
-2.43854	0.00842692	vascular endothelial growth factor Ba	vegfba	ZDB-GENE-120510-3	101885552	ENSDARG00000090997
-2.52434	0.00842999	tRNA isopentenyltransferase 1	trit1	ZDB-GENE-060503-297	553523	ENSDARG00000032876
-3.97609	0.00844918	glucocorticoid induced 1a	glcci1a	ZDB-GENE-031010-41	378997	ENSDARG00000008503
-3.52471	0.00844918	transmembrane and tetratricopeptide repeat containing 1	tmtc1	ZDB-GENE-070705-219	555449	ENSDARG00000063149
-3.05312	0.00844918	SWI/SNF-related, matrix-associated actin-dependent regulator of chromatin, subfamily a, containing DEAD/H box 1 b	smarcad1b	ZDB-GENE-091113-61	563175	ENSDARG00000073721
-2.59848	0.00844918	FK506 binding protein 1Ab	fkbp1ab	ZDB-GENE-040927-9	449552	ENSDARG00000033567
-4.60762	0.00848303	creatine kinase, mitochondrial 2b (sarcomeric)	ckmt2b	ZDB-GENE-040426-1654	799492	ENSDARG00000039929
-3.37074	0.00848303	sema domain, transmembrane domain (TM), and cytoplasmic domain, (semaphorin) 6E	sema6e	ZDB-GENE-040724-119	556743	ENSDARG00000000189
-7.31591	0.00849131	brambleberry	bmb	ZDB-GENE-030131-5577	559540	ENSDARG00000096603
-7.03091	0.00849857	solute carrier family 2 (facilitated glucose transporter), member 1a	slc2a1a	ZDB-GENE-030131-3158	555778	ENSDARG00000001437
-6.81745	0.00849857	si:ch211-212k18.5	si:ch211-212k18.5	ZDB-GENE-030131-379	562900	ENSDARG00000103316
-7.02386	0.00850666	inhibitor of growth family, member 2	ing2	ZDB-GENE-040718-147	436721	ENSDARG00000104907
-2.38364	0.00851828	zinc finger protein 1001	znf1001	ZDB-GENE-080213-7	798047	ENSDARG00000103777
-2.30466	0.00857348	low density lipoprotein receptor class A domain containing 4a	ldlrad4a	ZDB-GENE-060503-850	562665	ENSDARG00000070555
-3.25079	0.00858178	limb bud and heart development, like	lbhl	ZDB-GENE-030131-7637	100000094	ENSDARG00000105882
-6.69771	0.00858684	chloride channel, voltage-sensitive 4	clcn4	ZDB-GENE-061013-353	768175	ENSDARG00000035808
-2.39306	0.00862608	cryptochrome circadian clock 1ba	cry1ba	ZDB-GENE-010426-4	573209	ENSDARG00000069074
-4.37249	0.00862681	NA	NA	NA	NA	ENSDARG00000095831
-2.7354	0.00864678	zinc finger protein 983	znf983	ZDB-GENE-060503-812	560276	ENSDARG00000071714
-7.01607	0.00872201	si:cabz01071907.1	si:cabz01071907.1	ZDB-GENE-161017-109	100535504	ENSDARG00000105818
-4.30018	0.00877153	retinal homeobox gene 2	rx2	ZDB-GENE-990415-237	30473	ENSDARG00000040321
-4.81943	0.00877342	ubiquitin associated protein 1-like b	ubap1lb	ZDB-GENE-120406-5	100334622	ENSDARG00000091843
-5.06924	0.00878065	tubulin folding cofactor E	tbce	ZDB-GENE-051030-120	664760	ENSDARG00000099921
-2.21513	0.00880719	zinc finger protein 395b	znf395b	ZDB-GENE-041001-193	566703	ENSDARG00000024195
-2.42278	0.00898827	FK506 binding protein 4	fkbp4	ZDB-GENE-030131-514	321795	ENSDARG00000008447
-7.38756	0.00901165	pyruvate dehydrogenase E1 alpha 1 subunit b	pdha1b	ZDB-GENE-040718-96	436672	ENSDARG00000010555
-2.88637	0.00909722	nuclear receptor subfamily 6, group A, member 1b	nr6a1b	ZDB-GENE-040724-202	497167	ENSDARG00000014480
-2.74558	0.0090981	UTP18 small subunit (SSU) processome component	utp18	ZDB-GENE-060929-668	767797	ENSDARG00000102618
-7.19762	0.00910903	pleckstrin homology domain containing, family G (with RhoGef domain) member 2	plekhg2	ZDB-GENE-090819-1	565988	ENSDARG00000058459
-8.02456	0.00911418	pseudopodium-enriched atypical kinase 1	peak1	ZDB-GENE-100422-1	565111	ENSDARG00000079756
-2.70107	0.00912745	RNA binding motif protein 26	rbm26	ZDB-GENE-050706-50	619195	ENSDARG00000104130
-2.10913	0.00913444	intraflagellar transport 27 homolog (Chlamydomonas)	ift27	ZDB-GENE-041212-9	494045	ENSDARG00000099279
-7.36286	0.00914508	solute carrier family 27 (fatty acid transporter), member 1a	slc27a1a	ZDB-GENE-050320-112	541410	ENSDARG00000006240
-2.549	0.00914508	translocase of inner mitochondrial membrane 23 homolog a (yeast)	timm23a	ZDB-GENE-020419-17	798429	ENSDARG00000071396
-3.93239	0.00919137	phosphodiesterase 6B, cGMP-specific, rod, beta	pde6b	ZDB-GENE-090421-2	559332	ENSDARG00000011671
-3.3068	0.00925242	ankyrin repeat and IBR domain containing 1b	ankib1b	ZDB-GENE-100920-6	561277	ENSDARG00000076829
-3.22426	0.00926941	talin 2a	tln2a	ZDB-GENE-040724-263	556842	ENSDARG00000017901
-2.96016	0.00928802	WAS/WASL interacting protein family, member 2b	wipf2b	ZDB-GENE-040625-182	415255	ENSDARG00000006712
-3.4427	0.00929836	prolyl 3-hydroxylase 1	p3h1	ZDB-GENE-031010-35	553321	ENSDARG00000071212
-7.31417	0.00942514	si:dkey-85k15.4	si:dkey-85k15.4	ZDB-GENE-100922-242	100004563	ENSDARG00000095047
-3.09783	0.00942514	RNA guanylyltransferase and 5'-phosphatase	rngtt	ZDB-GENE-040426-2087	405803	ENSDARG00000032261
-5.00032	0.00948263	sc:d189	sc:d189	ZDB-GENE-080303-11	100002334	ENSDARG00000102858
-7.48824	0.00949607	growth regulation by estrogen in breast cancer-like	greb1l	ZDB-GENE-030131-4022	100005373	ENSDARG00000039196
-7.52573	0.0095303	transmembrane 6 superfamily member 2	tm6sf2	ZDB-GENE-060503-338	791179	ENSDARG00000029057
-2.58057	0.00959211	castor zinc finger 1	casz1	ZDB-GENE-060130-108	559053	ENSDARG00000037030
-6.41779	0.00959636	mitochondrial tRNA translation optimization 1	mto1	ZDB-GENE-070209-253	100009640	ENSDARG00000055679
-2.13036	0.00963922	eukaryotic translation initiation factor 1A domain containing	eif1ad	ZDB-GENE-040426-1199	393440	ENSDARG00000016280
-2.47473	0.00965696	NA	NA	NA	NA	ENSDARG00000094252
-2.79828	0.00969321	solute carrier family 12 (potassium/chloride transporter), member 7b	slc12a7b	ZDB-GENE-030829-61	567667	ENSDARG00000062058
-3.24236	0.00974866	vav 2 guanine nucleotide exchange factor	vav2	ZDB-GENE-091204-420	556413	ENSDARG00000044718
-6.35036	0.009807	glutathione peroxidase 8 (putative)	gpx8	ZDB-GENE-040426-965	393191	ENSDARG00000013302
-5.97922	0.0098194	pleiomorphic adenoma gene X	plagx	ZDB-GENE-030131-839	664689	ENSDARG00000036855
-2.91012	0.00982883	arginine vasopressin receptor 1Ab	avpr1ab	ZDB-GENE-041210-105	555939	ENSDARG00000045788
-2.76584	0.00982883	TOX high mobility group box family member 4 a	tox4a	ZDB-GENE-070912-576	559853	ENSDARG00000002031
-2.51095	0.00984488	FCF1 rRNA-processing protein	fcf1	ZDB-GENE-050417-67	550264	ENSDARG00000102333
-7.27186	0.0099578	eph receptor B3b	ephb3b	ZDB-GENE-100811-1	555957	ENSDARG00000103576
-7.16242	0.0099578	protein phosphatase, Mg2+/Mn2+ dependent, 1H	ppm1h	ZDB-GENE-061027-190	768291	ENSDARG00000063684
-6.97993	0.00996277	nuclear receptor subfamily 2, group F, member 1b	nr2f1b	ZDB-GENE-040426-1438	393564	ENSDARG00000017168
