# Supplementary material for: Regeneration associated transcriptional signature of retinal microglia and macrophages
Source: Sci Rep. 2019 Mar 18;9:4768. doi: 10.1038/s41598-019-41298-8 (PMC6423051; doi:10.1038/s41598-019-41298-8)
Supplement: Supplementary file 3 — Supplementary File S3 [file 41598_2019_41298_MOESM3_ESM.xlsx]

## Sheet: Title and Authors
Supplementary File S3
Regeneration associated transcriptional signature of retinal microglia and macrophages
Diana M. Mitchell, Chi Sun, Samuel S. Hunter, Daniel D. New, Deborah L. Stenkamp

## Sheet: GO_Biological Process
Gene to GO BP Conditional test for over-representation, shown Terms with p<0.01
GOBPID	OddsRatio	ExpCount	Count	Size	Term
GO:0045087	4.312	12	42	168	innate immune response
GO:0019882	9.977	3	18	41	antigen processing and presentation
GO:0048246	50.609	1	8	10	macrophage chemotaxis
GO:0015991	9.709	2	13	30	ATP hydrolysis coupled proton transport
GO:0099131	9.709	2	13	30	ATP hydrolysis coupled ion transmembrane transport
GO:0018212	5.203	5	20	69	peptidyl-tyrosine modification
GO:0050778	4.72	5	20	74	positive regulation of immune response
GO:0006955	2.839	15	37	211	immune response
GO:0038083	6.148	3	15	46	peptidyl-tyrosine autophosphorylation
GO:0009607	2.68	16	38	220	response to biotic stimulus
GO:0008064	4.246	6	20	80	regulation of actin polymerization or depolymerization
GO:0002683	7.609	2	12	32	negative regulation of immune system process
GO:0034314	8.713	2	11	27	Arp2/3 complex-mediated actin nucleation
GO:0002682	3.061	11	28	146	regulation of immune system process
GO:0045321	3.768	7	21	92	leukocyte activation
GO:0097530	5.149	4	15	52	granulocyte migration
GO:0030595	4.653	4	16	60	leukocyte chemotaxis
GO:0050727	7.336	2	11	30	regulation of inflammatory response
GO:0032271	3.946	6	18	76	regulation of protein polymerization
GO:0051238	11.241	1	8	17	sequestering of metal ion
GO:0009605	2.047	27	51	377	response to external stimulus
GO:0030593	5.152	3	13	45	neutrophil chemotaxis
GO:0009617	2.871	10	25	136	response to bacterium
GO:0032535	2.871	10	25	136	regulation of cellular component size
GO:0051674	1.839	38	64	513	localization of cell
GO:1902903	3.262	7	20	98	regulation of supramolecular fiber organization
GO:0006880	18.942	1	6	10	intracellular sequestering of iron ion
GO:0048518	1.501	95	132	1282	positive regulation of biological process
GO:0007034	4.905	3	12	43	vacuolar transport
GO:0030838	4.454	4	13	50	positive regulation of actin filament polymerization
GO:0072676	6.028	2	10	31	lymphocyte migration
GO:0006818	3.946	4	14	59	hydrogen transport
GO:1902600	4.225	4	13	52	hydrogen ion transmembrane transport
GO:0071702	1.579	65	95	875	organic substance transport
GO:0006954	2.709	10	23	132	inflammatory response
GO:0010818	21.029	1	5	8	T cell chemotaxis
GO:0051016	21.029	1	5	8	barbed-end actin filament capping
GO:0002250	4.642	3	11	41	adaptive immune response
GO:0014004	50.431	0	4	5	microglia differentiation
GO:0002573	4.222	4	12	48	myeloid leukocyte differentiation
GO:0032956	2.825	8	20	110	regulation of actin cytoskeleton organization
GO:0034097	2.64	9	22	128	response to cytokine
GO:0010942	3.397	5	15	71	positive regulation of cell death
GO:0006914	2.615	10	22	129	autophagy
GO:1902622	15.77	1	5	9	regulation of neutrophil migration
GO:0030036	2.107	17	32	228	actin cytoskeleton organization
GO:2000116	4.518	3	10	38	regulation of cysteine-type endopeptidase activity
GO:0052547	4.095	3	11	45	regulation of peptidase activity
GO:0008154	5.695	2	8	26	actin polymerization or depolymerization
GO:0042330	1.865	23	39	306	taxis
GO:0002757	5.08	2	8	28	immune response-activating signal transduction
GO:0031334	3.228	5	13	64	positive regulation of protein complex assembly
GO:0006879	5.054	2	8	28	cellular iron ion homeostasis
GO:0045861	4.376	3	9	35	negative regulation of proteolysis
GO:0016477	1.759	27	44	367	cell migration
GO:0030163	1.717	29	47	397	protein catabolic process
GO:0042113	4.813	2	8	29	B cell activation
GO:0006952	3.284	4	12	60	defense response
GO:0051234	1.289	178	216	2416	establishment of localization
GO:0006897	2.423	9	19	119	endocytosis
GO:0030334	2.411	9	19	119	regulation of cell migration
GO:0007035	9.01	1	5	12	vacuolar acidification
GO:0043154	9.01	1	5	12	negative regulation of cysteine-type endopeptidase activity involved in apoptotic process
GO:0007249	3.923	3	9	38	I-kappaB kinase/NF-kappaB signaling
GO:0070098	4.394	2	8	31	chemokine-mediated signaling pathway
GO:0032481	37.789	0	3	4	positive regulation of type I interferon production
GO:0045730	37.789	0	3	4	respiratory burst
GO:0071425	37.789	0	3	4	hematopoietic stem cell proliferation
GO:1901533	37.789	0	3	4	negative regulation of hematopoietic progenitor cell differentiation
GO:0071622	12.605	1	4	8	regulation of granulocyte chemotaxis
GO:0002474	7.883	1	5	13	antigen processing and presentation of peptide antigen via MHC class I
GO:0003406	7.883	1	5	13	retinal pigment epithelium development
GO:0045851	7.883	1	5	13	pH reduction
GO:0046688	7.883	1	5	13	response to copper ion
GO:0030098	3.417	3	10	47	lymphocyte differentiation
GO:0008104	1.475	52	73	708	protein localization
GO:0002429	4.652	2	7	26	immune response-activating cell surface receptor signaling pathway
GO:0006909	4.652	2	7	26	phagocytosis
GO:0055067	2.92	5	12	64	monovalent inorganic cation homeostasis
GO:0050920	3.327	4	10	48	regulation of chemotaxis
GO:0032496	3.092	4	11	56	response to lipopolysaccharide
GO:0006956	7.007	1	5	14	complement activation
GO:0006865	3.554	3	9	41	amino acid transport
GO:0051270	2.115	11	21	147	regulation of cellular component movement
GO:0042060	1.966	13	24	179	wound healing
GO:0050790	1.599	30	46	413	regulation of catalytic activity
GO:0010951	5.047	2	6	21	negative regulation of endopeptidase activity
GO:0030168	5.047	2	6	21	platelet activation
GO:0051707	2.751	5	12	68	response to other organism
GO:0060348	4.208	2	7	28	bone development
GO:1901136	2.898	4	11	59	carbohydrate derivative catabolic process
GO:0045475	18.893	0	3	5	locomotor rhythm
GO:0042110	3.083	4	10	51	T cell activation
GO:0015031	1.5	41	59	562	protein transport
GO:0006508	1.404	62	83	847	proteolysis
GO:1901575	1.424	56	76	765	organic substance catabolic process
GO:0010035	2.838	4	11	60	response to inorganic substance
GO:0055076	2.838	4	11	60	transition metal ion homeostasis
GO:0042886	1.487	42	60	576	amide transport
GO:0022411	2.22	8	17	114	cellular component disassembly
GO:0006820	1.798	17	29	234	anion transport
GO:0030641	3.009	4	10	52	regulation of cellular pH
GO:0006986	4.016	2	7	29	response to unfolded protein
GO:0015914	4.016	2	7	29	phospholipid transport
GO:0043547	2.53	6	13	78	positive regulation of GTPase activity
GO:0043065	2.95	4	10	53	positive regulation of apoptotic process
GO:0044248	1.427	51	70	706	cellular catabolic process
GO:0044087	1.907	13	23	176	regulation of cellular component biogenesis
GO:0030223	4.453	2	6	23	neutrophil differentiation
GO:0046854	4.453	2	6	23	phosphatidylinositol phosphorylation
GO:1902105	4.453	2	6	23	regulation of leukocyte differentiation
GO:0030032	Inf	0	2	2	lamellipodium assembly
GO:0002281	Inf	0	2	2	macrophage activation involved in immune response
GO:0008057	Inf	0	2	2	eye pigment granule organization
GO:0033627	Inf	0	2	2	cell adhesion mediated by integrin
GO:0050855	Inf	0	2	2	regulation of B cell receptor signaling pathway
GO:0090330	Inf	0	2	2	regulation of platelet aggregation
GO:0001817	3.681	2	7	31	regulation of cytokine production
GO:0051601	7.201	1	4	11	exocyst localization
GO:0002218	4.205	2	6	24	activation of innate immune response
GO:0002221	4.205	2	6	24	pattern recognition receptor signaling pathway
GO:0030968	4.205	2	6	24	endoplasmic reticulum unfolded protein response
GO:0010591	12.595	0	3	6	regulation of lamellipodium assembly
GO:0051014	12.595	0	3	6	actin filament severing
GO:0080134	1.872	13	22	171	regulation of response to stress
GO:0071466	3.156	3	8	40	cellular response to xenobiotic stimulus
GO:0002687	4.849	1	5	18	positive regulation of leukocyte migration
GO:0010950	4.849	1	5	18	positive regulation of endopeptidase activity
GO:0030835	4.849	1	5	18	negative regulation of actin filament depolymerization
GO:0043280	4.849	1	5	18	positive regulation of cysteine-type endopeptidase activity involved in apoptotic process
GO:0051249	3.983	2	6	25	regulation of lymphocyte activation
GO:0050853	6.312	1	4	12	B cell receptor signaling pathway
GO:0006308	6.301	1	4	12	DNA catabolic process
GO:0006491	6.301	1	4	12	N-glycan processing
GO:0007032	6.301	1	4	12	endosome organization
GO:0018149	6.301	1	4	12	peptide cross-linking
GO:2000736	6.301	1	4	12	regulation of stem cell differentiation
GO:0006950	1.369	57	75	807	response to stress
GO:0051607	3.06	3	8	41	defense response to virus
GO:0061515	2.632	4	10	58	myeloid cell development
GO:0048534	1.51	31	44	415	hematopoietic or lymphoid organ development

## Sheet: GO_Molecular Function
Gene to GO MF Conditional test for over-representation, shown Terms with p<0.01
GOMFID	OddsRatio	ExpCount	Count	Size	Term
GO:0046961	13.167	2	12	24	proton-transporting ATPase activity, rotational mechanism
GO:0004715	6.398	3	16	49	non-membrane spanning protein tyrosine kinase activity
GO:0003779	2.575	14	32	199	actin binding
GO:0060589	2.453	16	34	218	nucleoside-triphosphatase regulator activity
GO:0016787	1.412	165	215	2317	hydrolase activity
GO:0051015	3.219	7	20	102	actin filament binding
GO:0005096	2.416	14	31	201	GTPase activator activity
GO:0015399	2.981	8	21	114	primary active transmembrane transporter activity
GO:0019829	3.92	4	14	61	cation-transporting ATPase activity
GO:0042626	2.965	8	20	109	ATPase activity, coupled to transmembrane movement of substances
GO:0005070	7.496	2	8	22	SH3/SH2 adaptor activity
GO:0004197	3.146	6	15	78	cysteine-type endopeptidase activity
GO:0008047	2.994	6	15	82	enzyme activator activity
GO:0019899	1.605	39	59	548	enzyme binding
GO:0008199	9.35	1	5	12	ferric iron binding
GO:0022853	2.494	8	18	113	active ion transmembrane transporter activity
GO:0008009	3.749	3	10	45	chemokine activity
GO:0004553	2.664	7	16	95	hydrolase activity, hydrolyzing O-glycosyl compounds
GO:0008553	39.216	0	3	4	hydrogen-exporting ATPase activity, phosphorylative mechanism
GO:0004571	13.081	1	4	8	mannosyl-oligosaccharide 1,2-alpha-mannosidase activity
GO:0004559	8.181	1	5	13	alpha-mannosidase activity
GO:0035091	2.431	8	17	109	phosphatidylinositol binding
GO:0005044	3.688	3	9	41	scavenger receptor activity
GO:0005085	2.115	11	22	159	guanyl-nucleotide exchange factor activity
GO:0048365	7.271	1	5	14	Rac GTPase binding
GO:0070011	1.524	42	60	583	peptidase activity, acting on L-amino acid peptides
GO:0017016	1.875	16	28	225	Ras GTPase binding
GO:0004177	4.378	2	7	28	aminopeptidase activity
GO:0048248	19.606	0	3	5	CXCR3 chemokine receptor binding
GO:0016638	4.91	2	6	22	oxidoreductase activity, acting on the CH-NH2 group of donors
GO:0097153	4.91	2	6	22	cysteine-type endopeptidase activity involved in apoptotic process
GO:0140096	1.255	149	178	2088	catalytic activity, acting on a protein
GO:0000099	Inf	0	2	2	sulfur amino acid transmembrane transporter activity
GO:0004301	Inf	0	2	2	epoxide hydrolase activity
GO:0004531	Inf	0	2	2	deoxyribonuclease II activity
GO:0005094	Inf	0	2	2	Rho GDP-dissociation inhibitor activity
GO:0015180	Inf	0	2	2	L-alanine transmembrane transporter activity
GO:0032090	Inf	0	2	2	Pyrin domain binding
GO:0033897	Inf	0	2	2	ribonuclease T2 activity
GO:0042289	Inf	0	2	2	MHC class II protein binding
GO:0016894	7.473	1	4	11	endonuclease activity, active with either ribo- or deoxyribonucleic acids and producing 3'-phosphomonoesters
GO:0008191	13.07	0	3	6	metalloendopeptidase inhibitor activity
GO:0008239	13.07	0	3	6	dipeptidyl-peptidase activity
GO:0015174	13.07	0	3	6	basic amino acid transmembrane transporter activity
GO:0042056	13.07	0	3	6	chemoattractant activity
GO:0046934	13.07	0	3	6	phosphatidylinositol-4,5-bisphosphate 3-kinase activity
GO:0060090	3.025	3	9	48	molecular adaptor activity
GO:0098772	1.361	66	86	936	molecular function regulator
GO:0005548	3.526	2	7	33	phospholipid transporter activity
GO:0019001	1.497	34	48	472	guanyl nucleotide binding
GO:0003810	6.539	1	4	12	protein-glutamine gamma-glutamyltransferase activity
GO:0001883	1.486	33	47	465	purine nucleoside binding
GO:0005525	1.486	33	47	465	GTP binding

## Sheet: GO_Cellular Component
Gene to GO CC Conditional test for over-representation, shown Terms with p<0.01
GOCCID	OddsRatio	ExpCount	Count	Size	Term
GO:0005773	5.994	12	52	170	vacuole
GO:0005764	6.985	5	25	73	lysosome
GO:0005737	1.383	354	429	4946	cytoplasm
GO:0005765	4.755	5	17	64	lysosomal membrane
GO:0072557	Inf	0	5	5	IPAF inflammasome complex
GO:0072559	Inf	0	5	5	NLRP3 inflammasome complex
GO:0097169	Inf	0	5	5	AIM2 inflammasome complex
GO:0005774	3.898	6	20	88	vacuolar membrane
GO:0005885	14.941	1	8	15	Arp2/3 protein complex
GO:0016469	5.403	3	14	48	proton-transporting two-sector ATPase complex
GO:0005769	5.878	3	13	42	early endosome
GO:0019898	2.889	11	28	156	extrinsic component of membrane
GO:0031234	3.421	7	19	92	extrinsic component of cytoplasmic side of plasma membrane
GO:0098562	3.069	8	21	111	cytoplasmic side of membrane
GO:0031902	6.231	2	10	31	late endosome membrane
GO:0044440	3.488	6	17	81	endosomal part
GO:0042613	8.042	2	8	21	MHC class II protein complex
GO:0016020	1.261	404	457	5775	membrane
GO:0008290	Inf	0	3	3	F-actin capping protein complex
GO:0031982	1.714	31	50	436	vesicle
GO:0005776	4.975	2	8	29	autophagosome
GO:0000221	39.058	0	3	4	vacuolar proton-transporting V-type ATPase, V1 domain
GO:0016471	8.17	1	5	13	vacuolar proton-transporting V-type ATPase complex
GO:0033179	8.148	1	5	13	proton-transporting V-type ATPase, V0 domain
GO:0033180	10.45	1	4	9	proton-transporting V-type ATPase, V1 domain
GO:0031090	1.407	67	89	930	organelle membrane
GO:0098797	1.999	12	23	174	plasma membrane protein complex
GO:0012505	1.425	58	79	828	endomembrane system
GO:0031410	1.61	28	42	387	cytoplasmic vesicle
GO:0005784	Inf	0	2	2	Sec61 translocon complex
GO:0097433	Inf	0	2	2	dense body
GO:0005783	1.488	40	56	553	endoplasmic reticulum
GO:0030139	5.43	1	5	17	endocytic vesicle
GO:0043020	13.017	0	3	6	NADPH oxidase complex
GO:0005925	5.012	1	5	18	focal adhesion
GO:0030055	4.654	1	5	19	cell-substrate junction

## Sheet: Kegg_Pathway
Pathway	Name	N	DE	P.DE
path:dre04142	Lysosome	139	51	1.44768e-24
path:dre04145	Phagosome	147	46	4.68837e-19
path:dre04144	Endocytosis	294	59	4.89235e-14
path:dre04621	NOD-like receptor signaling pathway	145	32	2.57286e-09
path:dre05132	Salmonella infection	93	24	9.7405e-09
path:dre04210	Apoptosis	163	32	5.07444e-08
path:dre04810	Regulation of actin cytoskeleton	247	40	2.9533e-07
path:dre04141	Protein processing in endoplasmic reticulum	178	30	3.78558e-06
path:dre04217	Necroptosis	179	29	1.20022e-05
path:dre04620	Toll-like receptor signaling pathway	93	18	4.9903e-05
path:dre04137	Mitophagy - animal	83	16	0.000135019
path:dre04622	RIG-I-like receptor signaling pathway	59	13	0.000139025
path:dre04216	Ferroptosis	41	10	0.000338273
path:dre04140	Autophagy - animal	159	23	0.000506649
path:dre04933	AGE-RAGE signaling pathway in diabetic complications	121	19	0.000543614
path:dre00040	Pentose and glucuronate interconversions	23	7	0.000630905
path:dre00600	Sphingolipid metabolism	60	12	0.000638185
path:dre04010	MAPK signaling pathway	362	41	0.00100727
path:dre00052	Galactose metabolism	33	8	0.00137657
path:dre04060	Cytokine-cytokine receptor interaction	165	22	0.00195971
path:dre03060	Protein export	22	6	0.00288684
path:dre05168	Herpes simplex infection	174	22	0.00380486
path:dre04012	ErbB signaling pathway	102	15	0.00383258
path:dre00511	Other glycan degradation	24	6	0.00463119
path:dre03320	PPAR signaling pathway	67	11	0.00539006
path:dre04623	Cytosolic DNA-sensing pathway	41	8	0.00583184
path:dre01100	Metabolic pathways	1287	111	0.00610532
path:dre04371	Apelin signaling pathway	171	21	0.00645546
path:dre00051	Fructose and mannose metabolism	42	8	0.00678221
path:dre04672	Intestinal immune network for IgA production	34	7	0.00716588
path:dre00982	Drug metabolism - cytochrome P450	35	7	0.00844082
