# Supplementary material for: Regeneration associated transcriptional signature of retinal microglia and macrophages
Source: Sci Rep. 2019 Mar 18;9:4768. doi: 10.1038/s41598-019-41298-8 (PMC6423051; doi:10.1038/s41598-019-41298-8)
Supplement: Supplementary file 4 — Supplementary File S4 [file 41598_2019_41298_MOESM4_ESM.xlsx]

## Sheet: Title and Authors
Supplementary File S4
Regeneration associated transcriptional signature of retinal microglia and macrophages
Diana M. Mitchell, Chi Sun, Samuel S. Hunter, Daniel D. New, Deborah L. Stenkamp

## Sheet: Common_brain_retinaregen
Ensemb.ID	Gene.Name
ENSDARG00000092170	apoc1
ENSDARG00000057949	slc43a3b
ENSDARG00000036106	rgs18
ENSDARG00000093608	ccl34b.1
ENSDARG00000040178	havcr1
ENSDARG00000025903	lgals9l1
ENSDARG00000104399	LOC100150882
ENSDARG00000036628	cd74b
ENSDARG00000009087	cd74a
ENSDARG00000055226	slc7a7
ENSDARG00000031745	si:busm1-266f07.2
ENSDARG00000100383	il10ra
ENSDARG00000098012	itgae.1
ENSDARG00000074846	si:ch73-203a8.1
ENSDARG00000104415	LOC100334101
ENSDARG00000100461	LOC101882195
ENSDARG00000044612	c1qb
ENSDARG00000078859	g0s2
ENSDARG00000070038	rbp2a
ENSDARG00000088091	pfn1
ENSDARG00000023188	lcp1
ENSDARG00000059294	marco
ENSDARG00000089362	grn1
ENSDARG00000055290	mpeg1.1
ENSDARG00000042725	cebpb
ENSDARG00000079387	si:ch211-102c2.4
ENSDARG00000017299	fabp11a
ENSDARG00000054610	coro1a
ENSDARG00000104077	fcer1gl
ENSDARG00000076789	cx32.2
ENSDARG00000101334	ctsc
ENSDARG00000039150	lgmn
ENSDARG00000005414	grapa
ENSDARG00000089383	il1fma
ENSDARG00000040528	lgals3bpb
ENSDARG00000033735	ncf1
ENSDARG00000090401	LOC101885512
ENSDARG00000102776	cxcl19
ENSDARG00000016939	itgb2
ENSDARG00000088439	gm2a
ENSDARG00000004034	arhgdig
ENSDARG00000090396	si:cabz01074946.1
ENSDARG00000101785	LOC100151049
ENSDARG00000089043	ptpn6
ENSDARG00000013598	tnfb
ENSDARG00000033285	gsto2
ENSDARG00000008186	syk
ENSDARG00000053027	si:dkey-33i11.1
ENSDARG00000041041	cxcr3.2
ENSDARG00000000767	spi1b
ENSDARG00000004954	grna
ENSDARG00000045066	entpd1
ENSDARG00000042925	mfng
ENSDARG00000044613	c1qa
ENSDARG00000020929	fam49ba
ENSDARG00000088124	adrb2a
ENSDARG00000024540	tspan36
ENSDARG00000098761	rgs2
ENSDARG00000000796	nr4a1
ENSDARG00000099313	naga
ENSDARG00000101030	si:ch73-158p21.3
ENSDARG00000003931	cndp2
ENSDARG00000054755	alox5ap
ENSDARG00000042332	plin2
ENSDARG00000074656	ctss2.1
ENSDARG00000068233	zgc:64051
ENSDARG00000037153	atp6ap1b
ENSDARG00000075265	plaua
ENSDARG00000038822	mrc1b
ENSDARG00000101337	zgc:103700
ENSDARG00000079105	mhc2dab
ENSDARG00000079613	sall3a
ENSDARG00000093381	tgm2l
ENSDARG00000026350	wasb
ENSDARG00000034092	sc:d0284
ENSDARG00000074283	inpp5d
ENSDARG00000041959	cxcr4b
ENSDARG00000101675	zgc:123107
ENSDARG00000104947	si:ch211-194m7.8
ENSDARG00000052039	caspb
ENSDARG00000099599	pigrl2.3
ENSDARG00000032469	ampd3b
ENSDARG00000058100	b3gnt3
ENSDARG00000075748	zgc:172352
ENSDARG00000027529	hmox1a
ENSDARG00000013968	psap
ENSDARG00000041060	lgals9l3
ENSDARG00000005789	enpp1
ENSDARG00000056615	cybb
ENSDARG00000095627	c1qc
ENSDARG00000068784	vsir
ENSDARG00000105287	mpp1
ENSDARG00000098745	tfec
ENSDARG00000098293	si:dkey-27i16.2
ENSDARG00000004301	rhogb
ENSDARG00000044098	egr2a
ENSDARG00000079267	im:7154036
ENSDARG00000098787	cd7al
ENSDARG00000103276	fcer1g
ENSDARG00000057787	itgae.2
ENSDARG00000073893	dnase2
ENSDARG00000054837	zgc:136870
ENSDARG00000103980	ets2
ENSDARG00000013771	ctss2.2
ENSDARG00000096979	zgc:193725
ENSDARG00000076189	ccdc88b
ENSDARG00000017504	si:ch211-1o7.3
ENSDARG00000017653	rgs13
ENSDARG00000061985	rbm47
ENSDARG00000056874	lygl1
ENSDARG00000105142	tcirg1b
ENSDARG00000069945	p2ry12
ENSDARG00000004378	yrk
ENSDARG00000027063	arpc1b
ENSDARG00000086332	bri3
ENSDARG00000070584	clic5b
ENSDARG00000058413	rnaset2l
ENSDARG00000101705	NA
ENSDARG00000062349	arhgap15
ENSDARG00000086778	si:ch211-79m20.1
ENSDARG00000088283	si:ch73-248e21.5
ENSDARG00000028389	rab44
ENSDARG00000087012	LOC108179126
ENSDARG00000055120	ctsba
ENSDARG00000099660	NA
ENSDARG00000010384	lpar5a
ENSDARG00000036074	cebpa
ENSDARG00000044254	anxa3b
ENSDARG00000055186	ccr9a
ENSDARG00000088745	zgc:173915
ENSDARG00000067797	spi1a
ENSDARG00000030938	fermt3b
ENSDARG00000099674	dicp3.1
ENSDARG00000027750	dpp7
ENSDARG00000036427	slc3a2a
ENSDARG00000088641	grn2
ENSDARG00000088612	si:ch211-153b23.7
ENSDARG00000088023	si:dkey-26c10.5
ENSDARG00000079932	zgc:152830
ENSDARG00000043436	si:dkey-5n18.1
ENSDARG00000074071	zgc:123335
ENSDARG00000010317	gpr183a
ENSDARG00000076950	kel
ENSDARG00000104325	plek
ENSDARG00000077082	agtrap
ENSDARG00000010252	jak3
ENSDARG00000009313	zgc:63831
ENSDARG00000071437	NA
ENSDARG00000103720	NA
ENSDARG00000087152	sowahd
ENSDARG00000056379	si:ch73-86n18.1
ENSDARG00000043802	ms4a17a.9
ENSDARG00000076820	LOC100148479
ENSDARG00000094706	cxcl11.6
ENSDARG00000005821	ncf2
ENSDARG00000033144	psme2
ENSDARG00000087611	tmem268
ENSDARG00000028088	galk1
ENSDARG00000067751	si:rp71-68n21.9
ENSDARG00000095695	ms4a17a.10
ENSDARG00000020984	slc16a10
ENSDARG00000067566	sftpbb
ENSDARG00000077239	si:ch211-165i18.2
ENSDARG00000067672	card9
ENSDARG00000018146	gpx1a
ENSDARG00000101034	si:dkey-206d17.12
ENSDARG00000077999	si:ch1073-59l16.1
ENSDARG00000100662	cxcl11.1
ENSDARG00000102514	LOC100334604
ENSDARG00000074782	adgrg3
ENSDARG00000092903	zgc:153317
ENSDARG00000102435	plekhf1
ENSDARG00000059054	pdk2b
ENSDARG00000071578	NA
ENSDARG00000057035	stoml3b
ENSDARG00000060200	rgs14b
ENSDARG00000069461	rnaseka
ENSDARG00000009779	mcl1a
ENSDARG00000056378	ifi30
ENSDARG00000044073	fuca2
ENSDARG00000099819	sb:cb1058
ENSDARG00000019763	acp5a
ENSDARG00000101017	LOC560447
ENSDARG00000077777	tmsb4x
ENSDARG00000094451	cfp
ENSDARG00000026990	klhl6
ENSDARG00000038010	rac2
ENSDARG00000079826	gpr174
ENSDARG00000057698	ctsd
ENSDARG00000090912	npc2
ENSDARG00000007018	ms4a17a.6
ENSDARG00000059906	sdc4
ENSDARG00000045190	ch25h
ENSDARG00000045554	snx20
ENSDARG00000089307	pmaip1
ENSDARG00000036282	rnaset2
ENSDARG00000069961	il21r.1
ENSDARG00000043593	rapgef1a
ENSDARG00000076602	prss16
ENSDARG00000062688	gpnmb
ENSDARG00000054302	ehd4
ENSDARG00000103466	ccl35.1
ENSDARG00000012729	hcls1
ENSDARG00000103340	clic1
ENSDARG00000006029	lta4h
ENSDARG00000031776	zgc:92066
ENSDARG00000091598	LOC100536673
ENSDARG00000041505	itm2bb
ENSDARG00000071463	zgc:154125
ENSDARG00000101169	grap2b
ENSDARG00000103846	hspa5
ENSDARG00000091555	ostf1
ENSDARG00000079009	abca1b
ENSDARG00000055504	si:ch211-212k18.7
ENSDARG00000042824	nfe2l2a
ENSDARG00000087736	si:dkey-118k5.3
ENSDARG00000059049	zgc:174904
ENSDARG00000013681	si:dkey-42i9.6
ENSDARG00000095807	hp
ENSDARG00000096304	btr31
ENSDARG00000069114	unc93b1
ENSDARG00000092310	si:ch211-199g17.2
ENSDARG00000053091	si:ch211-204c21.1
ENSDARG00000037852	zgc:101663
ENSDARG00000022807	zgc:101640
ENSDARG00000078734	myo1f
ENSDARG00000043081	ctsz
ENSDARG00000000906	skap2
ENSDARG00000088560	tmem104
ENSDARG00000071084	wipf1b
ENSDARG00000041980	calhm6
ENSDARG00000067711	parvg
ENSDARG00000101495	ugt5b2
ENSDARG00000059792	trpm5
ENSDARG00000097680	NA
ENSDARG00000098216	si:ch211-215e19.3
ENSDARG00000092999	tnni4b.1
ENSDARG00000031246	hbegfb
ENSDARG00000045530	si:ch211-244b2.4
ENSDARG00000091712	si:dkey-238d18.5
ENSDARG00000077285	scarf1
ENSDARG00000005481	nfkbiaa
ENSDARG00000075831	slc7a8a
ENSDARG00000039265	arhgap4a
ENSDARG00000033587	LOC101884755
ENSDARG00000075855	adgre10
ENSDARG00000040080	fli1b
ENSDARG00000079553	cd83
ENSDARG00000053530	cyp4f3
ENSDARG00000086947	NA
ENSDARG00000043403	paox1
ENSDARG00000071004	abhd12
ENSDARG00000019861	fgl2a
ENSDARG00000076386	epdl1
ENSDARG00000000588	grasp
ENSDARG00000089838	si:dkey-262k9.4
ENSDARG00000018283	cyba
ENSDARG00000077009	wdfy4
ENSDARG00000005368	mcamb
ENSDARG00000090890	cmklr1
ENSDARG00000077575	NA
ENSDARG00000021891	zbtb7b
ENSDARG00000076998	si:ch73-92i20.1
ENSDARG00000002634	b4galt1
ENSDARG00000019062	arpc5b
ENSDARG00000024789	mxc
ENSDARG00000045075	tmem106a
ENSDARG00000040072	scpep1
ENSDARG00000098114	NA
ENSDARG00000098774	si:zfos-741a10.3
ENSDARG00000008832	neu1
ENSDARG00000075352	brinp3b
ENSDARG00000022165	mgst1.2
ENSDARG00000090783	mfap4
ENSDARG00000031044	lipg
ENSDARG00000040076	pycard
ENSDARG00000075989	arpc2
ENSDARG00000104290	ripk2
ENSDARG00000002196	bach1b
ENSDARG00000061375	sgpl1
ENSDARG00000054340	sla1
ENSDARG00000099465	rnf213a
ENSDARG00000105147	osbpl1a
ENSDARG00000036057	tradd
ENSDARG00000100387	NA
ENSDARG00000096906	si:dkey-7i4.24
ENSDARG00000102555	si:dkey-33i11.9
ENSDARG00000042927	mapre1a
ENSDARG00000045681	irf5
ENSDARG00000053624	csf1rb
ENSDARG00000036588	mhc1zba
ENSDARG00000037190	ftr63
ENSDARG00000019236	gsr
ENSDARG00000039142	arpc5a
ENSDARG00000076484	stab1
ENSDARG00000016505	apbb1ip
ENSDARG00000045661	irf7
ENSDARG00000077410	myo9b
ENSDARG00000040251	ctsk
ENSDARG00000036637	arl11
ENSDARG00000036107	txnipa
ENSDARG00000002956	si:dkey-32n7.4
ENSDARG00000054063	arpc4
ENSDARG00000101754	NA
ENSDARG00000042793	tpp1
ENSDARG00000016132	keap1a
ENSDARG00000054543	samsn1a
ENSDARG00000069376	tnfsf12
ENSDARG00000100649	tlr1
ENSDARG00000105033	LOC103910066
ENSDARG00000091058	tmem173
ENSDARG00000094012	si:dkey-192g7.3
ENSDARG00000078619	pnp5a
ENSDARG00000017121	mafba
ENSDARG00000077746	NA
ENSDARG00000102599	si:ch1073-392o20.2
ENSDARG00000044694	fybb
ENSDARG00000013711	si:rp71-61h23.4
ENSDARG00000090444	ponzr1
ENSDARG00000021343	wsb1
ENSDARG00000005049	rab20
ENSDARG00000029865	rassf2a
ENSDARG00000074262	nck1a
ENSDARG00000012247	def6a
ENSDARG00000077918	dnase2b
ENSDARG00000055955	lcp2a
ENSDARG00000086166	si:ch211-286b5.9
ENSDARG00000025089	loxl4
ENSDARG00000075952	NA
ENSDARG00000068246	plcb3
ENSDARG00000001953	pfkfb3
ENSDARG00000002509	zgc:153911
ENSDARG00000034470	aldoab
ENSDARG00000059836	ddit3
ENSDARG00000018303	etv4
ENSDARG00000040255	ephx2
ENSDARG00000033437	NA
ENSDARG00000034817	asah1b
ENSDARG00000104991	LOC101885706
ENSDARG00000095533	si:ch211-198c19.3
ENSDARG00000015278	plxnc1
ENSDARG00000025094	edem1
ENSDARG00000053293	ftr14
ENSDARG00000019392	stat5a
ENSDARG00000086996	si:ch73-234b20.5
ENSDARG00000070669	cxcr3.3
ENSDARG00000075163	cxcl20
ENSDARG00000089582	si:dkey-233e3.2
ENSDARG00000102986	csf1ra
ENSDARG00000042722	blnk
ENSDARG00000098700	il1b
ENSDARG00000024815	ogfrl2
ENSDARG00000037307	gnpda1
ENSDARG00000010255	bin2b
ENSDARG00000077308	gpr84
ENSDARG00000041394	dnajb1b
ENSDARG00000010641	slc20a1b
ENSDARG00000094210	zgc:109934
ENSDARG00000104275	dicp1.17
ENSDARG00000046148	tnfaip8l2b
ENSDARG00000057737	rxraa
ENSDARG00000086337	si:dkey-102g19.3
ENSDARG00000018432	m6pr
ENSDARG00000041108	ctsh
ENSDARG00000024209	wasf2
ENSDARG00000060263	pecam1
ENSDARG00000028618	zgc:77517
ENSDARG00000104474	il6r
ENSDARG00000091692	havcr2
ENSDARG00000037891	mlx
ENSDARG00000104188	fam83fb
ENSDARG00000104118	antxr2a
ENSDARG00000040284	si:dkey-79d12.5
ENSDARG00000062049	hmha1b
ENSDARG00000078152	si:dkey-56i24.1
ENSDARG00000078547	si:ch211-264f5.2
ENSDARG00000099411	zgc:158343
ENSDARG00000086897	si:dkey-7i4.1
ENSDARG00000087706	dicp3.3
ENSDARG00000010752	acsl4b
ENSDARG00000062467	stra6l
ENSDARG00000093313	ubb
ENSDARG00000062991	abi1b
ENSDARG00000078119	sh3bp1
ENSDARG00000075963	mhc1uba
ENSDARG00000097698	NA
ENSDARG00000005464	dnase1l1
ENSDARG00000043475	tagapb
ENSDARG00000013360	sh3gl3a
ENSDARG00000008165	caspa
ENSDARG00000035622	xbp1
ENSDARG00000040432	klf2b
ENSDARG00000076539	sc:d156
ENSDARG00000052074	si:ch211-122f10.4
ENSDARG00000094433	caspbl
ENSDARG00000077664	zgc:110239
ENSDARG00000100729	tln1
ENSDARG00000098477	tec
ENSDARG00000070057	si:dkey-69o16.5
ENSDARG00000033307	igf2b
ENSDARG00000069463	alox12
ENSDARG00000012718	wee2
ENSDARG00000013443	atp6v1ba
ENSDARG00000037421	egr1
ENSDARG00000044038	zbtb2a
ENSDARG00000053124	si:dkey-148a17.6
ENSDARG00000091813	si:dkey-21a6.5
ENSDARG00000026829	cotl1
ENSDARG00000103915	ero1b
ENSDARG00000070565	adap2
ENSDARG00000060248	fgd4b
ENSDARG00000069808	ostm1
ENSDARG00000071491	nrros
ENSDARG00000094336	si:dkeyp-82a1.6
ENSDARG00000068711	crfb4
ENSDARG00000019307	dusp5
ENSDARG00000018179	acvrl1
ENSDARG00000079591	si:ch211-203d1.3
ENSDARG00000089569	pstpip2
ENSDARG00000044775	fut7
ENSDARG00000068939	xaf1
ENSDARG00000076586	csf2rb
ENSDARG00000100134	LOC100006649
ENSDARG00000096662	abcc3
ENSDARG00000006598	sgk2b
ENSDARG00000040319	c5ar1
ENSDARG00000042791	git2b
ENSDARG00000042856	itpka
ENSDARG00000076221	zgc:198419
ENSDARG00000008388	mmp14b
ENSDARG00000100795	timp4.3
ENSDARG00000104381	NA
ENSDARG00000005463	slc30a1a
ENSDARG00000104422	si:ch73-34h11.1
ENSDARG00000103207	rab11fip4b
ENSDARG00000035506	entpd2a.1
ENSDARG00000053131	irak3
ENSDARG00000001656	psmb10
ENSDARG00000101138	LOC567656
ENSDARG00000026787	aqp7
ENSDARG00000074223	si:ch211-262n1.4
ENSDARG00000053005	cd22
ENSDARG00000104856	si:ch211-260e23.7
ENSDARG00000069295	bcl6ab
ENSDARG00000029955	glb1l
ENSDARG00000045417	fam49bb
ENSDARG00000104573	slc12a2
ENSDARG00000102758	LOC553228
ENSDARG00000102929	zgc:101715
ENSDARG00000061890	atp13a2
ENSDARG00000079497	tcima
ENSDARG00000016016	dbnlb
ENSDARG00000004105	tie1
ENSDARG00000068763	plcg2
ENSDARG00000014657	zgc:171731
ENSDARG00000070076	actr2b
ENSDARG00000079252	fam117ab
ENSDARG00000041724	glipr2
ENSDARG00000056443	zgc:152753
ENSDARG00000038429	csrnp1b
ENSDARG00000036848	slc43a2a
ENSDARG00000077120	arid5a
ENSDARG00000040465	irf2
ENSDARG00000023724	cdc42se1
ENSDARG00000093214	si:ch211-284e13.9
ENSDARG00000076899	slc2a13b
ENSDARG00000018174	gnai2a
ENSDARG00000102249	NA
ENSDARG00000054833	nucb1
ENSDARG00000016649	akr7a3
ENSDARG00000102612	slc15a4
ENSDARG00000067784	NA
ENSDARG00000071662	si:rp71-36a1.3
ENSDARG00000102908	il16
ENSDARG00000040917	cbfb
ENSDARG00000021521	rgs14a
ENSDARG00000077414	zgc:194312
ENSDARG00000013539	ikzf1
ENSDARG00000088656	NA
ENSDARG00000038668	gbp1
ENSDARG00000061520	b4galnt1a
ENSDARG00000098405	map3k1
ENSDARG00000040445	si:ch211-219a4.3
ENSDARG00000100606	arhgef25a
ENSDARG00000008816	glud1a
ENSDARG00000016048	gpat3
ENSDARG00000015557	zgc:100829
ENSDARG00000100346	si:ch211-194m7.4
ENSDARG00000015355	fosl1a
ENSDARG00000102762	pik3r5
ENSDARG00000008890	ctns
ENSDARG00000074819	si:dkeyp-23e4.3
ENSDARG00000057273	alox5a
ENSDARG00000100061	LOC103910498
ENSDARG00000103864	NA
ENSDARG00000039490	pitpnaa
ENSDARG00000089404	si:dkey-24p1.7
ENSDARG00000060348	map3k3
ENSDARG00000093098	ccl34b.8
ENSDARG00000076277	NA
ENSDARG00000027345	mpzl2b
ENSDARG00000104043	gng10
ENSDARG00000021287	zgc:91909
ENSDARG00000068177	pak2a
ENSDARG00000012600	si:dkey-97a13.6
ENSDARG00000040812	ncf4
ENSDARG00000102320	mob1a
ENSDARG00000027590	2018-09-02
ENSDARG00000033160	nr1d1
ENSDARG00000102493	ticam1
ENSDARG00000103984	cyth4b
ENSDARG00000019556	clcn7
ENSDARG00000101690	si:ch73-158p21.2
ENSDARG00000062352	sema4ab
ENSDARG00000074282	si:ch73-12o23.1
ENSDARG00000015224	cd2ap
ENSDARG00000094935	si:dkey-58f10.11
ENSDARG00000068367	nfkbie
ENSDARG00000004433	btk
ENSDARG00000080020	il13ra1
ENSDARG00000056407	irf8
ENSDARG00000018976	sptlc2a
ENSDARG00000102617	timp4.2
ENSDARG00000103520	si:dkey-148a17.5
ENSDARG00000043894	si:ch211-214k5.3
ENSDARG00000059916	hyal1
ENSDARG00000104185	LOC101882696
ENSDARG00000088440	ssh2a
ENSDARG00000016607	echdc2
ENSDARG00000094025	si:dkey-237j10.2
ENSDARG00000100357	NA
ENSDARG00000056203	si:ch211-201h21.5
ENSDARG00000095049	NA
ENSDARG00000024314	herpud1
ENSDARG00000101482	hk2
ENSDARG00000069244	si:ch211-244b2.3
ENSDARG00000074589	rin2
ENSDARG00000098656	ccl32b.3
ENSDARG00000014488	ca2
ENSDARG00000098899	zmp:0000001082
ENSDARG00000036456	anxa4
ENSDARG00000062040	atp8b5a
ENSDARG00000031885	psmb12
ENSDARG00000051940	ugt2a2
ENSDARG00000077326	slc45a4
ENSDARG00000033355	zgc:101699
ENSDARG00000014914	lamp2
ENSDARG00000069742	cul5a
ENSDARG00000021488	cyth1b
ENSDARG00000103455	NA
ENSDARG00000034975	gpr157
ENSDARG00000056233	zgc:110591
ENSDARG00000002401	gale
ENSDARG00000090537	ifit11
ENSDARG00000089333	si:ch211-198c19.1
ENSDARG00000078206	zgc:171506
ENSDARG00000031954	rbck1
ENSDARG00000019081	zgc:101723
ENSDARG00000104890	LOC108183497
ENSDARG00000053215	me1
ENSDARG00000021097	nelfcd

## Sheet: brain_only
Ensemb.ID	Gene.Name
ENSDARG00000076132	siglec15l
ENSDARG00000058045	tlr21
ENSDARG00000010477	p2rx3a
ENSDARG00000099782	CR383669.1
ENSDARG00000103738	si:ch73-343g19.7
ENSDARG00000071416	gna15.4
ENSDARG00000077745	si:ch73-380l3.2
ENSDARG00000075614	zgc:193682
ENSDARG00000096859	si:ch211-286b4.4
ENSDARG00000030250	dennd2db
ENSDARG00000101802	CABZ01040076.1
ENSDARG00000090119	tlr8a
ENSDARG00000086703	si:dkey-126g1.7
ENSDARG00000079332	si:ch211-160d14.12
ENSDARG00000100250	ftr41
ENSDARG00000093227	si:ch211-103n10.3
ENSDARG00000069058	zgc:136924
ENSDARG00000098460	ccl39.5
ENSDARG00000079657	si:dkey-53k12.18
ENSDARG00000073675	tlr8b
ENSDARG00000087623	si:dkey-119g10.5
ENSDARG00000104045	tlr22
ENSDARG00000074434	CD93
ENSDARG00000076848	LGALS3BP (3 of 3)
ENSDARG00000052188	znf541
ENSDARG00000095909	si:ch211-253b18.3
ENSDARG00000093779	cxcl11.7
ENSDARG00000092481	si:ch211-207c7.2
ENSDARG00000037805	lgals3bpa
ENSDARG00000093059	si:ch211-209m20.9
ENSDARG00000093592	si:dkey-108f8.6
ENSDARG00000076574	si:ch211-171h4.6
ENSDARG00000095801	si:dkey-119g10.4
ENSDARG00000092985	si:ch1073-309n14.1
ENSDARG00000045453	f13a1a.1
ENSDARG00000092423	cxcl11.5
ENSDARG00000092150	si:ch211-222e23.2
ENSDARG00000088672	CABZ01054962.1
ENSDARG00000095820	si:dkey-6n3.3
ENSDARG00000104329	DLK1
ENSDARG00000080484	dre-mir-21-2
ENSDARG00000074510	si:busm1-104n07.3
ENSDARG00000097320	si:ch211-217n8.6
ENSDARG00000089667	MFAP4 (5 of 14)
ENSDARG00000091287	ebf3b
ENSDARG00000095803	si:dkey-119g10.6
ENSDARG00000038278	ptgir
ENSDARG00000097031	si:ch73-380l3.3
ENSDARG00000092533	si:ch211-133l5.4
ENSDARG00000038541	ccr12a
ENSDARG00000094983	ccl34a.3
ENSDARG00000097271	si:zfos-1833e7.2
ENSDARG00000017141	pla2g4ab
ENSDARG00000034989	retsatl
ENSDARG00000003732	mitfa
ENSDARG00000104626	si:ch73-236c18.8
ENSDARG00000100364	CABZ01019905.1
ENSDARG00000091340	si:ch73-106k19.6
ENSDARG00000087817	si:dkey-30g5.1
ENSDARG00000069025	si:ch211-283g2.2
ENSDARG00000101041	ccl39.1
ENSDARG00000093629	si:ch211-106h4.4
ENSDARG00000094854	ms4a17a.8
ENSDARG00000095798	si:dkey-119g10.3
ENSDARG00000074732	BX682234.1
ENSDARG00000090664	C3H17orf104
ENSDARG00000087311	zgc:171951
ENSDARG00000098602	CABZ01001434.1
ENSDARG00000105265
ENSDARG00000087679	si:dkey-11p23.9
ENSDARG00000058160	tnfaip2b
ENSDARG00000099858	si:ch211-215e19.9
ENSDARG00000095374	si:dkey-204h11.10
ENSDARG00000094928	si:ch211-53m15.2
ENSDARG00000021184	rbfox1l
ENSDARG00000070065	BX004993.1
ENSDARG00000023203	mhc1lda
ENSDARG00000078569	mpeg1.3
ENSDARG00000040200	si:dkeyp-86f5.1
ENSDARG00000076788	si:dkey-158e13.19
ENSDARG00000092652	qrfpr4
ENSDARG00000070141	si:ch211-191i18.2
ENSDARG00000042698	si:dkey-15j16.6
ENSDARG00000098231	HHEX
ENSDARG00000039535	dapp1
ENSDARG00000096060	ccl39a.10
ENSDARG00000011571	calcrlb
ENSDARG00000012860	tmprss4b
ENSDARG00000097176	si:dkey-16m19.1
ENSDARG00000090557	MFAP4 (6 of 14)
ENSDARG00000101190	cyp2k8
ENSDARG00000053570	pr2y4l
ENSDARG00000097766	mhc1lia
ENSDARG00000093862	si:ch211-274k16.2
ENSDARG00000095805	si:dkey-16n15.6
ENSDARG00000044767	TSPAN10
ENSDARG00000092446	igl2c1
ENSDARG00000016065	tlr3
ENSDARG00000045683	ccdc87
ENSDARG00000010782	zgc:55621
ENSDARG00000054609	slco2b1
ENSDARG00000090599	BX927114.1
ENSDARG00000011869	galnt8a.2
ENSDARG00000038682	MFAP4 (2 of 14)
ENSDARG00000095073	si:dkey-4c23.4
ENSDARG00000090873	ccl34a.4
ENSDARG00000046092	si:ch211-283g2.3
ENSDARG00000097413	si:ch211-237d5.5
ENSDARG00000099421	si:ch73-236c18.9
ENSDARG00000029718	p2rx3b
ENSDARG00000099980	bpifcl
ENSDARG00000094223	si:dkey-204l2.2
ENSDARG00000074182	prokr1a
ENSDARG00000103964	si:dkeyp-104b3.21
ENSDARG00000098570	si:ch211-8c17.2
ENSDARG00000097470	si:ch73-322b17.3
ENSDARG00000070378	ccl35.2
ENSDARG00000089995	BAX (4 of 4)
ENSDARG00000094485	si:dkey-27h10.2
ENSDARG00000102945	ccl39.2
ENSDARG00000005518	slc5a9
ENSDARG00000090682	si:ch211-108c6.2
ENSDARG00000103555	si:ch211-8c17.4
ENSDARG00000093724	si:dkey-54g2.2
ENSDARG00000101896	CABZ01048399.1
ENSDARG00000044490	tlr9
ENSDARG00000077054	fam198b
ENSDARG00000068761	mespab
ENSDARG00000038072	ptx4
ENSDARG00000070206	si:zfos-2070c2.1
ENSDARG00000091970	ms4a17a.3
ENSDARG00000009511	tnfa
ENSDARG00000104859	si:dkey-1c7.2
ENSDARG00000099765	si:ch211-209f23.11
ENSDARG00000103872	si:dkey-84h14.4
ENSDARG00000093178	si:dkey-84o3.12
ENSDARG00000009161	ftr55
ENSDARG00000093074	IGSF6
ENSDARG00000096974	si:ch211-132f21.1
ENSDARG00000060319	scn4bb
ENSDARG00000059956	ptk6b
ENSDARG00000071279	si:dkey-4c23.5
ENSDARG00000100520	CR383669.2
ENSDARG00000093634	si:dkey-112g5.2
ENSDARG00000009160	kmo
ENSDARG00000042521	si:dkey-251i10.1
ENSDARG00000104962	CABZ01040078.1
ENSDARG00000040295	apoeb
ENSDARG00000092783	si:dkey-33c12.9
ENSDARG00000086963	si:dkey-265j8.1
ENSDARG00000068653	rhoga
ENSDARG00000087509	si:ch73-322b17.4
ENSDARG00000092544	si:dkey-112g5.7
ENSDARG00000097436	si:dkey-178d22.2
ENSDARG00000095352	si:dkey-84o3.14
ENSDARG00000063111	si:ch73-160i9.1
ENSDARG00000097527	si:ch73-56d11.3
ENSDARG00000102230	si:ch211-8c17.3
ENSDARG00000058389	ccl19a.1
ENSDARG00000029461	cd209
ENSDARG00000093551	si:dkey-19p15.5
ENSDARG00000087469	si:dkey-163m14.4
ENSDARG00000075697	si:ch73-380l3.1
ENSDARG00000102583	il4r.1
ENSDARG00000013935	TMEM196 (1 of 2)
ENSDARG00000078114	CFP (1 of 2)
ENSDARG00000092253	si:dkey-19p15.5
ENSDARG00000053246	DEPDC7 (1 of 2)
ENSDARG00000098437	si:ch211-9d9.8
ENSDARG00000069851	si:dkey-19p15.5
ENSDARG00000089223	ngfrb
ENSDARG00000096786
ENSDARG00000093546	ms4a17a.2
ENSDARG00000095892	si:dkey-151m22.9
ENSDARG00000058774	CABZ01053221.1
ENSDARG00000103603	CABZ01068244.1
ENSDARG00000092462	si:dkey-112g5.5
ENSDARG00000058564	CU457819.1
ENSDARG00000090340	FAM83G (2 of 2)
ENSDARG00000092317	si:dkey-19p15.5
ENSDARG00000104635	si:busm1-194e12.12
ENSDARG00000095561	si:dkey-10b15.17
ENSDARG00000094047	si:dkey-19p15.5
ENSDARG00000092209	si:dkey-19p15.5
ENSDARG00000097190	si:dkey-27o4.2
ENSDARG00000093004	si:dkey-10b15.18
ENSDARG00000103148	pvrl4
ENSDARG00000093750	cd180
ENSDARG00000079903	si:ch73-343l4.2
ENSDARG00000058820	bin1b
ENSDARG00000104332	si:dkey-173l11.3
ENSDARG00000095723	si:dkey-10b15.14
ENSDARG00000057049	kcnk18
ENSDARG00000096059	si:dkeyp-85d8.3
ENSDARG00000059931	hyal2a
ENSDARG00000092101	si:dkey-84o3.15
ENSDARG00000103852	si:ch211-215e19.7
ENSDARG00000098490	GPR34 (2 of 2)
ENSDARG00000018566	flnca
ENSDARG00000093913	si:dkey-84o3.10
ENSDARG00000095054	si:dkey-10b15.19
ENSDARG00000093451	si:dkey-33c12.6
ENSDARG00000089371	si:dkey-238d18.10
ENSDARG00000093032	si:dkey-84o3.11
ENSDARG00000069887	si:dkey-33c12.7
ENSDARG00000069863	si:dkey-19p15.5
ENSDARG00000102817	CU929449.2
ENSDARG00000070317	irge4
ENSDARG00000033594	ido1
ENSDARG00000068817	si:dkey-10b15.3
ENSDARG00000055520	ftr61
ENSDARG00000039863	lifrb
ENSDARG00000099409	OGFR (3 of 4)
ENSDARG00000099419	ME1 (2 of 2)
ENSDARG00000100599	C1S (2 of 3)
ENSDARG00000056804	IL4I1
ENSDARG00000100835	RGS13 (2 of 2)
ENSDARG00000104691	cd79b
ENSDARG00000075877	GPR35 (2 of 3)
ENSDARG00000074014	zgc:194275
ENSDARG00000053563	si:ch73-56d11.4
ENSDARG00000098965	si:ch211-9d9.7
ENSDARG00000093310	si:dkey-112g5.6
ENSDARG00000070368	casp6l2
ENSDARG00000044752	p2rx4a
ENSDARG00000102010	FO818714.1
ENSDARG00000068152	si:dkey-77f17.1
ENSDARG00000093314	si:dkey-84o3.10
ENSDARG00000053940	btr32
ENSDARG00000100987	si:dkey-270b7.1
ENSDARG00000068219	b3gnt2l
ENSDARG00000078841	XKR8 (4 of 4)
ENSDARG00000095349	si:dkey-10b15.15
ENSDARG00000103678	si:ch211-215e19.4
ENSDARG00000029838	CU459186.1
ENSDARG00000089434	etv7
ENSDARG00000092355	tlr20f
ENSDARG00000026049	mxf
ENSDARG00000074322	si:ch211-194m7.3
ENSDARG00000092634	CABZ01000634.1
ENSDARG00000086236	si:dkey-163m14.7
ENSDARG00000054847	xcr1a.1
ENSDARG00000031731	si:ch73-27e22.6
ENSDARG00000097054	si:ch73-65n21.2
ENSDARG00000043798	ms4a17a.1
ENSDARG00000023519	si:dkey-163m14.3
ENSDARG00000103769	si:ch211-147m6.2
ENSDARG00000090851	ciita
ENSDARG00000041164	tlr20.3
ENSDARG00000045427	si:dkey-96n2.3
ENSDARG00000033953	entpd2a.2
ENSDARG00000023587	kcnk5a
ENSDARG00000092516	si:dkey-19p15.5
ENSDARG00000078959	gb:eh507706
ENSDARG00000098227	si:ch211-117l17.3
ENSDARG00000078975	igl1c3
ENSDARG00000038683	MFAP4 (3 of 14)
ENSDARG00000075248	zgc:172133
ENSDARG00000041792	cx28.1
ENSDARG00000092231	zgc:162824
ENSDARG00000093747	si:dkey-122c11.1
ENSDARG00000094866	si:dkey-19p15.5
ENSDARG00000092589	si:dkey-10b15.16
ENSDARG00000097702	si:ch1073-66l23.1
ENSDARG00000052656	si:ch211-193e13.5
ENSDARG00000051712	mhc1lfa
ENSDARG00000096570	SIGLEC1 (35 of 51)
ENSDARG00000096280	ighz
ENSDARG00000092169	si:dkey-250k15.4
ENSDARG00000074205	si:dkey-1c7.3
ENSDARG00000054846	si:ch73-217b7.4
ENSDARG00000009134	hlx1
ENSDARG00000028912	si:dkey-10h3.2
ENSDARG00000054688	ITPRIPL2
ENSDARG00000075905	si:ch211-266g18.9
ENSDARG00000097307	si:dkey-238d18.7
ENSDARG00000102940	BX649608.1
ENSDARG00000094295	si:dkey-4i23.7
ENSDARG00000040474	snx10b
ENSDARG00000088402	si:ch211-260b17.6
ENSDARG00000077688	cpo
ENSDARG00000089547	si:dkey-158e13.14
ENSDARG00000102554	FUT9 (14 of 14)
ENSDARG00000098296	gnsb
ENSDARG00000009471	nid2b
ENSDARG00000043317	kita
ENSDARG00000100336	PIK3R6 (2 of 2)
ENSDARG00000078989	alpk3a
ENSDARG00000093702	si:dkey-126g1.9
ENSDARG00000101360	si:ch211-215e19.6
ENSDARG00000093987	si:ch211-165f21.7
ENSDARG00000075229	SLC46A2
ENSDARG00000070223	SIGLEC1 (14 of 51)
ENSDARG00000095864	ftr59
ENSDARG00000104865	RAB42 (3 of 3)
ENSDARG00000039891	si:dkey-163m14.8
ENSDARG00000096270	si:dkey-176g1.6
ENSDARG00000092028	si:dkey-4c23.3
ENSDARG00000077309	si:ch211-209f23.6
ENSDARG00000088309	ENDOD1 (10 of 10)
ENSDARG00000015803	smcr8b
ENSDARG00000102175	hamp
ENSDARG00000044039	stx11a
ENSDARG00000077638	zgc:171965
ENSDARG00000078912	si:ch73-24k9.2
ENSDARG00000097776	ZSCAN20
ENSDARG00000098106	si:ch211-215e19.8
ENSDARG00000090352	si:dkey-97i18.5
ENSDARG00000100462	paqr7a
ENSDARG00000102488	si:ch73-200d4.2
ENSDARG00000104029	si:dkeyp-104b3.22
ENSDARG00000102034	si:ch211-214k5.3
ENSDARG00000055715	capn8
ENSDARG00000003965	tlx1
ENSDARG00000097248	si:dkey-117a8.2
ENSDARG00000096579	si:dkey-9c18.3
ENSDARG00000068812	tlr7
ENSDARG00000087978	si:ch73-217b7.3
ENSDARG00000045959	csf3r
ENSDARG00000093712	CABZ01021530.1
ENSDARG00000055550	FO834888.1
ENSDARG00000045749	PPFIBP1 (1 of 2)
ENSDARG00000102426	FUT9 (13 of 14)
ENSDARG00000062874	hcar1-3
ENSDARG00000036776	aldh8a1
ENSDARG00000014024	ms4a17a.4
ENSDARG00000099562	lygl2
ENSDARG00000099337	si:ch211-209j12.2
ENSDARG00000032077	mfsd12b
ENSDARG00000035163	tmem136b
ENSDARG00000094500	si:ch211-238e22.4
ENSDARG00000041221	FP929011.1
ENSDARG00000095133	si:ch211-165f21.2
ENSDARG00000090156	pttg1ipa
ENSDARG00000095068	si:dkey-10h3.3
ENSDARG00000019564	asap2b
ENSDARG00000004529	zgc:173742
ENSDARG00000103716	si:busm1-48c11.3
ENSDARG00000035686	mon1ba
ENSDARG00000015607	CR388152.1
ENSDARG00000101532	SIGLEC1 (50 of 51)
ENSDARG00000053204	snx22
ENSDARG00000078731	BX005336.3
ENSDARG00000054438	fzd2
ENSDARG00000005679	trip10a
ENSDARG00000031715	lyn
ENSDARG00000101129	si:dkeyp-104b3.18
ENSDARG00000099938	si:ch211-215e19.2
ENSDARG00000101002	CR392354.1
ENSDARG00000095609	ftr60p
ENSDARG00000068199	pld3
ENSDARG00000062309	SIGLEC1 (12 of 51)
ENSDARG00000071667	si:dkey-222f2.7
ENSDARG00000094157	SIGLEC1 (28 of 51)
ENSDARG00000096534	SIGLEC1 (33 of 51)
ENSDARG00000054827	ssuh2.4
ENSDARG00000077550	gcnt4b
ENSDARG00000087740	si:dkeyp-82a1.5
ENSDARG00000096621	SIGLEC1 (40 of 51)
ENSDARG00000104133	5S_rRNA
ENSDARG00000089710	SIGLEC1 (21 of 51)
ENSDARG00000055476	CR352329.1
ENSDARG00000094832	F13A1 (3 of 3)
ENSDARG00000096587	itgam
ENSDARG00000096830	mhc1lja
ENSDARG00000100411	si:ch73-106n3.1
ENSDARG00000104440	si:dkey-173l11.5
ENSDARG00000100878	P2RY6
ENSDARG00000093557	si:ch211-281k12.4
ENSDARG00000013050	abcc12
ENSDARG00000058082	birc7
ENSDARG00000093845	SIGLEC1 (26 of 51)
ENSDARG00000059064	rassf3
ENSDARG00000053561	ms4a17a.11
ENSDARG00000092204	ms4a17a.5
ENSDARG00000030025	si:ch211-237d5.4
ENSDARG00000055365	si:dkey-25e12.3
ENSDARG00000093857	si:dkey-79f11.10
ENSDARG00000093621	si:dkey-27b3.4
ENSDARG00000098918	MCOLN2
ENSDARG00000074254	abcb6b
ENSDARG00000089316	SIGLEC1 (20 of 51)
ENSDARG00000075092	si:dkey-52l18.4
ENSDARG00000042496	parp12a
ENSDARG00000051713	mhc1lga
ENSDARG00000088701	tlr20.4
ENSDARG00000096671	SIGLEC1 (47 of 51)
ENSDARG00000100075	abcg2a
ENSDARG00000076901	si:ch211-220m6.5
ENSDARG00000097297	si:zfos-1833e7.5
ENSDARG00000104174	CABZ01055168.1
ENSDARG00000092322	SIGLEC1 (25 of 51)
ENSDARG00000088503	BX682234.2
ENSDARG00000021255	arhgap22
ENSDARG00000026417	ccr12b.2
ENSDARG00000040503	CABZ01070258.1
ENSDARG00000022048	tlr4bb
ENSDARG00000036308	nod1
ENSDARG00000089840	CABZ01053219.1
ENSDARG00000001442	inppl1b
ENSDARG00000081808	FO904878.1
ENSDARG00000096576	SIGLEC1 (37 of 51)
ENSDARG00000092680	si:dkey-58f10.12
ENSDARG00000054655	SIGLEC1 (10 of 51)
ENSDARG00000086025	si:dkey-238d18.10
ENSDARG00000071251	ppp1r18
ENSDARG00000045957	gpr65
ENSDARG00000010276	ptgs2b
ENSDARG00000042428	gstt1a
ENSDARG00000032631	LTB4R
ENSDARG00000100629	SIGLEC1 (49 of 51)
ENSDARG00000014929	p2ry11
ENSDARG00000092066	si:dkey-228i19.34
ENSDARG00000058222	mpp4a
ENSDARG00000092455	si:ch211-246e12.3
ENSDARG00000056780	ssh1a
ENSDARG00000095824	si:ch211-207c7.6
ENSDARG00000061120	slc43a2b
ENSDARG00000044415	tlr5a
ENSDARG00000088761	SIGLEC1 (19 of 51)
ENSDARG00000097136	si:ch211-263p13.9
ENSDARG00000096623	SIGLEC1 (41 of 51)
ENSDARG00000088451	SIGLEC1 (18 of 51)
ENSDARG00000053010	lpcat2
ENSDARG00000006052	malt1a
ENSDARG00000026663	tlr19
ENSDARG00000069787	tmc6a
ENSDARG00000051711	CR339041.2
ENSDARG00000102026	FO904878.2
ENSDARG00000088260	gig2p
ENSDARG00000087084	hcar1-4
ENSDARG00000100858	zgc:171695
ENSDARG00000063313	plbd1
ENSDARG00000045673	il22
ENSDARG00000058285	cpt1b
ENSDARG00000094374	si:dkey-10h3.1
ENSDARG00000090607	SH2D6
ENSDARG00000044755	GCNT4 (2 of 3)
ENSDARG00000067524	fut9b
ENSDARG00000104569	CABZ01088484.1
ENSDARG00000012355	galnt8a.1
ENSDARG00000097603	si:zfos-1833e7.4
ENSDARG00000070516	si:dkeyp-52c3.2
ENSDARG00000098662	si:ch73-359m17.9
ENSDARG00000099645	RCSD1 (2 of 2)
ENSDARG00000104472	si:ch211-39i2.2
ENSDARG00000069197	SIGLEC1 (13 of 51)
ENSDARG00000094055	si:dkey-88l16.3
ENSDARG00000056985	tpte
ENSDARG00000062263	arhgap17b
ENSDARG00000086301	SIGLEC1 (16 of 51)
ENSDARG00000069593	senp7a
ENSDARG00000018688	elk3
ENSDARG00000086133	SERINC3
ENSDARG00000094411	tlr20.2
ENSDARG00000099676	si:ch211-30g3.4
ENSDARG00000077602	si:ch211-212i14.3
ENSDARG00000097352	si:ch211-147g22.7
ENSDARG00000044318	itgb7
ENSDARG00000071446	zgc:153659
ENSDARG00000042452	p2rx4b
ENSDARG00000104398	si:ch73-343g19.4
ENSDARG00000033727	il12ba
ENSDARG00000096619	SIGLEC1 (39 of 51)
ENSDARG00000101595	tgm1l2
ENSDARG00000090551	FP102888.2
ENSDARG00000091499	CABZ01083833.1
ENSDARG00000091916	ugt5b4
ENSDARG00000086262	si:dkey-163m14.10
ENSDARG00000103305	P2RY14
ENSDARG00000069800	CYSLTR2 (2 of 2)
ENSDARG00000042683	si:dkey-15j16.3
ENSDARG00000062964	si:dkey-246g23.2
ENSDARG00000096288	si:dkey-163m14.5
ENSDARG00000045561	dram1
ENSDARG00000061941	trpv4
ENSDARG00000036420	CR376787.1
ENSDARG00000034098	SIGLEC1 (3 of 51)
ENSDARG00000101860	CABZ01034528.1
ENSDARG00000053345	si:ch73-211l2.1
ENSDARG00000079175	si:ch211-79k12.1
ENSDARG00000021572	mb21d1
ENSDARG00000075515	CD37
ENSDARG00000069408	FUT7 (2 of 2)
ENSDARG00000095673	si:dkey-79f11.8
ENSDARG00000103575	si:dkeyp-104b3.1
ENSDARG00000102985	si:dkeyp-73e12.5
ENSDARG00000092425	si:ch211-141e20.5
ENSDARG00000026017	xpnpep2
ENSDARG00000043796	ms4a17a.7
ENSDARG00000031683	fosab
ENSDARG00000061365	hepacam2
ENSDARG00000092535	si:dkey-242h9.5
ENSDARG00000058503	flt3
ENSDARG00000096507	SIGLEC1 (30 of 51)
ENSDARG00000086762	dfna5a
ENSDARG00000099068	si:ch211-147m6.3
ENSDARG00000062817	crym
ENSDARG00000088561	CR450729.1
ENSDARG00000093974	si:dkey-287i17.5
ENSDARG00000079895	ehbp1l1b
ENSDARG00000041919	ccl38.1
ENSDARG00000103966	si:ch211-156b7.5
ENSDARG00000082253	U1
ENSDARG00000037895	ramp2
ENSDARG00000101209	lamb1a
ENSDARG00000069839	si:ch1073-78m18.1
ENSDARG00000097430	si:ch73-160l8.2
ENSDARG00000089894	SIGLEC1 (22 of 51)
ENSDARG00000086228	si:dkey-120c6.5
ENSDARG00000096670	SIGLEC1 (46 of 51)
ENSDARG00000036479	si:dkeyp-80c12.4
ENSDARG00000087429	si:dkey-73p2.2
ENSDARG00000098026	si:dkey-238d18.8
ENSDARG00000080568	dre-mir-731
ENSDARG00000010514	CXCR5
ENSDARG00000098722	FP245465.1
ENSDARG00000104099	si:ch73-144l3.2
ENSDARG00000096656	SIGLEC1 (45 of 51)
ENSDARG00000077385	rgs19
ENSDARG00000093272	igic1s1
ENSDARG00000104193	CABZ01019905.2
ENSDARG00000020133	jdp2b
ENSDARG00000100737	EPO (2 of 2)
ENSDARG00000055276	rel
ENSDARG00000060435	bnipl
ENSDARG00000102450	CU571328.1
ENSDARG00000019093	si:ch73-160i9.2
ENSDARG00000068290	wu:fd49b10
ENSDARG00000052736	AL929291.1
ENSDARG00000087492	FO704810.2
ENSDARG00000078077	dph2
ENSDARG00000025428	socs3a
ENSDARG00000055751	fosb
ENSDARG00000088920	CU571257.1
ENSDARG00000104400	SOCS3 (3 of 3)
ENSDARG00000069833	rhbdl2
ENSDARG00000071461	igl3c3
ENSDARG00000018569	tnfrsf1a
ENSDARG00000070774	irgf1
ENSDARG00000052741	card11
ENSDARG00000042021	mapk12a
ENSDARG00000061710	map3k8
ENSDARG00000096625	SIGLEC1 (42 of 51)
ENSDARG00000094894	tyrobp
ENSDARG00000058991	GPR152
ENSDARG00000103489	SIGLEC1 (51 of 51)
ENSDARG00000091993	dicp1.1
ENSDARG00000033071	trim35-10
ENSDARG00000036893	f13a1b
ENSDARG00000030954	ftr56
ENSDARG00000098929	tex15
ENSDARG00000089622	fgd5b
ENSDARG00000097026	si:dkey-16m19.1
ENSDARG00000070515	si:dkeyp-52c3.5
ENSDARG00000059672	arhgap6
ENSDARG00000029036	rab32a
ENSDARG00000099806	si:dkey-53k12.2
ENSDARG00000100258	si:dkeyp-104b3.2
ENSDARG00000033537	p4ha1a
ENSDARG00000079703	si:dkey-18p12.4
ENSDARG00000068969	TNFRSF14 (2 of 8)
ENSDARG00000095940	si:dkey-19a16.12
ENSDARG00000096804	si:dkey-219e21.4
ENSDARG00000100287	SLA (2 of 2)
ENSDARG00000090329	SIGLEC1 (24 of 51)
ENSDARG00000056532	serinc2
ENSDARG00000078550	zgc:194839
ENSDARG00000017860	rgs5b
ENSDARG00000095856	si:dkeyp-52c3.6
ENSDARG00000079584	zgc:194930
ENSDARG00000086365	BX004816.3
ENSDARG00000099195	ier2
ENSDARG00000063224	nxph2a
ENSDARG00000104877	FO904831.2
ENSDARG00000021443	zfp36l1b
ENSDARG00000094606	si:zfos-364h11.2
ENSDARG00000079166	ace
ENSDARG00000097239	si:ch73-31d8.2
ENSDARG00000099276	ugt5b3
ENSDARG00000015623	cecr1b
ENSDARG00000079829
ENSDARG00000004498	xkr8.1
ENSDARG00000062009	gpr18
ENSDARG00000043701	gpd1a
ENSDARG00000052330	slc4a2b
ENSDARG00000043426	SIGLEC1 (6 of 51)
ENSDARG00000040669	CR944667.1
ENSDARG00000068849	fam83h
ENSDARG00000022466	clcn5b
ENSDARG00000028850	btr16
ENSDARG00000092222	si:ch211-271e10.3
ENSDARG00000096650	SIGLEC1 (44 of 51)
ENSDARG00000097909	si:dkey-195m11.11
ENSDARG00000001933	prkag2b
ENSDARG00000093228	CMKLR1 (3 of 3)
ENSDARG00000093048	si:ch211-158d24.4
ENSDARG00000087575
ENSDARG00000096940	arpc1a
ENSDARG00000095418	si:dkey-254e13.11
ENSDARG00000075802	GRIN3A
ENSDARG00000086586	BX323854.3
ENSDARG00000086805	ccdc129
ENSDARG00000101051	ctsbb
ENSDARG00000074136	zgc:163136
ENSDARG00000052255	trim35-3
ENSDARG00000101941	CR450726.1
ENSDARG00000091748	tbx22
ENSDARG00000015123	zgc:101000
ENSDARG00000079987	igl3v5
ENSDARG00000093685	si:ch73-177h5.5
ENSDARG00000087148	SIGLEC1 (17 of 51)
ENSDARG00000095693	si:dkey-15g19.2
ENSDARG00000105069	si:rp71-81e14.5
ENSDARG00000104201	RNH1 (48 of 55)
ENSDARG00000093763	si:ch211-271e10.6
ENSDARG00000097802	si:dkey-238d18.12
ENSDARG00000074653	si:ch211-233m11.1
ENSDARG00000095756	si:ch211-190k17.19
ENSDARG00000057125	pld1b
ENSDARG00000042440	p2rx7
ENSDARG00000097015	si:ch73-281f12.2
ENSDARG00000054373	B3GNT3 (2 of 4)
ENSDARG00000097782	si:dkey-42l23.4
ENSDARG00000089993	SIGLEC1 (23 of 51)
ENSDARG00000103241	CABZ01002280.1
ENSDARG00000104203	ugt5b5p
ENSDARG00000094007	si:ch73-177h5.3
ENSDARG00000097009	si:ch73-166o21.2
ENSDARG00000044808	slc4a4b
ENSDARG00000020812	si:ch73-177h5.2
ENSDARG00000014954	snx33
ENSDARG00000095699	dicp1.9
ENSDARG00000097019	dhrs13b
ENSDARG00000044155	mafa
ENSDARG00000102724	zgc:153039
ENSDARG00000062929	FAM83G (1 of 2)
ENSDARG00000095426	si:dkey-12f6.1
ENSDARG00000006877	enpp4
ENSDARG00000061672	si:ch73-334d15.1
ENSDARG00000097138	si:ch211-191c10.3
ENSDARG00000044345	cyfip1
ENSDARG00000082377	dre-mir-462
ENSDARG00000014655	itpr1a
ENSDARG00000026313	adgre5a
ENSDARG00000097459	si:dkey-125e8.3
ENSDARG00000092074	hcst
ENSDARG00000093521	B3GNT3 (4 of 4)
ENSDARG00000079133	si:dkey-10c21.1
ENSDARG00000040230	TRIM35 (10 of 38)
ENSDARG00000094923	si:ch73-80e5.5
ENSDARG00000051819	swap70a
ENSDARG00000005894	slc7a9
ENSDARG00000052059	PAQR9
ENSDARG00000070165	tnfrsf1b
ENSDARG00000082187	dre-mir-21-1
ENSDARG00000002097	si:dkeyp-52c3.7
ENSDARG00000093880	SIGLEC1 (27 of 51)
ENSDARG00000093932	ftr04
ENSDARG00000037943	cpt1cb
ENSDARG00000013533	hoxb4a
ENSDARG00000100703	si:ch211-285j22.3
ENSDARG00000056795	serpine1
ENSDARG00000006308	ptpn18
ENSDARG00000090041	si:dkey-163m14.6
ENSDARG00000024546	pla2g4aa
ENSDARG00000104995	ugt5b2
ENSDARG00000101203	ZNF513 (2 of 2)
ENSDARG00000044774	pou5f3
ENSDARG00000062828	si:ch73-171o20.1
ENSDARG00000091679	CU672268.1
ENSDARG00000076870	piezo1
ENSDARG00000096508	si:ch211-265g21.1
ENSDARG00000104775	si:ch211-134a4.1
ENSDARG00000087832	bcl3
ENSDARG00000059196	si:ch73-177h5.4
ENSDARG00000097816	si:dkey-117a8.1
ENSDARG00000043482	B3GNT3 (1 of 4)
ENSDARG00000060838	trim35-33
ENSDARG00000102290	RNH1 (40 of 55)
ENSDARG00000097739	si:dkey-238d18.9
ENSDARG00000100973	arhgap24
ENSDARG00000095883	si:ch211-13b16.1
ENSDARG00000069453	zgc:113314
ENSDARG00000013576	gadd45bb
ENSDARG00000057096	ndr1
ENSDARG00000102992	btr20
ENSDARG00000074052	si:ch211-281g13.5
ENSDARG00000092731	mhc1uka
ENSDARG00000040192	nenf
ENSDARG00000091443	CR792453.1
ENSDARG00000056781	ZAN
ENSDARG00000104009	si:dkey-264f17.3
ENSDARG00000039888	CU929449.1
ENSDARG00000089049	SEL1L3
ENSDARG00000007807	cyth3a
ENSDARG00000006353	itga5
ENSDARG00000061796	rasgrp4
ENSDARG00000098714	RNH1 (21 of 55)
ENSDARG00000097519	si:ch211-241e1.6
ENSDARG00000011724	marveld1
ENSDARG00000091972	si:dkey-58f10.7
ENSDARG00000094448	si:dkey-12f6.2
ENSDARG00000093003	acy3.1
ENSDARG00000095888	si:dkey-30o16.8
ENSDARG00000019130	plk2b
ENSDARG00000092087	CMKLR1 (2 of 3)
ENSDARG00000099684	trim35-24
ENSDARG00000104825	trim35-7
ENSDARG00000096773	si:ch211-10j20.2
ENSDARG00000074334	si:dkey-1c7.1
ENSDARG00000070847	trim35-20
ENSDARG00000090844	CABZ01054965.1
ENSDARG00000086492	si:dkey-265e15.2
ENSDARG00000096655	si:ch211-184m19.3
ENSDARG00000091836	casp7
ENSDARG00000099948	si:ch211-209f23.7
ENSDARG00000059363	TGFBR2 (2 of 2)
ENSDARG00000104773	junbb
ENSDARG00000101055	trim35-25
ENSDARG00000073731	DOK4
ENSDARG00000032043	ftr16
ENSDARG00000093936	si:dkeyp-1h4.6
ENSDARG00000096300	si:dkeyp-87d8.9
ENSDARG00000014680	znf710a
ENSDARG00000077975	si:ch73-343l4.8
ENSDARG00000045836	mapk11
ENSDARG00000055856	tor1l1
ENSDARG00000034466	SIGLEC1 (4 of 51)
ENSDARG00000071341	abch1
ENSDARG00000101916	RNH1 (36 of 55)
ENSDARG00000068926	si:ch211-137a8.2
ENSDARG00000087519	si:ch1073-303l23.1
ENSDARG00000042221	mthfd1l
ENSDARG00000095026	si:dkey-58f10.14
ENSDARG00000097677	igl4c1
ENSDARG00000090977	ifit12
ENSDARG00000022271	trim35-34
ENSDARG00000095065	si:ch211-113e8.9
ENSDARG00000078180	sc:d0202
ENSDARG00000086130	si:ch211-42i6.2
ENSDARG00000096574	SIGLEC1 (36 of 51)
ENSDARG00000062756	PLLP
ENSDARG00000102303	trim35-21
ENSDARG00000009702	ascl1b
ENSDARG00000097993	si:ch211-191c10.1
ENSDARG00000100160	RNH1 (30 of 55)
ENSDARG00000105181	si:dkey-1c7.1
ENSDARG00000097553	si:dkey-193e13.8
ENSDARG00000092883	si:dkey-193b15.5
ENSDARG00000027620	bco2l
ENSDARG00000067847	il21
ENSDARG00000098508
ENSDARG00000019311	fbxo30b
ENSDARG00000089129	baxa
ENSDARG00000053509	kazald3
ENSDARG00000100721	TRIM35 (28 of 38)
ENSDARG00000099718	CU929391.3
ENSDARG00000069381	si:ch211-125e6.5
ENSDARG00000095090	tspan37
ENSDARG00000023933	skila
ENSDARG00000102368	trim35-23
ENSDARG00000040118	zgc:113232
ENSDARG00000095127	si:ch73-343l4.4
ENSDARG00000102916	CABZ01087111.1
ENSDARG00000058329	si:ch211-247l8.10
ENSDARG00000004451	tnfrsfa
ENSDARG00000033042	ptprja
ENSDARG00000059507	si:dkey-163m14.2
ENSDARG00000099401	ccl33.3
ENSDARG00000099984	RNH1 (29 of 55)
ENSDARG00000054805	btr09
ENSDARG00000040502	micall1b
ENSDARG00000070755
ENSDARG00000104895	BX004857.1
ENSDARG00000062820	irgf3
ENSDARG00000094098	si:ch211-278p9.3
ENSDARG00000095913	TRIM35 (23 of 38)
ENSDARG00000100229	si:ch211-238e22.5
ENSDARG00000100373	TRIM35 (26 of 38)
ENSDARG00000040159	wnt4b
ENSDARG00000095634	si:ch211-66k16.2
ENSDARG00000000857	mapk14a
ENSDARG00000102264	trim35-22
ENSDARG00000074378	junba
ENSDARG00000090473	si:ch211-269k10.5
ENSDARG00000094132	igf1
ENSDARG00000090091	si:ch211-238e22.2
ENSDARG00000101794	atp6v0e1
ENSDARG00000095193	TNFRSF14 (8 of 8)
ENSDARG00000104795	CT826376.2
ENSDARG00000076622	ATP13A3
ENSDARG00000025601	TRIM35 (5 of 38)
ENSDARG00000056134	c1qtnf5
ENSDARG00000055841	CABZ01046427.1
ENSDARG00000056026	tprg1
ENSDARG00000093859	TRIM35 (22 of 38)
ENSDARG00000087474	ccr6a
ENSDARG00000092653	si:dkey-1h24.6
ENSDARG00000099639	trim35-19
ENSDARG00000097234	fosab
ENSDARG00000039007	eno3
ENSDARG00000086998	NNMT
ENSDARG00000100295	ccl39.3
ENSDARG00000034063	CABZ01068208.1
ENSDARG00000091235	RNH1 (8 of 55)
ENSDARG00000098403	si:rp71-81e14.6
ENSDARG00000100777	RNH1 (33 of 55)
ENSDARG00000095282	si:ch211-15o14.2
ENSDARG00000021242	mvp
ENSDARG00000102706	si:dkey-56m19.6
ENSDARG00000097376	si:dkey-245m3.1
ENSDARG00000034222	hs1bp3
ENSDARG00000092228	si:dkey-27p18.3
ENSDARG00000096419	si:ch211-114n24.7
ENSDARG00000038133	zgc:113411
ENSDARG00000094719	si:dkeyp-1h4.9
ENSDARG00000067713	snx18a
ENSDARG00000095746	MFAP4 (12 of 14)
ENSDARG00000053928	si:dkey-117a8.3
ENSDARG00000103755	RNH1 (45 of 55)
ENSDARG00000088443	RNH1 (5 of 55)
ENSDARG00000100450	btr21
ENSDARG00000003113	ada
ENSDARG00000092778	si:ch73-338o16.4
ENSDARG00000010169	myd88
ENSDARG00000074488	ifngr1
ENSDARG00000074390	tmem176l.4
ENSDARG00000028213	ttna
ENSDARG00000077881	chl1a
ENSDARG00000094284	si:dkey-58f10.10
ENSDARG00000039108	TRIM35 (9 of 38)
ENSDARG00000070434	rhov
ENSDARG00000102451	si:ch211-238e22.2
ENSDARG00000034895	tgfb1b
ENSDARG00000102588	si:dkey-68o6.3
ENSDARG00000061177	mov10b.1
ENSDARG00000070606	ikbke
ENSDARG00000096863	si:ch73-380l3.4
ENSDARG00000098456	CR792453.2
ENSDARG00000039501	ugt2a6
ENSDARG00000088556	si:dkey-1c7.2
ENSDARG00000100515	dusp1
ENSDARG00000069627	si:ch211-255g12.8
ENSDARG00000004018	CHST13
ENSDARG00000097533	si:dkey-29l4.4
ENSDARG00000098351	RNH1 (18 of 55)
ENSDARG00000076483	zgc:198241
ENSDARG00000104213	si:dkey-283b1.6
ENSDARG00000103119	RNH1 (43 of 55)
ENSDARG00000092331	si:dkey-217m5.9
ENSDARG00000034910	SIGLEC1 (5 of 51)
ENSDARG00000097535	si:ch211-252f13.5
ENSDARG00000102806	wu:fe11b02
ENSDARG00000073974	colgalt1
ENSDARG00000096617	si:dkey-249p7.3
ENSDARG00000100539	btr22
ENSDARG00000045574	lrmp
ENSDARG00000070428	si:dkey-239n17.4
ENSDARG00000091234	CU019646.2
ENSDARG00000097610	si:ch211-136a14.2
ENSDARG00000053232	itgb1b.1
ENSDARG00000076158	zgc:165583
ENSDARG00000092724	si:dkey-56p7.9
ENSDARG00000105281	P2RY1
ENSDARG00000099969	zgc:152863
ENSDARG00000098167	RNH1 (16 of 55)
ENSDARG00000092021	si:dkey-272j9.1
ENSDARG00000028058	traf6
ENSDARG00000034598	CABZ01029900.1
ENSDARG00000103688
ENSDARG00000100909	zgc:173581
ENSDARG00000101864	CR293500.1
ENSDARG00000076214	zgc:165514
ENSDARG00000019260	dhrs9
ENSDARG00000103179	si:dkey-109a10.1
ENSDARG00000100669	RNH1 (31 of 55)
ENSDARG00000089005	si:ch211-210m1.4
ENSDARG00000095607	si:ch211-209f23.3
ENSDARG00000103131	VWA5A (4 of 4)
ENSDARG00000039082	zgc:123010
ENSDARG00000074118	ftr15
ENSDARG00000089839	si:ch211-278p9.4
ENSDARG00000093081	GAB3
ENSDARG00000002002	lmcd1
ENSDARG00000097872	si:ch211-137j23.6
ENSDARG00000093019	si:dkey-83k24.5
ENSDARG00000053387	si:ch211-276k2.2
ENSDARG00000020136	ptges
ENSDARG00000016364	gna15.1
ENSDARG00000006677	ripk1l
ENSDARG00000006848	PARP9
ENSDARG00000079843	si:dkey-234i14.9
ENSDARG00000104960	si:ch211-11n16.3
ENSDARG00000060551	rps6ka5
ENSDARG00000095556	si:dkey-238c7.12
ENSDARG00000105241	btr26
ENSDARG00000006409	mapk12b
ENSDARG00000026895	tor1l3
ENSDARG00000061544	ano6
ENSDARG00000094975	si:ch211-214p16.2
ENSDARG00000010729	CABZ01073795.1
ENSDARG00000055540	pfkfb4a
ENSDARG00000101749	zgc:92161
ENSDARG00000010572	slc25a25a
ENSDARG00000022689	itgb1b.2
ENSDARG00000026682	zgc:101583
ENSDARG00000006220	ugt1ab
ENSDARG00000071562	mtus1a
ENSDARG00000104619	RNH1 (49 of 55)
ENSDARG00000039756	prop1
ENSDARG00000103768	si:dkeyp-28d2.4
ENSDARG00000078221	PLEKHA2
ENSDARG00000092457	si:ch211-207c6.6
ENSDARG00000043899	psma6l
ENSDARG00000102870	RNH1 (42 of 55)
ENSDARG00000100697	si:ch73-52f24.4
ENSDARG00000012945	tnfsf13b
ENSDARG00000021924	hsp70.3
ENSDARG00000102872	si:ch211-188p14.6
ENSDARG00000101894	stk10
ENSDARG00000100561	TRIM14 (19 of 28)
ENSDARG00000098220	RNH1 (17 of 55)
ENSDARG00000015343	pgd
ENSDARG00000104026	RNH1 (47 of 55)
ENSDARG00000053257	zgc:153733
ENSDARG00000095475	si:ch211-196j1.2
ENSDARG00000041339	zgc:92380
ENSDARG00000102561	AL645691.2
ENSDARG00000092040	si:dkey-108f8.7
ENSDARG00000096819	si:dkey-48o4.1
ENSDARG00000105283	btr19
ENSDARG00000091111	TIFA
ENSDARG00000095351	si:ch73-308b14.1
ENSDARG00000009266	uevld
ENSDARG00000070132	aste1
ENSDARG00000037804	phlda3
ENSDARG00000052816	shmt1
ENSDARG00000055926	foxi3a
ENSDARG00000021688	mxa
ENSDARG00000059746	plod1a
ENSDARG00000057173	ifit8
ENSDARG00000096046	si:ch211-209p16.4
ENSDARG00000095830	serpinb1l1
ENSDARG00000086881	IER2 (1 of 2)
ENSDARG00000090337	pprc1
ENSDARG00000071871	glod5
ENSDARG00000055436	si:dkey-177p2.16
ENSDARG00000069190	ENDOD1 (4 of 10)
ENSDARG00000102440	RNH1 (41 of 55)
ENSDARG00000101943	si:rp71-62i8.3
ENSDARG00000093297	si:ch73-2d23.1
ENSDARG00000094524	SIGLEC1 (29 of 51)
ENSDARG00000037473	cd79a
ENSDARG00000036382	ponzr6
ENSDARG00000038359	enosf1
ENSDARG00000077103	sema4aa
ENSDARG00000061462	VWA7
ENSDARG00000104740	RNH1 (51 of 55)
ENSDARG00000077697	RNH1 (4 of 55)
ENSDARG00000030782	exoc3l2b
ENSDARG00000096098	si:dkey-256i11.4
ENSDARG00000036215	lcp2b
ENSDARG00000078824	si:ch211-66e2.3
ENSDARG00000080589	dre-mir-223
ENSDARG00000019137	tram1
ENSDARG00000058700	si:dkey-36h5.2
ENSDARG00000054153	ftr50
ENSDARG00000042621	cryaba
ENSDARG00000058390	acot9.2
ENSDARG00000092362	hsp70.2
ENSDARG00000095840	si:ch211-163f10.4
ENSDARG00000101499	ccl39.3
ENSDARG00000099493	RNH1 (26 of 55)
ENSDARG00000042577	batf3
ENSDARG00000093532	si:dkey-230i18.2
ENSDARG00000069953	kcnq5b
ENSDARG00000097275	si:ch211-147g22.4
ENSDARG00000040901	si:dkey-11d18.4
ENSDARG00000100718	me2
ENSDARG00000075671	tlr4al
ENSDARG00000015576	itprip
ENSDARG00000095112	si:dkey-58f10.3
ENSDARG00000074850	il12rb2l
ENSDARG00000093263	FO818740.1
ENSDARG00000021859	erap1b
ENSDARG00000055723	hsp70l
ENSDARG00000029688	hsp70.1
ENSDARG00000058958	trim35-7
ENSDARG00000098640	CU984600.3
ENSDARG00000098618	erap2
ENSDARG00000068858	il2rga
ENSDARG00000037046	rad51b
ENSDARG00000099152	RNH1 (24 of 55)
ENSDARG00000098794	RNH1 (23 of 55)
ENSDARG00000040194	BX545917.1
ENSDARG00000078805	ap5b1
ENSDARG00000079530	si:dkey-17m8.1
ENSDARG00000060070	adcy7
ENSDARG00000092626	zgc:174931
ENSDARG00000027290	nrp1b
ENSDARG00000092584	si:ch1073-385f13.3
ENSDARG00000045481	gsap
ENSDARG00000098357	RNH1 (19 of 55)
ENSDARG00000101088	si:ch73-359m17.5
ENSDARG00000074765	mhc1zja
ENSDARG00000103143	si:dkey-19c16.12
ENSDARG00000044691	ppp1r3b
ENSDARG00000095106	RNH1 (14 of 55)
ENSDARG00000103532	CR855393.3
ENSDARG00000074947	fam26e.1
ENSDARG00000044339	rp2
ENSDARG00000015374	st3gal3a
ENSDARG00000075504	DTX3L (1 of 2)
ENSDARG00000067729	arid3c
ENSDARG00000042876	abracl
ENSDARG00000088877	smarcd2
ENSDARG00000070683	dkk3b
ENSDARG00000101415	IL12B (4 of 4)
ENSDARG00000095083	ftr05
ENSDARG00000057844	SIGLEC1 (11 of 51)
ENSDARG00000012450	vmp1
ENSDARG00000091625	FAM3D
ENSDARG00000102018	btr25
ENSDARG00000074212	SLC5A10
ENSDARG00000017757	pik3cg
ENSDARG00000102860	CU655961.5
ENSDARG00000060471	gcnt3
ENSDARG00000076106	ftr43
ENSDARG00000004724	tcea3
ENSDARG00000103381	RNH1 (44 of 55)
ENSDARG00000098740	CABZ01046427.2
ENSDARG00000098337	CABZ01002281.1
ENSDARG00000037883	prcp
ENSDARG00000015902	stat6
ENSDARG00000005565	entpd8
ENSDARG00000092894	si:ch211-114l13.9
ENSDARG00000105023	selplg
ENSDARG00000060072	abi3a
ENSDARG00000105100	RNH1 (54 of 55)
ENSDARG00000099585	RNH1 (27 of 55)
ENSDARG00000102434	si:dkey-13m1.2
ENSDARG00000076721	zgc:171686
ENSDARG00000071648	zgc:113298
ENSDARG00000101721	PLA2G4C (4 of 4)
ENSDARG00000078319	si:ch211-280c16.1
ENSDARG00000077155	TMEM116
ENSDARG00000025046	AL935186.1
ENSDARG00000058992	cers2b
ENSDARG00000079402	tapbp
ENSDARG00000074501	tnip2
ENSDARG00000090153	cyldl
ENSDARG00000102262	RNH1 (38 of 55)
ENSDARG00000054641	fam46ab
ENSDARG00000078101	si:dkey-121n8.3
ENSDARG00000104918	RNH1 (52 of 55)
ENSDARG00000054968	cd40
ENSDARG00000038681	MFAP4 (1 of 14)
ENSDARG00000102219	TRIM35 (31 of 38)
ENSDARG00000086903	gig2o
ENSDARG00000103618	btr18
ENSDARG00000077473	mych
ENSDARG00000069168	C18H15orf39
ENSDARG00000101341	C11H19orf24
ENSDARG00000030839	tescb
ENSDARG00000095887	si:ch211-280c16.3
ENSDARG00000004460	desi2
ENSDARG00000004017	spag1a
ENSDARG00000056617	rpgra
ENSDARG00000093487	si:dkey-217f16.2
ENSDARG00000057107	VAV3 (1 of 3)
ENSDARG00000051729	nfatc3b
ENSDARG00000104468	si:dkeyp-107f9.4
ENSDARG00000098706	si:ch73-236c18.7
ENSDARG00000028663	tek
ENSDARG00000038392	si:dkeyp-52c3.5
ENSDARG00000100743	RNH1 (32 of 55)
ENSDARG00000016200	trib3
ENSDARG00000079623	ubtd1b
ENSDARG00000070872	CR855393.1
ENSDARG00000035879	fuca1.2
ENSDARG00000102143	btr24
ENSDARG00000098406	RNH1 (20 of 55)
ENSDARG00000097106	si:dkey-245m3.2
ENSDARG00000037598	prf1.5
ENSDARG00000008931	renbp
ENSDARG00000002298	ankrd22
ENSDARG00000099669	si:ch211-145h19.2
ENSDARG00000069471	mhc1zca
ENSDARG00000043445	SIGLEC1 (7 of 51)
ENSDARG00000087016	MICALL1 (3 of 3)
ENSDARG00000092191	si:dkey-238c7.13
ENSDARG00000057263	zgc:173729
ENSDARG00000104707	si:ch73-361k9.2
ENSDARG00000090889	LECT2 (2 of 2)
ENSDARG00000061083	igl4v8
ENSDARG00000076296	triqk
ENSDARG00000093975	si:dkey-222h21.9
ENSDARG00000007711	rab3il1
ENSDARG00000062460	C24H8orf44
ENSDARG00000056065	mov10b.2
ENSDARG00000089446	CR388228.1
ENSDARG00000082167	dre-mir-142a
ENSDARG00000000690	sypl2b
ENSDARG00000010183	VWA5A (1 of 4)
ENSDARG00000096509	SIGLEC1 (31 of 51)
ENSDARG00000076182	stat1b
ENSDARG00000077532	pign
ENSDARG00000070914	dusp6
ENSDARG00000102415	scinla
ENSDARG00000021547	vrk2
ENSDARG00000090804	gpr155a
ENSDARG00000070404	fam212ab
ENSDARG00000067723	tank
ENSDARG00000001303	psmb8
ENSDARG00000040869	upp1
ENSDARG00000043705	mob3c
ENSDARG00000035858	cnn2
ENSDARG00000071553	zgc:171500
ENSDARG00000011259	trpm1a
ENSDARG00000005593	rxrga
ENSDARG00000101379	MFSD1
ENSDARG00000036155	gla
ENSDARG00000100491	si:rp71-62i8.2
ENSDARG00000007396	rnd3b
ENSDARG00000100502	CABZ01038979.1
ENSDARG00000100645	BX321887.2
ENSDARG00000076819	si:dkey-121n8.4
ENSDARG00000060322	zgc:153654
ENSDARG00000098727	si:dkey-241h1.11
ENSDARG00000057166	C13H10orf11
ENSDARG00000102049	si:ch73-361k9.1
ENSDARG00000104982	si:ch211-248k15.5
ENSDARG00000097847	si:ch211-269k10.4
ENSDARG00000035415	ptger4b
ENSDARG00000096985	si:dkey-48o4.2
ENSDARG00000053542	kctd12.2
ENSDARG00000008592	mtmr8
ENSDARG00000101123	CABZ01009512.1
ENSDARG00000104975	si:ch211-248k15.4
ENSDARG00000104412	si:dkey-72l17.5
ENSDARG00000037758	tlr2
ENSDARG00000061908	mfsd12a
ENSDARG00000045011	TAPBP (1 of 2)
ENSDARG00000094708	sftpba
ENSDARG00000069298	osbpl9
ENSDARG00000093760	si:ch211-197h24.9
ENSDARG00000087699	TRIM14 (4 of 28)
ENSDARG00000024904	stil
ENSDARG00000076126	si:ch73-187m15.4
ENSDARG00000042535	actc1a
ENSDARG00000092500	si:dkey-222h21.1
ENSDARG00000092036	si:dkey-230i18.1
ENSDARG00000038553	si:ch211-195j11.8
ENSDARG00000077249	gmip
ENSDARG00000104956	RNH1 (53 of 55)
ENSDARG00000007603	stxbp2
ENSDARG00000091926	si:dkey-103e21.5
ENSDARG00000011445	elmsan1a
ENSDARG00000096523	SIGLEC1 (32 of 51)
ENSDARG00000092294	si:dkey-222h21.6
ENSDARG00000060438	tbl1x
ENSDARG00000102097	nfkbiz
ENSDARG00000104704	RNH1 (50 of 55)
ENSDARG00000094305	RNH1 (13 of 55)
ENSDARG00000090015	BX321875.1
ENSDARG00000100534	irak4
ENSDARG00000102211	csf3a
ENSDARG00000095881	si:dkeyp-52c3.1
ENSDARG00000014685	esco2
ENSDARG00000034368	hexb
ENSDARG00000103480	BX640512.1
ENSDARG00000103551	rnf213b
ENSDARG00000101654	si:ch211-188c18.1
ENSDARG00000015312	klf12a
ENSDARG00000104377	CABZ01001448.1
ENSDARG00000053136	b2m
ENSDARG00000008026	fam129bb
ENSDARG00000071576	si:dkey-102c8.3
ENSDARG00000105266	si:dkey-16p6.1
ENSDARG00000092926	si:dkey-66k12.3
ENSDARG00000043792	si:rp71-7l19.2
ENSDARG00000079463	MAN2B2
ENSDARG00000068182	crb3b
ENSDARG00000004658	ACTL8
ENSDARG00000091465	si:dkey-66a8.7
ENSDARG00000103677	OGFR (4 of 4)
ENSDARG00000102716	si:ch211-246b8.8
ENSDARG00000002607	unm_sa1614
ENSDARG00000093871	CU655961.3
ENSDARG00000093177	si:ch211-15j1.1
ENSDARG00000102273	RNH1 (39 of 55)
ENSDARG00000096065	TRIM14 (12 of 28)
ENSDARG00000026229	prnpa
ENSDARG00000089463	dhx58
ENSDARG00000101689	si:dkey-16p6.1
ENSDARG00000099148	bzw1b
ENSDARG00000019362	ptbp1a
ENSDARG00000089602	si:dkey-217f16.1
ENSDARG00000104088	si:dkey-14o6.2
ENSDARG00000062181	C25H7orf60
ENSDARG00000088900	si:dkey-21o19.2
ENSDARG00000074321	tead3a
ENSDARG00000098792	ZNRF2 (2 of 2)
ENSDARG00000099751	RNH1 (28 of 55)
ENSDARG00000091728	zgc:171759
ENSDARG00000088870	si:dkey-265e15.5
ENSDARG00000102284	CABZ01031894.1
ENSDARG00000090192	si:dkey-16p6.1
ENSDARG00000103946	RNH1 (46 of 55)
ENSDARG00000037746	actb1
ENSDARG00000099825	si:dkey-16p6.1
ENSDARG00000098125	CABZ01072550.1
ENSDARG00000086786	mfsd10
ENSDARG00000091912	si:ch211-15j1.5
ENSDARG00000098179	si:dkeyp-86c4.1
ENSDARG00000042094	eef2a.1
ENSDARG00000097137	si:dkeyp-116a7.2
ENSDARG00000061233	abcc5
ENSDARG00000098183	si:ch211-203c5.3
ENSDARG00000009881	ier5
ENSDARG00000069563	zgc:153151
ENSDARG00000045224	glipr1a
ENSDARG00000100704	si:ch211-271g18.4
ENSDARG00000100396	pip5k1aa
ENSDARG00000077360	zgc:173593
ENSDARG00000090734	si:dkey-196n19.2
ENSDARG00000002165	psme1
ENSDARG00000036541	rhbdf1a
ENSDARG00000007443	fbxl18
ENSDARG00000101389	zgc:174180
ENSDARG00000058953	abcc4
ENSDARG00000001470	mhc1zea
ENSDARG00000104416	si:dkey-16p6.1
ENSDARG00000092941	si:dkey-222h21.3
ENSDARG00000094297	si:dkey-222h21.5
ENSDARG00000000656	psmb9a
ENSDARG00000088733	BX890616.1
ENSDARG00000091746	si:dkey-16p6.1
ENSDARG00000077794	si:ch211-108c17.3
ENSDARG00000092984	si:dkey-222h21.11
ENSDARG00000094191	nup37
ENSDARG00000010279	scamp2
ENSDARG00000099698	si:dkeyp-80d11.11
ENSDARG00000099514	HIST1H2BA
ENSDARG00000097075	si:ch73-322f21.2
ENSDARG00000099272	BX942821.1
ENSDARG00000101828	si:ch211-76m11.11
ENSDARG00000092197	TRIM14 (8 of 28)
ENSDARG00000102437	BX321875.2
ENSDARG00000100611	bcl7ba
ENSDARG00000092373	si:dkey-16n15.3
ENSDARG00000103052	pcyox1
ENSDARG00000100002	ctbs
ENSDARG00000032630	neb
ENSDARG00000093418	si:dkey-216e24.9
ENSDARG00000098776	si:dkey-4j21.3
ENSDARG00000100099	si:ch211-263l8.1
ENSDARG00000054312	slc38a6
ENSDARG00000056281	cyb561a3a
ENSDARG00000101520	si:dkeyp-14c8.1
ENSDARG00000103003	si:dkey-211i20.2
ENSDARG00000051768	fhod1
ENSDARG00000098839	BX640584.2
ENSDARG00000101351	si:dkey-16p6.1
ENSDARG00000100761	BX321871.1
ENSDARG00000003635	atp6v1e1a
ENSDARG00000101071	si:dkeyp-80d11.14
ENSDARG00000100590	si:dkey-8o9.1
ENSDARG00000099994	si:dkey-16p6.1
ENSDARG00000101780	si:ch211-113a14.22
ENSDARG00000102031	si:dkeyp-123a12.1
ENSDARG00000087788	si:ch211-22k7.9
ENSDARG00000102853	si:rp71-7l19.2
ENSDARG00000105119	RNH1 (55 of 55)
ENSDARG00000096543	SIGLEC1 (34 of 51)
ENSDARG00000096363	si:ch211-15j1.2
ENSDARG00000098540	ZC3H7B (2 of 2)
ENSDARG00000103047	zgc:174700
ENSDARG00000023053	fam129ab
ENSDARG00000069555	si:dkey-16p19.9
ENSDARG00000095773	zgc:194906
ENSDARG00000012874	snap23.1
ENSDARG00000032765	net1
ENSDARG00000038669	gbp2
ENSDARG00000101587	RNH1 (34 of 55)
ENSDARG00000099180	si:ch211-145h19.1
ENSDARG00000098678	CU655961.4
ENSDARG00000102378	CABZ01003056.1
ENSDARG00000092070	si:ch211-15j1.3
ENSDARG00000078246	si:ch211-114l13.4
ENSDARG00000102616	si:dkey-3h2.3
ENSDARG00000094344	si:dkey-222h21.8
ENSDARG00000094246	si:dkey-222h21.4
ENSDARG00000040623	fosl2
ENSDARG00000100540	CABZ01114105.1
ENSDARG00000073936	BX511021.2
ENSDARG00000105091	zgc:174944
ENSDARG00000058325	casp8
ENSDARG00000100164	si:dkey-16p6.1
ENSDARG00000094350	si:ch211-187g4.1
ENSDARG00000101514	ftr64
ENSDARG00000103218	si:dkey-27n6.11
ENSDARG00000092743	si:dkey-108k21.17
ENSDARG00000101938	CABZ01060492.1
ENSDARG00000102475	si:dkey-3p4.1
ENSDARG00000101421	si:dkeyp-80d11.10
ENSDARG00000020278	si:dkeyp-120h9.1
ENSDARG00000095200	si:ch211-197e7.1
ENSDARG00000102358	si:dkey-261o4.9
ENSDARG00000102575	si:ch211-106j21.2
ENSDARG00000090461	si:ch211-197f20.1
ENSDARG00000095719	si:dkey-222h21.2
ENSDARG00000100199	si:ch1073-185p12.2
ENSDARG00000061798	arhgap27l
ENSDARG00000098452	si:dkey-151g22.1
ENSDARG00000070116	nit1
ENSDARG00000093803	si:dkey-204l2.3
ENSDARG00000103829	si:ch73-236c18.2
ENSDARG00000099262	si:dkey-16p6.1
ENSDARG00000090033	si:dkey-16p6.1
ENSDARG00000079095	rin1a
ENSDARG00000069135	ppp1r15a
ENSDARG00000053366	ftr12
ENSDARG00000096109	si:dkeyp-100h4.2
ENSDARG00000104424	CABZ01009512.3
ENSDARG00000069311	zgc:195175
ENSDARG00000086179	TRIM14 (3 of 28)
ENSDARG00000103705	si:ch211-134c10.1
ENSDARG00000062023	fndc3bb
ENSDARG00000092604	si:ch211-15j1.4
ENSDARG00000094346	si:ch211-114l13.3
ENSDARG00000094149	si:ch211-135l21.9
ENSDARG00000103324	si:dkey-254e13.6
ENSDARG00000036462	rab11fip1b
ENSDARG00000098189	si:dkey-16p6.1
ENSDARG00000020395	mical2b
ENSDARG00000098522	si:dkeyp-44b5.1
ENSDARG00000029720	si:dkeyp-9d4.2
ENSDARG00000098115	si:dkey-178j11.5
ENSDARG00000095528	si:dkey-121n8.5
ENSDARG00000012271	tmem206
ENSDARG00000100412	si:dkey-201g16.5
ENSDARG00000045824	zgc:101783
ENSDARG00000098383	si:dkey-14o6.1
ENSDARG00000102212	RNH1 (37 of 55)
ENSDARG00000062552	lpar6a
ENSDARG00000058873	ptpdc1b
ENSDARG00000094067	si:dkey-121n8.7
ENSDARG00000104770	CABZ01072815.1
ENSDARG00000095780	si:dkey-121n8.6
ENSDARG00000089791	slc25a32a
ENSDARG00000075820	si:ch73-289h5.1
ENSDARG00000102455	si:ch211-207e19.13
ENSDARG00000036065	mgat1b
ENSDARG00000101469	si:dkey-56m15.2
ENSDARG00000100302	si:dkey-237g15.2
ENSDARG00000074219	map3k20
ENSDARG00000101571
ENSDARG00000087518	si:dkey-261p22.1
ENSDARG00000037554	arhgef3l
ENSDARG00000103330	si:ch73-236c18.5
ENSDARG00000089433	CU570889.1
ENSDARG00000008238	manba
ENSDARG00000094782	si:ch211-196h16.4
ENSDARG00000098191	si:dkey-16l2.20
ENSDARG00000074060	MAP3K14 (2 of 2)
ENSDARG00000099327	zgc:174944
ENSDARG00000092961	ftr26
ENSDARG00000016188	SBNO2 (1 of 2)
ENSDARG00000039034	marcksl1a
ENSDARG00000095292	si:ch211-212i14.2
ENSDARG00000089852
ENSDARG00000091381	si:dkey-191j3.2
ENSDARG00000103955	TRIM14 (25 of 28)
ENSDARG00000101213	si:dkey-77p23.1
ENSDARG00000070055	arfip1
ENSDARG00000104966	si:ch211-106j21.5
ENSDARG00000088775	CABZ01059406.1
ENSDARG00000103343
ENSDARG00000104897	TRIM14 (27 of 28)
ENSDARG00000027658	irf10
ENSDARG00000088836	si:dkey-16p6.1
ENSDARG00000103900	sept9b
ENSDARG00000096412	si:ch211-15j1.7
ENSDARG00000008200	ugp2b
ENSDARG00000098409	si:ch211-117l9.1
ENSDARG00000100341	si:ch211-196h24.2
ENSDARG00000095274	si:ch211-278p9.2
ENSDARG00000104334	si:ch211-59d8.2
ENSDARG00000078389	si:dkey-188i13.7
ENSDARG00000100376	amdhd2
ENSDARG00000040523	smpd2a
ENSDARG00000105095	TRIM14 (28 of 28)
ENSDARG00000089377	si:ch211-232p21.6
ENSDARG00000099643	si:ch211-76m11.9
ENSDARG00000089179	si:dkey-16p6.1
ENSDARG00000098585	si:ch211-237a4.2
ENSDARG00000098444	si:dkey-3h2.4
ENSDARG00000100460	si:dkey-217g21.3
ENSDARG00000038352	slc27a1b
ENSDARG00000101977	TRIM14 (21 of 28)
ENSDARG00000095092	si:ch211-232m8.3
ENSDARG00000104008	si:ch211-232d10.3
ENSDARG00000039325	pmepa1
ENSDARG00000101728	si:dkeyp-80d11.12
ENSDARG00000100890	si:zfos-1069f5.1
ENSDARG00000095777	TRIM14 (10 of 28)
ENSDARG00000076121	smpd1
ENSDARG00000029474	camk1b
ENSDARG00000014875	abi2b
ENSDARG00000071036	TRIM14 (2 of 28)
ENSDARG00000035556	rps6ka3a
ENSDARG00000101997	si:dkey-257e4.2
ENSDARG00000101598	si:ch211-215p11.1
ENSDARG00000041006	st3gal4
ENSDARG00000097889	VWA5A (3 of 4)
ENSDARG00000090649	LY86
ENSDARG00000102309	si:ch211-106j21.6
ENSDARG00000088062	PPHLN1 (2 of 2)
ENSDARG00000057108	serpine3
ENSDARG00000099281	si:dkey-112e7.2
ENSDARG00000099112	si:dkey-71l4.3
ENSDARG00000100386	si:dkey-61p9.9
ENSDARG00000102951	si:dkey-193i10.4
ENSDARG00000034427	hn1l
ENSDARG00000102595	si:dkey-250k10.1
ENSDARG00000103281	si:dkey-56m15.9
ENSDARG00000088222	fam78ab
ENSDARG00000105063	si:rp71-1l17.2
ENSDARG00000098474	TWF1 (2 of 2)
ENSDARG00000100578	si:dkeyp-90h9.1
ENSDARG00000100653	si:dkeyp-82b4.6
ENSDARG00000099432	si:ch211-246b8.1
ENSDARG00000101274	si:ch211-232h22.1
ENSDARG00000104255	arhgap27
ENSDARG00000098218	si:dkey-261j11.1
ENSDARG00000100654	si:dkey-207m2.4
ENSDARG00000079328	PGBD4 (2 of 4)
ENSDARG00000090947	si:dkey-29j8.1
ENSDARG00000103265	si:ch211-223g7.2
ENSDARG00000100899	CD274
ENSDARG00000063330	mgat4a
ENSDARG00000037091	asah1a
ENSDARG00000103584	BX927374.1
ENSDARG00000099594	si:dkeyp-80d11.8
ENSDARG00000030743	sptlc3
ENSDARG00000087714	si:ch211-226o13.1
ENSDARG00000090814	si:dkey-18a10.3
ENSDARG00000006314	itgav
ENSDARG00000096634	SIGLEC1 (43 of 51)
ENSDARG00000069708	cdc34a
ENSDARG00000101992	si:dkey-238k10.3
ENSDARG00000034095	si:dkey-59l11.10
ENSDARG00000037040	cgrrf1
ENSDARG00000100865	si:dkey-269o24.1
ENSDARG00000092025	si:dkey-121n8.8
ENSDARG00000099492	CR927215.3
ENSDARG00000099046	si:ch211-227p7.5
ENSDARG00000103992	si:dkey-146m20.14
ENSDARG00000099381	si:dkey-27n6.1
ENSDARG00000102028	si:dkey-51d8.3
ENSDARG00000099318	CABZ01062422.1
ENSDARG00000036787	abcb3l1
ENSDARG00000079325	CABZ01046432.1
ENSDARG00000098610	si:dkey-8o9.2
ENSDARG00000101459	si:dkey-279j5.1
ENSDARG00000098171	zgc:162193
ENSDARG00000099099	TRIM14 (15 of 28)
ENSDARG00000079705	si:ch211-152p11.4
ENSDARG00000091561	si:dkey-156k2.4
ENSDARG00000010145	tor4aa
ENSDARG00000004647	spice1
ENSDARG00000104502	si:dkey-264f17.5
ENSDARG00000104787	si:dkey-28k24.2
ENSDARG00000101653	zgc:110171
ENSDARG00000103683	inpp5b
ENSDARG00000101948	si:ch211-39d8.1
ENSDARG00000014329	npm1a
ENSDARG00000095717	si:dkey-172k15.6
ENSDARG00000103229	si:dkey-19c16.1
ENSDARG00000100006	si:ch211-76m11.5
ENSDARG00000098306
ENSDARG00000037843	tor4aa
ENSDARG00000098677	si:dkeyp-120g4.1
ENSDARG00000043531	jun
ENSDARG00000103844	si:ch211-266c8.1
ENSDARG00000098515	si:dkey-16p6.1
ENSDARG00000036994	tbc1d16
ENSDARG00000091013
ENSDARG00000098105	tmem106c
ENSDARG00000104893	si:ch211-207e19.2
ENSDARG00000099466	TRIM14 (17 of 28)
ENSDARG00000039996	xkr8.3
ENSDARG00000068161	si:dkey-16p6.4
ENSDARG00000101757	si:dkey-27n6.4
ENSDARG00000058302	sh3bgrl
ENSDARG00000088120	CABZ01084616.1
ENSDARG00000102256	TRIM14 (22 of 28)
ENSDARG00000098066	si:dkey-92c21.2
ENSDARG00000103081	si:ch211-250k18.5
ENSDARG00000100556	si:dkeyp-5g9.1
ENSDARG00000099626	si:dkey-22a18.1
ENSDARG00000101312	si:dkey-31n13.4
ENSDARG00000011506	lpcat1
ENSDARG00000100655	si:dkey-28k24.1
ENSDARG00000093570	si:dkey-25o1.7
ENSDARG00000037158	rcc1
ENSDARG00000095908	SAT1 (3 of 3)
ENSDARG00000071017	nt5e
ENSDARG00000045277	rdh12l
ENSDARG00000104804	si:ch211-238e22.8
ENSDARG00000101388	si:ch211-171l17.14
ENSDARG00000102542	si:ch211-268b14.2
ENSDARG00000096888	serpinb1l4
ENSDARG00000101484	si:dkey-264f17.2
ENSDARG00000098741	si:dkey-165o8.4
ENSDARG00000098928
ENSDARG00000025826	gna12a
ENSDARG00000104232	si:dkey-165b20.1
ENSDARG00000095013	si:dkey-240n22.3
ENSDARG00000059774	dub
ENSDARG00000043586	fas
ENSDARG00000105161	si:dkey-238g7.1
ENSDARG00000098145	si:ch211-223g7.1
ENSDARG00000103998	si:dkey-47k16.2
ENSDARG00000028731	stat4
ENSDARG00000103371	TRIM14 (24 of 28)
ENSDARG00000104262	si:dkey-56m15.3
ENSDARG00000068841	si:dkey-29p23.1
ENSDARG00000105072	si:dkey-211i20.5
ENSDARG00000058208	slc25a26
ENSDARG00000095293
ENSDARG00000101049	CABZ01075274.1
ENSDARG00000101272	si:dkey-29j8.1
ENSDARG00000075818	dok2
ENSDARG00000077488	RNH1 (3 of 55)
ENSDARG00000099474	RNH1 (25 of 55)
ENSDARG00000102215	si:ch211-227e10.6
ENSDARG00000098305	si:ch211-76m11.8
ENSDARG00000088202	sh3d19
ENSDARG00000090965	ripk3l
ENSDARG00000087854	wu:fe11b02
ENSDARG00000099658	si:ch211-248k15.3
ENSDARG00000053455	ccdc103
ENSDARG00000088019	si:ch211-114l13.12
ENSDARG00000095132	si:dkey-51d8.2
ENSDARG00000095665	si:ch211-191a16.2
ENSDARG00000076564	hspg2
ENSDARG00000087743	TRIM14 (5 of 28)
ENSDARG00000086615	si:dkey-196n19.1
ENSDARG00000067872	si:ch73-19f24.2
ENSDARG00000089934	si:ch211-64i20.3
ENSDARG00000099656	si:ch211-229l10.1
ENSDARG00000094119	si:dkey-196n19.3
ENSDARG00000071139	zgc:64065
ENSDARG00000077499	plekho1b
ENSDARG00000090392	TRIM14 (6 of 28)
ENSDARG00000010032	cmtm7
ENSDARG00000099328	si:dkey-27n6.5
ENSDARG00000104446	si:ch211-218k8.1
ENSDARG00000098212	CABZ01024848.1
ENSDARG00000001897	man2b1
ENSDARG00000103781	si:dkeyp-4f2.1
ENSDARG00000054530	rars
ENSDARG00000011581	si:dkey-23k10.5
ENSDARG00000045289	gpr137c
ENSDARG00000098369	si:dkey-165o8.1
ENSDARG00000045675	mdm1
ENSDARG00000099722	zgc:153993
ENSDARG00000023394	slc37a2
ENSDARG00000061948	amotl2b
ENSDARG00000087597	si:dkey-51d8.3
ENSDARG00000101450	si:ch211-215p11.3
ENSDARG00000104166	si:ch211-232d10.1
ENSDARG00000055118	mylipb
ENSDARG00000008765	tmed5
ENSDARG00000100110	si:ch211-79g12.2
ENSDARG00000098077	si:dkey-238o14.3
ENSDARG00000052988	XCR1 (1 of 2)
ENSDARG00000077220	si:ch211-208f21.3
ENSDARG00000015829	mov10a
ENSDARG00000093360	si:ch73-19f24.3
ENSDARG00000092381	TNFRSF14 (6 of 8)
ENSDARG00000101629	MGAM
ENSDARG00000099136	CR847893.1
ENSDARG00000098879	si:dkey-4j21.2
ENSDARG00000039322	CABZ01088149.1
ENSDARG00000104980	PPEF2 (2 of 2)
ENSDARG00000104266	si:dkey-29m1.2
ENSDARG00000020298	btg2
ENSDARG00000100311	si:dkey-165e24.1
ENSDARG00000100693	ddr2a
ENSDARG00000020625	jak1
ENSDARG00000102737	CABZ01060490.2
ENSDARG00000100054	LTBR
ENSDARG00000011837	C13H9orf72
ENSDARG00000102432
ENSDARG00000063187	agpat5
ENSDARG00000087532	si:ch211-278p9.1
ENSDARG00000099963	si:ch211-223k15.1
ENSDARG00000076592	man1b1b
ENSDARG00000102927	si:dkey-261o4.6
ENSDARG00000098721	si:dkey-12n3.1
ENSDARG00000100219	si:dkey-264f17.1
ENSDARG00000000423	si:ch73-314g15.3
ENSDARG00000042995	sptlc1
ENSDARG00000059630	mlec
ENSDARG00000099529	si:ch211-106j21.3
ENSDARG00000099597	si:ch211-209n20.3
ENSDARG00000094608	si:dkey-222h21.10
ENSDARG00000099574	CABZ01030016.1
ENSDARG00000001452	adam8a
ENSDARG00000102707	CABZ01021435.3
ENSDARG00000074226	zgc:158398
ENSDARG00000016427	fignl1
ENSDARG00000089304	si:dkeyp-4f2.1
ENSDARG00000017294	gnai2b
ENSDARG00000010756	nod2
ENSDARG00000095275	si:dkey-269p2.1
ENSDARG00000099899	si:dkeyp-51g9.4
ENSDARG00000101050	TMC8
ENSDARG00000098279	si:dkey-205i10.1
ENSDARG00000104380	si:dkey-238k10.2
ENSDARG00000104476	si:dkey-41c6.3
ENSDARG00000055569	ghdc
ENSDARG00000058351	tapbpl
ENSDARG00000093623	si:ch211-222e20.7
ENSDARG00000103314
ENSDARG00000104328	si:ch211-276i6.1
ENSDARG00000086341	COX7A2 (2 of 2)
ENSDARG00000087293	si:dkey-84h14.1
ENSDARG00000102770	CT027586.1
ENSDARG00000029072	klf6a
ENSDARG00000013144	atp1b1a
ENSDARG00000092934	si:dkey-32e6.3
ENSDARG00000099631	cmtm6
ENSDARG00000038991	nsfb
ENSDARG00000094578	epsti1
ENSDARG00000099829	si:ch211-215p11.2
ENSDARG00000039871	rpz4
ENSDARG00000090824	TRIM14 (7 of 28)
ENSDARG00000017835	brf1a
ENSDARG00000018553	ifih1
ENSDARG00000097414	si:ch211-106e7.2
ENSDARG00000104953	stt3a
ENSDARG00000069264	si:ch211-196h16.5
ENSDARG00000102225	si:ch211-205a14.7
ENSDARG00000104968
ENSDARG00000099910	si:ch211-208f21.3
ENSDARG00000078887	atp10d
ENSDARG00000000068	slc9a3r1
ENSDARG00000096064	RNH1 (15 of 55)
ENSDARG00000004697	rxrgb
ENSDARG00000044001	lgals3l
ENSDARG00000035630	ypel1
ENSDARG00000071414	C12H17orf62
ENSDARG00000037870	actb2
ENSDARG00000020893	slc25a22
ENSDARG00000045422	otulina
ENSDARG00000044588	emp2
ENSDARG00000036076	heatr3
ENSDARG00000103272	si:dkey-53k12.1
ENSDARG00000068657	irgq2
ENSDARG00000077605	FRRS1 (2 of 2)
ENSDARG00000095184	si:ch73-52p7.1
ENSDARG00000103063	si:dkey-156c23.1
ENSDARG00000086752	CABZ01069013.1
ENSDARG00000034568	fitm2
ENSDARG00000068992	hspa8
ENSDARG00000097530	XKR5 (1 of 2)
ENSDARG00000097799	zgc:194207
ENSDARG00000053200	dis3l
ENSDARG00000088301	si:dkey-254e13.6
ENSDARG00000101374	si:dkey-11n14.1
ENSDARG00000098527	TRIM14 (14 of 28)
ENSDARG00000058358	krt8
ENSDARG00000102713	si:ch211-205a14.1
ENSDARG00000026170	hps1
ENSDARG00000001754	noc2l
ENSDARG00000022772	OSBP2 (1 of 2)
ENSDARG00000030092	tram2
ENSDARG00000034203	si:dkey-108k21.9
ENSDARG00000102638	si:ch211-205a14.4
ENSDARG00000088245	si:dkey-16p6.1
ENSDARG00000101637	ccnd1
ENSDARG00000089016	mapkapk3
ENSDARG00000075482	si:ch211-113a14.28
ENSDARG00000041991	rrp9
ENSDARG00000104341	si:dkey-238o14.1
ENSDARG00000104351	si:dkeyp-107f9.3
ENSDARG00000012827	mettl3
ENSDARG00000019498	cry5
ENSDARG00000037517	slc35c2
ENSDARG00000100348	si:ch211-232d10.2
ENSDARG00000073952	slc4a7
ENSDARG00000089146	si:dkey-53k12.5
ENSDARG00000102360	si:ch211-11p18.6
ENSDARG00000094571	arl11l
ENSDARG00000092889	SYCE3
ENSDARG00000095696	trpm2
ENSDARG00000091718	BX649490.1
ENSDARG00000097646	si:dkey-16p21.6
ENSDARG00000088423	si:ch211-66k16.28
ENSDARG00000008548	arhgap12a
ENSDARG00000067958	sh3gl1a
ENSDARG00000091269	si:ch73-27e22.8
ENSDARG00000041546	gypc
ENSDARG00000017658	gmppb
ENSDARG00000052429	syngr2a
ENSDARG00000017687	dnajc5gb
ENSDARG00000017985	C1H4orf33
ENSDARG00000068982	C10H11orf63
ENSDARG00000092463	rhbdd2
ENSDARG00000089227	C25HXorf38 (2 of 2)
ENSDARG00000095345	ftr09
ENSDARG00000058574	abcg2c
ENSDARG00000015199	cblb
ENSDARG00000101418	BX324179.1
ENSDARG00000104064	si:rp71-5o12.3
ENSDARG00000103194	si:dkey-117a16.2
ENSDARG00000052971	ftr19
ENSDARG00000007727	rgl2
ENSDARG00000074362	FUT9 (10 of 14)
ENSDARG00000098177	si:dkey-28i19.3
ENSDARG00000055490	galnt12
ENSDARG00000098157	si:dkeyp-30d6.4
ENSDARG00000104197	ptpn22
ENSDARG00000096918	si:ch211-229g11.3
ENSDARG00000091026	si:ch211-218h8.1
ENSDARG00000102468	si:dkey-71l4.5
ENSDARG00000012593	col5a1
ENSDARG00000104120	TRIM14 (26 of 28)
ENSDARG00000099711	si:dkey-92c21.1
ENSDARG00000105185	snx7
ENSDARG00000034396	mars
ENSDARG00000060366	slc12a9
ENSDARG00000053836	si:ch211-284o19.8
ENSDARG00000101517	si:ch211-210m1.2
ENSDARG00000103434	si:ch73-295i22.5
ENSDARG00000087057	ftr34
ENSDARG00000043666	abt1
ENSDARG00000022841	ptk2ba
ENSDARG00000079030	ftr39p
ENSDARG00000056835	laynb
ENSDARG00000045519	sfmbt2
ENSDARG00000092691	si:dkey-222e15.3
ENSDARG00000018587	zgc:152658
ENSDARG00000098628	si:dkey-9i5.1
ENSDARG00000063292	ssuh2rs1
ENSDARG00000101751	si:ch211-133h13.1
ENSDARG00000103197
ENSDARG00000046030	zgc:110339
ENSDARG00000101472	pop4
ENSDARG00000101695	si:dkey-26m3.3
ENSDARG00000059817	mtmr12
ENSDARG00000089296
ENSDARG00000010070	adam9
ENSDARG00000036548	s1pr2
ENSDARG00000058759	si:ch73-27e22.1
ENSDARG00000036791	dnmt3bb.1
ENSDARG00000102717	TMEM42 (1 of 2)
ENSDARG00000103059	si:ch73-234i15.7
ENSDARG00000026611	socs3b
ENSDARG00000055893	nmnat1
ENSDARG00000061459	si:dkey-253i9.4
ENSDARG00000088631	TRERF1
ENSDARG00000091320	zgc:136791
ENSDARG00000042065	eef2a.2
ENSDARG00000101626	arf6a
ENSDARG00000041607	eif4ebp3l
ENSDARG00000016154	zfp36l1a
ENSDARG00000102291	eef1da
ENSDARG00000007494	st3gal2l
ENSDARG00000030472	slc16a5a
ENSDARG00000077782	ACER2
ENSDARG00000096780	si:ch211-225b10.2
ENSDARG00000095643	si:dkey-253d23.3
ENSDARG00000013961	slc31a1
ENSDARG00000104916	zgc:174178
ENSDARG00000068370	ralgps1
ENSDARG00000090575	RNF213 (1 of 2)
ENSDARG00000070545	top1l
ENSDARG00000016011	gpcpd1
ENSDARG00000090039	reck
ENSDARG00000055314	mcmbp
ENSDARG00000057680	foxj2
ENSDARG00000061664	C9H3orf70 (1 of 2)
ENSDARG00000006603	csrp1a
ENSDARG00000019113	mob3a
ENSDARG00000103213	si:dkey-56m15.8
ENSDARG00000100605	si:ch73-234i15.3
ENSDARG00000095822	si:dkey-176g4.5
ENSDARG00000012390	kcnk5b
ENSDARG00000070261	crlf3
ENSDARG00000101044	ZNF596
ENSDARG00000091140	pik3r6
ENSDARG00000063177	manf
ENSDARG00000100405	si:ch211-106j21.7
ENSDARG00000104571	gadd45ab
ENSDARG00000104278	slc2a8
ENSDARG00000101254	si:ch211-157e21.22
ENSDARG00000017255	tmed1b
ENSDARG00000077673	wu:fb15h11
ENSDARG00000017675	cirh1a
ENSDARG00000073765	gna13a
ENSDARG00000075355	ftr35
ENSDARG00000089831	si:dkey-207m2.4
ENSDARG00000096638	si:dkeyp-93h6.4
ENSDARG00000096680	si:dkeyp-104f11.3
ENSDARG00000035890	fuca1.1
ENSDARG00000004754	hspa4a
ENSDARG00000076487	haao
ENSDARG00000090552	si:dkey-7j14.6
ENSDARG00000017910	pdss1
ENSDARG00000091821	smc6
ENSDARG00000039399	nt5c2a
ENSDARG00000074170	fbxo4
ENSDARG00000101662	EEF1D (2 of 3)
ENSDARG00000078167	si:dkeyp-100h4.1
ENSDARG00000014803	cryba1l2
ENSDARG00000040158	cdc42l
ENSDARG00000093964	si:ch211-250k18.6
ENSDARG00000071031	snx1a
ENSDARG00000104850	si:dkey-16p6.1
ENSDARG00000016527	helz2
ENSDARG00000053370	eif3jb
ENSDARG00000099433	si:ch211-30g3.6
ENSDARG00000019742	tlr4ba
ENSDARG00000100275	NMI
ENSDARG00000089388	ftr37
ENSDARG00000088428	si:ch211-189a15.5
ENSDARG00000036990	dctd
ENSDARG00000102861	LMF1
ENSDARG00000016730	rfxank
ENSDARG00000002369	UBC (1 of 2)
ENSDARG00000096038	TRIM14 (11 of 28)
ENSDARG00000040387	mmd
ENSDARG00000087251	si:ch73-50f9.4
ENSDARG00000100020	pim1
ENSDARG00000003570	hsp90b1
ENSDARG00000056259	tmem131
ENSDARG00000103912
ENSDARG00000012002	slc38a7
ENSDARG00000087939	tex264b
ENSDARG00000097222	si:dkey-181d19.5
ENSDARG00000095448	ftr30
ENSDARG00000104042	b4galt4
ENSDARG00000099083	si:dkey-77g12.2
ENSDARG00000071604	si:ch211-156p11.1

## Sheet: retinaregen_only
Ensemb.ID	Gene.Name
ENSDARG00000076573	si:dkey-88j15.3
ENSDARG00000089327	crtam
ENSDARG00000075014	sqstm1
ENSDARG00000035435	m17
ENSDARG00000002986	gda
ENSDARG00000099672	capgb
ENSDARG00000094327	si:dkey-205k8.5
ENSDARG00000002353	tagapa
ENSDARG00000010625	clic2
ENSDARG00000091411	si:ch211-214p13.9
ENSDARG00000105232	si:ch211-260e23.8
ENSDARG00000077726	nocta
ENSDARG00000076800	tnfrsf18
ENSDARG00000101356	NA
ENSDARG00000104344	zmp:0000000930
ENSDARG00000101849	adipor2
ENSDARG00000053858	crip1
ENSDARG00000059651	cidec
ENSDARG00000008867	rap1b
ENSDARG00000044276	spp1
ENSDARG00000087176	sgk494a
ENSDARG00000033666	pi4k2a
ENSDARG00000102308	ttc39c
ENSDARG00000063159	si:dkey-32e23.4
ENSDARG00000108340	si:ch211-283g2.2
ENSDARG00000032161	srgap2
ENSDARG00000070542	mafbb
ENSDARG00000076318	atp6v1ab
ENSDARG00000052826	runx3
ENSDARG00000098108	dusp2
ENSDARG00000069844	acod1
ENSDARG00000028367	sult2st3
ENSDARG00000099026	si:dkey-185m8.2
ENSDARG00000105509	si:cabz01074944.1
ENSDARG00000035719	arl5c
ENSDARG00000054942	lgals2a
ENSDARG00000035880	atp6v1c1b
ENSDARG00000009387	robo4
ENSDARG00000059789	parp8
ENSDARG00000059883	trpv1
ENSDARG00000078249	unc13d
ENSDARG00000006468	grap2a
ENSDARG00000058366	si:dkey-222f8.3
ENSDARG00000055713	fmnl1a
ENSDARG00000060094	ptgis
ENSDARG00000055854	nr4a3
ENSDARG00000108038	NA
ENSDARG00000074663	zgc:162183
ENSDARG00000030616	nfe2l1a
ENSDARG00000017602	ccng2
ENSDARG00000070668	cd4-1
ENSDARG00000089156	egr3
ENSDARG00000029473	gstm.2
ENSDARG00000075592	tnfaip8l2a
ENSDARG00000016691	cd9b
ENSDARG00000091723	si:ch211-202f3.4
ENSDARG00000058731	slc2a6
ENSDARG00000010794	tfeb
ENSDARG00000044914	suclg2
ENSDARG00000061684	slc25a17
ENSDARG00000105643	si:dkey-181f22.4
ENSDARG00000025147	cd63
ENSDARG00000077069	srgn
ENSDARG00000067796	clpxb
ENSDARG00000008363	mcl1b
ENSDARG00000093186	si:dkey-30j10.5
ENSDARG00000077040	si:ch211-85n16.4
ENSDARG00000057853	atp6v0ca
ENSDARG00000008735	atp6ap2
ENSDARG00000036942	gpd1c
ENSDARG00000036338	vps11
ENSDARG00000070426	chac1
ENSDARG00000035907	fam49al
ENSDARG00000037018	gab1
ENSDARG00000009505	prelid3b
ENSDARG00000075253	pik3cb
ENSDARG00000068628	rab8b
ENSDARG00000056346	acap1
ENSDARG00000078448	gpr137ba
ENSDARG00000076697	zmp:0000001168
ENSDARG00000015003	arhgap4b
ENSDARG00000099690	vaspa
ENSDARG00000037861	slc2a3b
ENSDARG00000016774	plekho2
ENSDARG00000031506	flvcr2b
ENSDARG00000004060	bhlhe40
ENSDARG00000097496	si:dkey-6e2.2
ENSDARG00000101009	cited4b
ENSDARG00000019160	sh3bp5la
ENSDARG00000051836	si:dkeyp-19e1.3
ENSDARG00000100436	LOC103911065
ENSDARG00000077788	arhgef10
ENSDARG00000105473	si:cabz01036006.1
ENSDARG00000024874	dock4b
ENSDARG00000067916	lyn
ENSDARG00000011175	atp6v1d
ENSDARG00000052515	calcoco2
ENSDARG00000014646	aoc2
ENSDARG00000059001	pim2
ENSDARG00000103511	zfand2a
ENSDARG00000038059	grb2b
ENSDARG00000104408	NA
ENSDARG00000000887	zgc:56699
ENSDARG00000063295	myh9a
ENSDARG00000062025	cpox
ENSDARG00000040497	LOC571124
ENSDARG00000016470	anxa5b
ENSDARG00000006370	atp6v1h
ENSDARG00000035652	sat1a.2
ENSDARG00000017569	reep3a
ENSDARG00000031698	mylk2
ENSDARG00000098821	NA
ENSDARG00000068681	crfb1
ENSDARG00000003449	pde10a
ENSDARG00000060723	stim1a
ENSDARG00000042667	klf2a
ENSDARG00000094557	nupr1
ENSDARG00000062933	cmip
ENSDARG00000077618	rin3
ENSDARG00000015807	rab22a
ENSDARG00000093126	si:ch73-112l6.1
ENSDARG00000058647	hck
ENSDARG00000003250	pik3cd
ENSDARG00000011376	dnase1l4.2
ENSDARG00000043581	gadd45aa
ENSDARG00000055759	efhd2
ENSDARG00000021647	gnai1
ENSDARG00000062748	pkn1b
ENSDARG00000103735	elovl1b
ENSDARG00000062695	ccdc126
ENSDARG00000030020	agfg1a
ENSDARG00000017320	f11r.1
ENSDARG00000078285	pik3ap1
ENSDARG00000096624	si:dkey-187i8.2
ENSDARG00000032743	si:dkey-11p23.7
ENSDARG00000060093	dapk1
ENSDARG00000003017	ube2al
ENSDARG00000099624	chmp1b
ENSDARG00000037865	cln3
ENSDARG00000058225	arpc4l
ENSDARG00000059035	porb
ENSDARG00000045980	cst14b.1
ENSDARG00000092760	LOC100537572
ENSDARG00000028086	zbtb2b
ENSDARG00000075643	ifi35
ENSDARG00000099874	agap2
ENSDARG00000069302	snx9b
ENSDARG00000099014	fxyd1
ENSDARG00000031681	atp6v0b
ENSDARG00000098075	sh3bgrl3
ENSDARG00000104636	si:dkey-112a7.4
ENSDARG00000099476	zgc:174863
ENSDARG00000008075	illr4
ENSDARG00000079315	lpxn
ENSDARG00000078191	zbtb46
ENSDARG00000104300	wipf1a
ENSDARG00000007693	nfkbiab
ENSDARG00000099155	tpst2
ENSDARG00000054447	slc29a1b
ENSDARG00000052438	actr2a
ENSDARG00000068432	si:dkey-56m19.5
ENSDARG00000022315	atp6v1g1
ENSDARG00000006546	ak4
ENSDARG00000058178	zdhhc20b
ENSDARG00000030641	letmd1
ENSDARG00000006545	rgp1
ENSDARG00000062447	hecw2a
ENSDARG00000003757	cnpy1
ENSDARG00000061757	rabgap1l
ENSDARG00000063686	atp23
ENSDARG00000014496	trpv6
ENSDARG00000098753	elmo1
ENSDARG00000097845	si:ch211-105j21.9
ENSDARG00000020759	elf1
ENSDARG00000067795	crfb6
ENSDARG00000010482	prg4a
ENSDARG00000091418	snx17
ENSDARG00000014727	acox1
ENSDARG00000033046	ccni2
ENSDARG00000101557	scarb1
ENSDARG00000103124	slc35f4
ENSDARG00000058232	NA
ENSDARG00000098302	LOC101884482
ENSDARG00000068468	dnah3
ENSDARG00000003854	acsl1b
ENSDARG00000036104	si:dkeyp-92c9.3
ENSDARG00000009401	vcanb
ENSDARG00000089706	si:ch211-276a23.5
ENSDARG00000036967	smox
ENSDARG00000002285	mcoln1a
ENSDARG00000021569	gdap2
ENSDARG00000015887	b2ml
ENSDARG00000079329	rfwd2
ENSDARG00000044135	cenpp
ENSDARG00000102914	dennd4b
ENSDARG00000011545	arrb2b
ENSDARG00000105481	si:ch211-243a20.4
ENSDARG00000098752	csf3b
ENSDARG00000013014	or101-1
ENSDARG00000061737	ece1
ENSDARG00000052496	hmha1a
ENSDARG00000088449	wu:fb55g09
ENSDARG00000076914	lacc1
ENSDARG00000029497	tfcp2l1
ENSDARG00000054300	dhrs1
ENSDARG00000088927	LOC103911751
ENSDARG00000035326	nccrp1
ENSDARG00000076239	si:ch211-74f19.2
ENSDARG00000075626	zgc:172090
ENSDARG00000108781	c17h14orf132
ENSDARG00000099439	serp1
ENSDARG00000103503	dgat1a
ENSDARG00000052388	pcgf5b
ENSDARG00000036415	glb1
ENSDARG00000022904	skilb
ENSDARG00000079858	tmem163a
ENSDARG00000076609	LOC108180085
ENSDARG00000007323	chmp4bb
ENSDARG00000040930	deptor
ENSDARG00000101407	tgm1l4
ENSDARG00000096331	si:ch73-248e21.7
ENSDARG00000029480	specc1
ENSDARG00000056831	gng2
ENSDARG00000025269	pdcd6ip
ENSDARG00000088087	kdm6ba
ENSDARG00000100753	scarb2b
ENSDARG00000058964	themis2
ENSDARG00000068965	nrip1a
ENSDARG00000067996	csk
ENSDARG00000026482	arhgap12b
ENSDARG00000040396	bcl7bb
ENSDARG00000060184	pkn1a
ENSDARG00000074331	eif4g3b
ENSDARG00000102041	NA
ENSDARG00000061717	cytip
ENSDARG00000029232	NA
ENSDARG00000005318	stam2
ENSDARG00000016573	mroh1
ENSDARG00000016613	mcat
ENSDARG00000102482	zgc:165573
ENSDARG00000056722	cd99l2
ENSDARG00000035650	evla
ENSDARG00000006915	arl8ba
ENSDARG00000074129	edem3
ENSDARG00000042929	tmem120b
ENSDARG00000054251	pqlc3
ENSDARG00000052928	arf6b
ENSDARG00000095459	si:ch211-191j22.3
ENSDARG00000016163	usp33
ENSDARG00000075919	ccser1
ENSDARG00000015149	wasa
ENSDARG00000003109	rcan1a
ENSDARG00000090767	si:ch211-136m16.8
ENSDARG00000098099	zgc:64065
ENSDARG00000056141	coq10b
ENSDARG00000100126	NA
ENSDARG00000075793	prex1
ENSDARG00000103860	wu:fu71h07
ENSDARG00000035909	mfsd2ab
ENSDARG00000053979	chmp2a
ENSDARG00000016745	slc35f6
ENSDARG00000008575	NA
ENSDARG00000002271	zfand5b
ENSDARG00000009958	cbl
ENSDARG00000088801	fgd5a
ENSDARG00000104903	cdkn1cb
ENSDARG00000075043	si:dkeyp-123h10.2
ENSDARG00000076229	mkl1b
ENSDARG00000073905	zgc:92481
ENSDARG00000075285	si:ch73-116o1.2
ENSDARG00000033466	tagln2
ENSDARG00000039133	lamb4
ENSDARG00000071653	NA
ENSDARG00000104431	slc1a3a
ENSDARG00000015222	cbll1
ENSDARG00000031164	tuba8l2
ENSDARG00000031136	moxd1
ENSDARG00000070651	prkcdb
ENSDARG00000078125	rusc1
ENSDARG00000044241	dram2b
ENSDARG00000062081	tbc1d1
ENSDARG00000071384	slc7a11
ENSDARG00000103138	NA
ENSDARG00000077897	znf296
ENSDARG00000040131	zfyve26
ENSDARG00000042732	tmem189
ENSDARG00000079353	nmrk1
ENSDARG00000058038	eml3
ENSDARG00000075261	timp2b
ENSDARG00000090882	LOC101882211
ENSDARG00000060751	taok3a
ENSDARG00000033754	rbm48
ENSDARG00000100832	NA
ENSDARG00000005350	dip2ba
ENSDARG00000032242	tnnt2c
ENSDARG00000104508	slc10a7
ENSDARG00000100582	si:ch211-195b11.3
ENSDARG00000029019	epb41b
ENSDARG00000035198	gcnt4a
ENSDARG00000071261	LOC101884253
ENSDARG00000062965	fam45a
ENSDARG00000023703	kctd6b
ENSDARG00000020442	snx5
ENSDARG00000023303	zgc:66427
ENSDARG00000053127	helb
ENSDARG00000001782	prkacba
ENSDARG00000075333	tbc1d25
ENSDARG00000002405	si:ch211-225b11.1
ENSDARG00000095019	lmo2
ENSDARG00000004634	osbp
ENSDARG00000013861	armc1
ENSDARG00000039243	zgc:152791
ENSDARG00000033614	rasgef1ba
ENSDARG00000093493	urp1
ENSDARG00000009484	arf1
ENSDARG00000076320	LOC562630
ENSDARG00000000161	itsn2a
ENSDARG00000044513	tpst1l
ENSDARG00000103718	chmp5b
ENSDARG00000030236	tmem30aa
ENSDARG00000021677	phf11
ENSDARG00000057456	ppp3ccb
ENSDARG00000022254	prkcbb
ENSDARG00000104749	si:dkey-202b17.4
ENSDARG00000079946	sqlea
ENSDARG00000062485	dock11
ENSDARG00000008457	faah2a
ENSDARG00000103271	pla2g15
ENSDARG00000098079	rab3gap1
ENSDARG00000030608	rhogd
ENSDARG00000044373	atg4c
ENSDARG00000044753	idh3b
ENSDARG00000042823	spcs2
ENSDARG00000075491	si:ch211-26b3.4
ENSDARG00000099775	NA
ENSDARG00000086826	sult6b1
ENSDARG00000093906	xcl32a.1
ENSDARG00000027600	pdlim5b
ENSDARG00000054842	hsd17b14
ENSDARG00000057452	ston2
ENSDARG00000059311	dpysl5b
ENSDARG00000039830	gng5
ENSDARG00000067813	zgc:171844
ENSDARG00000026376	aco1
ENSDARG00000069829	rragca
ENSDARG00000093650	si:ch211-287n14.3
ENSDARG00000039136	cox16
ENSDARG00000094732	mical3b
ENSDARG00000045095	elac1
ENSDARG00000033501	tsc22d3
ENSDARG00000062532	washc2c
ENSDARG00000069090	atp6v0d1
ENSDARG00000063333	nup210
ENSDARG00000087247	kcnab2a
ENSDARG00000036442	atp11c
ENSDARG00000073962	ccdc32
ENSDARG00000046071	zgc:77838
ENSDARG00000029671	xpr1b
ENSDARG00000057323	e2f8
ENSDARG00000011845	chn2
ENSDARG00000045105	foxn2b
ENSDARG00000031302	smap1
ENSDARG00000011897	tsg101b
ENSDARG00000059741	alpk1
ENSDARG00000044134	iars2
ENSDARG00000061830	prss12
ENSDARG00000076213	si:dkey-81e3.1
ENSDARG00000044551	atg9a
ENSDARG00000056847	si:dkey-27c15.3
ENSDARG00000088708	ngfra
ENSDARG00000074763	mrap2a
ENSDARG00000098181	zgc:113184
ENSDARG00000020405	napab
ENSDARG00000075766	sccpdha
ENSDARG00000041848	rh50
ENSDARG00000058740	ube2r2
ENSDARG00000108441	NA
ENSDARG00000009350	atg3
ENSDARG00000100394	lnpep
ENSDARG00000098032	NA
ENSDARG00000075164	mylk5
ENSDARG00000035514	NA
ENSDARG00000019328	plxna4
ENSDARG00000043480	rbbp8
ENSDARG00000022891	zgc:175214
ENSDARG00000078313	LOC100332329
ENSDARG00000035133	pho
ENSDARG00000056549	vps26a
ENSDARG00000078888	iqgap1
ENSDARG00000042726	si:ch211-253b1.3
ENSDARG00000073837	senp2
ENSDARG00000101868	NA
ENSDARG00000061124	srpr
ENSDARG00000011809	mical1
ENSDARG00000105068	si:ch1073-443f11.2
ENSDARG00000104495	pltp
ENSDARG00000077573	tmprss13b
ENSDARG00000041691	bhlhe41
ENSDARG00000034503	per2
ENSDARG00000099741	NA
ENSDARG00000098486	tollip
ENSDARG00000007387	irf2a
ENSDARG00000086126	trim33l
ENSDARG00000026028	ankrd44
ENSDARG00000060051	slc47a2.1
ENSDARG00000016474	galcb
ENSDARG00000077768	malt1
ENSDARG00000030781	acads
