# Supplementary material for: Regeneration associated transcriptional signature of retinal microglia and macrophages
Source: Sci Rep. 2019 Mar 18;9:4768. doi: 10.1038/s41598-019-41298-8 (PMC6423051; doi:10.1038/s41598-019-41298-8)
Supplement: Supplementary file 5 — Supplementary File S5 [file 41598_2019_41298_MOESM5_ESM.xlsx]

## Sheet: Title and Authors
Supplementary File S5
Regeneration associated transcriptional signature of retinal microglia and macrophages
Diana M. Mitchell, Chi Sun, Samuel S. Hunter, Daniel D. New, Deborah L. Stenkamp

## Sheet: Biological Process
Analysis Type:	PANTHER Overrepresentation Test (Released 20171205)
Annotation Version and Release Date:	GO Ontology database Released 2018-07-03
Analyzed List:	upload_1 (Danio rerio)
Reference List:	Danio rerio (all genes in database)
Test Type:	FISHER
GO biological process complete	Danio rerio - REFLIST (25043)	upload_1 (385)	upload_1 (expected)	upload_1 (over/under)	upload_1 (fold Enrichment)	upload_1 (raw P-value)	upload_1 (FDR)
ATP hydrolysis coupled proton transport (GO:0015991)	39	6	0.6	+	10.01	5.73e-05	0.1
ATP hydrolysis coupled transmembrane transport (GO:0090662)	39	6	0.6	+	10.01	5.73e-05	0.0836
ATP hydrolysis coupled cation transmembrane transport (GO:0099132)	39	6	0.6	+	10.01	5.73e-05	0.0717
ATP hydrolysis coupled ion transmembrane transport (GO:0099131)	39	6	0.6	+	10.01	5.73e-05	0.0627
protein transport (GO:0015031)	736	27	11.31	+	2.39	5.26e-05	0.115
regulation of molecular function (GO:0065009)	743	27	11.42	+	2.36	5.94e-05	0.052
peptide transport (GO:0015833)	744	27	11.44	+	2.36	6.05e-05	0.0481
establishment of protein localization (GO:0045184)	748	27	11.5	+	2.35	6.5e-05	0.0474
nitrogen compound transport (GO:0071705)	895	32	13.76	+	2.33	2.33e-05	0.204
organic substance transport (GO:0071702)	1124	36	17.28	+	2.08	5.8e-05	0.0564
transport (GO:0006810)	2581	67	39.68	+	1.69	3.2e-05	0.14
establishment of localization (GO:0051234)	2622	67	40.31	+	1.66	5.26e-05	0.153

## Sheet: MolecularFunction
Analysis Type:	PANTHER Overrepresentation Test (Released 20171205)
Annotation Version and Release Date:	GO Ontology database Released 2018-07-03
Analyzed List:	upload_1 (Danio rerio)
Reference List:	Danio rerio (all genes in database)
Test Type:	FISHER
GO molecular function complete	Danio rerio - REFLIST (25043)	upload_1 (385)	upload_1 (expected)	upload_1 (over/under)	upload_1 (fold Enrichment)	upload_1 (raw P-value)	upload_1 (FDR)
proton-transporting ATPase activity, rotational mechanism (GO:0046961)	26	7	0.4	+	17.51	5.26e-07	0.000406
proton-exporting ATPase activity (GO:0036442)	33	7	0.51	+	13.8	2.09e-06	0.00129
ATPase activity, coupled to transmembrane movement of ions, rotational mechanism (GO:0044769)	37	7	0.57	+	12.31	4.09e-06	0.0021
active ion transmembrane transporter activity (GO:0022853)	67	7	1.03	+	6.8	0.00013	0.0154
cation-transporting ATPase activity (GO:0019829)	67	7	1.03	+	6.8	0.00013	0.0149
ATPase coupled ion transmembrane transporter activity (GO:0042625)	67	7	1.03	+	6.8	0.00013	0.0143
GTPase activator activity (GO:0005096)	208	17	3.2	+	5.32	6.81e-08	0.00021
GTPase regulator activity (GO:0030695)	218	17	3.35	+	5.07	1.28e-07	0.000197
nucleoside-triphosphatase regulator activity (GO:0060589)	240	17	3.69	+	4.61	4.56e-07	0.000469
ATPase activity, coupled to movement of substances (GO:0043492)	142	10	2.18	+	4.58	0.000112	0.0145
Rho GTPase binding (GO:0017048)	164	10	2.52	+	3.97	0.000337	0.0325
guanyl-nucleotide exchange factor activity (GO:0005085)	185	11	2.84	+	3.87	0.000212	0.0211
enzyme activator activity (GO:0008047)	309	17	4.75	+	3.58	1.13e-05	0.00233
Ras GTPase binding (GO:0017016)	312	17	4.8	+	3.54	1.28e-05	0.00232
small GTPase binding (GO:0031267)	317	17	4.87	+	3.49	1.55e-05	0.00266
GTPase binding (GO:0051020)	385	20	5.92	+	3.38	4.37e-06	0.00193
guanyl ribonucleotide binding (GO:0032561)	535	24	8.22	+	2.92	5.47e-06	0.00211
guanyl nucleotide binding (GO:0019001)	536	24	8.24	+	2.91	5.63e-06	0.00193
GTP binding (GO:0005525)	516	23	7.93	+	2.9	9.47e-06	0.00293
purine ribonucleoside binding (GO:0032550)	517	23	7.95	+	2.89	9.76e-06	0.00274
purine nucleoside binding (GO:0001883)	517	23	7.95	+	2.89	9.76e-06	0.00251
ribonucleoside binding (GO:0032549)	521	23	8.01	+	2.87	1.1e-05	0.00261
nucleoside binding (GO:0001882)	522	23	8.02	+	2.87	1.13e-05	0.0025
enzyme regulator activity (GO:0030234)	650	26	9.99	+	2.6	1.55e-05	0.00252
enzyme binding (GO:0019899)	721	28	11.08	+	2.53	1.23e-05	0.00237
nucleoside-triphosphatase activity (GO:0017111)	903	31	13.88	+	2.23	4.96e-05	0.0073
pyrophosphatase activity (GO:0016462)	945	31	14.53	+	2.13	0.000128	0.0159
hydrolase activity, acting on acid anhydrides, in phosphorus-containing anhydrides (GO:0016818)	949	31	14.59	+	2.12	0.000134	0.0142
hydrolase activity, acting on acid anhydrides (GO:0016817)	952	31	14.64	+	2.12	0.000138	0.0142
molecular function regulator (GO:0098772)	1227	38	18.86	+	2.01	7.19e-05	0.00965
transmembrane signaling receptor activity (GO:0004888)	1243	4	19.11	-	0.21	6.46e-05	0.00908
G-protein coupled receptor activity (GO:0004930)	884	1	13.59	-	0.07	3.12e-05	0.00482

## Sheet: CellularComponent
Analysis Type:	PANTHER Overrepresentation Test (Released 20171205)
Annotation Version and Release Date:	GO Ontology database Released 2018-07-03
Analyzed List:	upload_1 (Danio rerio)
Reference List:	Danio rerio (all genes in database)
Test Type:	FISHER
GO cellular component complete	Danio rerio - REFLIST (25043)	upload_1 (385)	upload_1 (expected)	upload_1 (over/under)	upload_1 (fold Enrichment)	upload_1 (raw P-value)	upload_1 (FDR)
vacuolar proton-transporting V-type ATPase complex (GO:0016471)	14	4	0.22	+	18.58	0.000134	0.0179
proton-transporting V-type ATPase complex (GO:0033176)	28	7	0.43	+	16.26	8.06e-07	0.00036
proton-transporting two-sector ATPase complex (GO:0016469)	49	7	0.75	+	9.29	2.12e-05	0.00404
vacuolar membrane (GO:0005774)	121	12	1.86	+	6.45	9.06e-07	0.000303
vacuolar part (GO:0044437)	122	12	1.88	+	6.4	9.82e-07	0.000263
vacuole (GO:0005773)	231	18	3.55	+	5.07	5.5e-08	7.36e-05
endosome (GO:0005768)	233	15	3.58	+	4.19	6.46e-06	0.00144
whole membrane (GO:0098805)	467	24	7.18	+	3.34	5.79e-07	0.000387
bounding membrane of organelle (GO:0098588)	708	26	10.88	+	2.39	7.32e-05	0.0109
organelle membrane (GO:0031090)	1050	32	16.14	+	1.98	0.00031	0.0377
endomembrane system (GO:0012505)	1632	44	25.09	+	1.75	0.00038	0.0423
cytoplasmic part (GO:0044444)	3938	92	60.54	+	1.52	4.06e-05	0.00679
