# Supplementary material for: Regeneration associated transcriptional signature of retinal microglia and macrophages
Source: Sci Rep. 2019 Mar 18;9:4768. doi: 10.1038/s41598-019-41298-8 (PMC6423051; doi:10.1038/s41598-019-41298-8)
Supplement: Supplementary file 6 — Supplementary File S6 [file 41598_2019_41298_MOESM6_ESM.xlsx]

## Sheet: Title and Authors
Supplementary File S6
Regeneration associated transcriptional signature of retinal microglia and macrophages
Diana M. Mitchell, Chi Sun, Samuel S. Hunter, Daniel D. New, Deborah L. Stenkamp

## Sheet: Common_DamageUP_retinaregen
Ensemb.ID	Gene.Name
ENSDARG00000059651	cidec
ENSDARG00000105232	C7H19orf12 (4 of 4)
ENSDARG00000044276	spp1
ENSDARG00000100346	si:ch211-194m7.4
ENSDARG00000009401	vcanb
ENSDARG00000009387	robo4
ENSDARG00000057323	e2f8
ENSDARG00000017299	fabp11a
ENSDARG00000079932	zgc:152830
ENSDARG00000031164	tuba8l2

## Sheet: Common_DamageDOWN_retinaregen
Ensemb.ID	Gene.Name
ENSDARG00000079105	mhc2dab
ENSDARG00000076277	CR385050.1

## Sheet: DamageUP_not_retinaregen
Ensemb.ID	Gene.Name
ENSDARG00000026224	fanci
ENSDARG00000079403	si:dkey-204l11.1
ENSDARG00000039069	slx4ip
ENSDARG00000068919	rad51c
ENSDARG00000068141	tnfsf11
ENSDARG00000069192	zgc:163030
ENSDARG00000036793	ttll5
ENSDARG00000042138	selp
ENSDARG00000009046	nphp1
ENSDARG00000069917	ska3
ENSDARG00000003046	sorbs2a
ENSDARG00000042688	bora
ENSDARG00000075008	pask
ENSDARG00000062942	kcna1a
ENSDARG00000031886	ift140
ENSDARG00000076913	eme1
ENSDARG00000102753	si:ch211-240l14.1
ENSDARG00000074915	etaa1
ENSDARG00000001777	nup155
ENSDARG00000098140	ankrd13d
ENSDARG00000022309	dspa
ENSDARG00000052012	rtn4rl2a
ENSDARG00000067608	zswim7
ENSDARG00000105046	ccnf
ENSDARG00000013006	pibf1
ENSDARG00000086112	CKAP2
ENSDARG00000057863	dnmt3bb.3
ENSDARG00000097772	si:ch211-185a18.2
ENSDARG00000105162	si:dkey-224k5.13
ENSDARG00000017834	micall2b
ENSDARG00000078825	bub1ba
ENSDARG00000010948	kif11
ENSDARG00000096575	si:dkey-182i3.9
ENSDARG00000100918	prc1a
ENSDARG00000036135	bbox1
ENSDARG00000029621	sgms1
ENSDARG00000103907	sgol1
ENSDARG00000012485	aurka
ENSDARG00000086550	dbf4b
ENSDARG00000003216	anxa2a
ENSDARG00000003061	cd276
ENSDARG00000093125	RANBP2 (2 of 2)
ENSDARG00000058480	chtf18
ENSDARG00000005098	zgc:86764
ENSDARG00000023002	dtl
ENSDARG00000102032
ENSDARG00000016594	haus4
ENSDARG00000070109	ncapg
ENSDARG00000077180	slc37a4b
ENSDARG00000042000	si:ch211-63o20.7
ENSDARG00000005462	kif4
ENSDARG00000042261	cdan1
ENSDARG00000011094	ccna2
ENSDARG00000034624	nuf2
ENSDARG00000038882	smc4
ENSDARG00000070021	cyp3c4
ENSDARG00000041361	ttk
ENSDARG00000070239	casc5
ENSDARG00000070568	atad5a
ENSDARG00000056218	tnika
ENSDARG00000014943	kif23
ENSDARG00000035147	lrwd1
ENSDARG00000030756	dnmt1
ENSDARG00000062152	chaf1a
ENSDARG00000068759	CDCA2
ENSDARG00000074137	c2cd3
ENSDARG00000059965	camsap2b
ENSDARG00000078433	spc25
ENSDARG00000035859	angptl4
ENSDARG00000056473	chaf1b
ENSDARG00000019038	sgsm3
ENSDARG00000015998	wdhd1
ENSDARG00000094892	cenph
ENSDARG00000004406	spra
ENSDARG00000071694	ndc80
ENSDARG00000042894	tyms
ENSDARG00000105018	lrrc20
ENSDARG00000105028	toporsb
ENSDARG00000005058	ncapd2
ENSDARG00000043720	cdc45
ENSDARG00000093864	wee1
ENSDARG00000036893	f13a1b
ENSDARG00000021794	hmmr
ENSDARG00000060983	smyd4
ENSDARG00000060023	ncapg2
ENSDARG00000005454	tacc3
ENSDARG00000042518	hipk2
ENSDARG00000052721	prim2
ENSDARG00000024488	top2a
ENSDARG00000010732	xrcc4
ENSDARG00000026454	mis12
ENSDARG00000077620	cdca7a
ENSDARG00000102245	tk1
ENSDARG00000027689	pold1
ENSDARG00000004251	dhfr
ENSDARG00000089922	DSN1
ENSDARG00000061468	ncaph
ENSDARG00000095046	pold2
ENSDARG00000017744	smc2
ENSDARG00000038066	kpna2
ENSDARG00000021086	znf367
ENSDARG00000020676	dpp3
ENSDARG00000013750	eno1b
ENSDARG00000099419	ME1 (2 of 2)
ENSDARG00000040224	krcp
ENSDARG00000087554	cdk1
ENSDARG00000058734	prdx1
ENSDARG00000019907	dscc1
ENSDARG00000005993	prc1b
ENSDARG00000078069	rrm2
ENSDARG00000015070	pola2
ENSDARG00000057683	mcm6
ENSDARG00000028971	cpsf2
ENSDARG00000102748	DUT
ENSDARG00000099294	FKBP15 (2 of 2)

## Sheet: DamageDOWN_not_retinaregen
Ensemb.ID	Gene.Name
ENSDARG00000104442	aatkb
ENSDARG00000079307	si:dkey-205h13.1
ENSDARG00000052361	il15
ENSDARG00000104295	arhgap21a
ENSDARG00000028583	SLC16A3 (1 of 2)
ENSDARG00000094975	si:ch211-214p16.2
ENSDARG00000032077	mfsd12b
ENSDARG00000101041	ccl39.1
ENSDARG00000008660	coro1b
ENSDARG00000082753	AC024175.17
ENSDARG00000052695	nr2f1a
ENSDARG00000089146	si:dkey-53k12.5
ENSDARG00000095294	si:dkey-200l5.4
ENSDARG00000101215	sgip1b
ENSDARG00000079703	si:dkey-18p12.4
ENSDARG00000099980	bpifcl
ENSDARG00000096579	si:dkey-9c18.3
ENSDARG00000068213	fzd10
ENSDARG00000029838	CU459186.1
ENSDARG00000097767	si:ch211-209m20.6
ENSDARG00000094832	F13A1 (3 of 3)
ENSDARG00000004930	lmo7a
ENSDARG00000099257	si:ch73-119p20.1
ENSDARG00000101609	si:dkey-109a10.2
ENSDARG00000099510	cnn3a
ENSDARG00000069361	spa17
ENSDARG00000103738	si:ch73-343g19.7
ENSDARG00000017141	pla2g4ab
ENSDARG00000101713	scn2b
ENSDARG00000044129	si:ch211-214p16.1
ENSDARG00000008100	slc7a10a
ENSDARG00000076496	frmd4bb
ENSDARG00000017676	mmp2
ENSDARG00000056653	fhl1b
ENSDARG00000062057	zgc:174945
ENSDARG00000011683	prtfdc1
ENSDARG00000073917	b3galtla
ENSDARG00000022623	fbxo44
ENSDARG00000097637	si:ch211-246i5.5
ENSDARG00000031894	lef1
ENSDARG00000012306	syt13
ENSDARG00000103732	plp1a
ENSDARG00000101776	syt12
ENSDARG00000093418	si:dkey-216e24.9
ENSDARG00000099401	ccl33.3
ENSDARG00000058503	flt3
ENSDARG00000100674	UBE2O
ENSDARG00000053509	kazald3
ENSDARG00000009677	dlg1
ENSDARG00000018382	prkcha
ENSDARG00000074671	nptx1l
ENSDARG00000101826	zwi
ENSDARG00000023797	ryr1b
ENSDARG00000077881	chl1a
ENSDARG00000025034	syngr3b
ENSDARG00000034321	uo:ion006
ENSDARG00000043010	camk2d1
ENSDARG00000027957	fgf12a
ENSDARG00000098460	ccl39.5
ENSDARG00000016551	iqsec1b
ENSDARG00000103339	si:ch211-193l2.5
ENSDARG00000038011	cyth4a
ENSDARG00000028507	itgb4
ENSDARG00000010710	msi1
ENSDARG00000098437	si:ch211-9d9.8
ENSDARG00000094894	tyrobp
ENSDARG00000099644	si:ch211-193l2.4
ENSDARG00000025555	ormdl3
ENSDARG00000058732	scgn
ENSDARG00000092074	hcst
ENSDARG00000001880	stx3a
ENSDARG00000059368	gria4b
ENSDARG00000035553	cx27.5
ENSDARG00000103490	dpysl4
ENSDARG00000069378	pard6a
ENSDARG00000098200	CR847526.1
ENSDARG00000007769	sult5a1
ENSDARG00000097239	si:ch73-31d8.2
ENSDARG00000097176	si:dkey-16m19.1
ENSDARG00000060610	pcdh7b
ENSDARG00000076027	kif5c
ENSDARG00000069529	zgc:153981
ENSDARG00000096280	ighz
ENSDARG00000102730	mapk10
ENSDARG00000092945	si:ch211-250g4.3
ENSDARG00000010782	zgc:55621
ENSDARG00000095112	si:dkey-58f10.3
ENSDARG00000061365	hepacam2
ENSDARG00000074563	gpr37a
ENSDARG00000102945	ccl39.2
ENSDARG00000011166	cahz
ENSDARG00000103768	si:dkeyp-28d2.4
ENSDARG00000038868	eng2b
ENSDARG00000038643	alas2
ENSDARG00000101075	BX005367.1
ENSDARG00000016789	zgc:152891
ENSDARG00000068232	cbln12
ENSDARG00000069734	zgc:92880
ENSDARG00000093699	si:ch73-27e22.4
ENSDARG00000006427	fabp2
ENSDARG00000014623	CMA1
ENSDARG00000093862	si:ch211-274k16.2
ENSDARG00000100980	CABZ01112401.1
ENSDARG00000004658	ACTL8
ENSDARG00000052923	zgc:113162
ENSDARG00000095005	si:dkey-21e2.10
ENSDARG00000011487	gnaq
ENSDARG00000040277	fbxo32
ENSDARG00000077188	atrnl1a
ENSDARG00000053122	clvs2
ENSDARG00000062289	edaradd
ENSDARG00000094840	si:dkey-21e2.13
ENSDARG00000030490	sptb
ENSDARG00000057606	arl4ca
ENSDARG00000009336	aif1l
ENSDARG00000092421	si:ch1073-394i4.1
ENSDARG00000020758	tmem178
ENSDARG00000042577	batf3
ENSDARG00000062359	scn3b
ENSDARG00000077809	il13
ENSDARG00000044362	unc119b
ENSDARG00000044550	hif1al2
ENSDARG00000035686	mon1ba
ENSDARG00000076721	zgc:171686
ENSDARG00000026882	palm1a
ENSDARG00000005095	glcea
ENSDARG00000004529	zgc:173742
ENSDARG00000079078	si:xx-by187g17.1
ENSDARG00000035904	crabp1b
ENSDARG00000079253	plch1
ENSDARG00000052783	cdc42ep3
ENSDARG00000070037	rgs8
ENSDARG00000014233	sept8b
ENSDARG00000092087	CMKLR1 (2 of 3)
ENSDARG00000098686	tmprss2
ENSDARG00000097011	hbaa1
ENSDARG00000074117	CCKBR (1 of 2)
ENSDARG00000057049	kcnk18
ENSDARG00000075964	plekhg4
ENSDARG00000044212	CR735126.1
ENSDARG00000077240	cd247l
ENSDARG00000069469	khdrbs2
ENSDARG00000056024	eva1c
ENSDARG00000009026	ANK2 (1 of 2)
ENSDARG00000078696	synpo2lb
ENSDARG00000101232	pcdh1g2
ENSDARG00000054562	her15.1
ENSDARG00000023713	aqp1a.1
ENSDARG00000038794	zgc:113531
ENSDARG00000093228	CMKLR1 (3 of 3)
ENSDARG00000054560	her15.2
ENSDARG00000100431	spaca4l
ENSDARG00000019253	rhag
ENSDARG00000012196	fer
ENSDARG00000076132	siglec15l
ENSDARG00000075549	cdh5
ENSDARG00000070148	cygb2
ENSDARG00000071386	si:dkey-78l4.10
ENSDARG00000078217	cblc
ENSDARG00000092810	stap2a
ENSDARG00000030078	glipr1b
ENSDARG00000056781	ZAN
ENSDARG00000044514	st6gal1
ENSDARG00000097238	ba1l
ENSDARG00000089087	ba1
ENSDARG00000095729	si:dkey-21e2.12
ENSDARG00000102829	COBLL1 (2 of 2)
ENSDARG00000093415	si:dkey-78l4.1
ENSDARG00000090424	camk2n2
ENSDARG00000004472	atat1
ENSDARG00000098711	si:ch1073-425j19.2
ENSDARG00000090170	rab11fip4a
ENSDARG00000102082	nr3c2
ENSDARG00000040901	si:dkey-11d18.4
ENSDARG00000057419	slc44a5b
ENSDARG00000096885	si:dkey-74h17.4
ENSDARG00000101088	si:ch73-359m17.5
ENSDARG00000036670	aplnrb
ENSDARG00000074510	si:busm1-104n07.3
ENSDARG00000079740	EFNA2 (2 of 2)
ENSDARG00000102434	si:dkey-13m1.2
ENSDARG00000043322	gsx2
ENSDARG00000087245	CR847844.2
ENSDARG00000016854	neurod2
ENSDARG00000096712	si:dkey-193p11.2
ENSDARG00000002172	aplnra
ENSDARG00000096365	si:ch211-195m9.3
ENSDARG00000058389	ccl19a.1
ENSDARG00000045673	il22
ENSDARG00000060953	si:ch1073-214b20.2
ENSDARG00000086393	dbx1a
ENSDARG00000033727	il12ba
ENSDARG00000056134	c1qtnf5
ENSDARG00000013787	gucy1a3
ENSDARG00000070810	ccka
ENSDARG00000013335	anxa6
ENSDARG00000096786
ENSDARG00000056833	svopa
ENSDARG00000104089	p3h4
ENSDARG00000051879	abcc8
ENSDARG00000095348	sh2d1aa
ENSDARG00000068050	agbl4
ENSDARG00000043398	nitr2a
ENSDARG00000053559	tspan3b
ENSDARG00000015016	kif26ab
ENSDARG00000035735	gsx1
ENSDARG00000087857	si:ch211-180a12.2
ENSDARG00000071389	si:dkey-78l4.6
ENSDARG00000052131	gli3
ENSDARG00000044795	entpd2b
ENSDARG00000057112	gpr25
ENSDARG00000039657	fank1
ENSDARG00000033706	adora2aa
ENSDARG00000093232	si:dkey-202p8.1
ENSDARG00000045144	HBZ
ENSDARG00000079111	ACTA2 (2 of 2)
ENSDARG00000094886	si:dkey-266f7.5
ENSDARG00000038185	gh1
ENSDARG00000077928	ccdc173
ENSDARG00000069735	si:ch211-5k11.6
ENSDARG00000061371	cdh18a
ENSDARG00000025891	shox
ENSDARG00000104007	pcdh1g1
ENSDARG00000057098	htr1ab
ENSDARG00000041976	il17a/f3
ENSDARG00000012881	slc4a1a
ENSDARG00000104724	CABZ01087502.1
ENSDARG00000034852	nt5c2l1
ENSDARG00000062021	CCDC181
ENSDARG00000078536	MEGF9 (2 of 2)
ENSDARG00000045453	f13a1a.1
ENSDARG00000103630	CABZ01081821.1
ENSDARG00000077284	gdpd5a
ENSDARG00000037390	gsg1l
ENSDARG00000087679	si:dkey-11p23.9
ENSDARG00000077688	cpo
ENSDARG00000035562	mpdu1a
ENSDARG00000056986	dact2
ENSDARG00000033161	sst1.2
ENSDARG00000070206	si:zfos-2070c2.1

## Sheet: retinaregen_not_DamageUP
Ensemb.ID	Gene.Name
ENSDARG00000092170	apoc1
ENSDARG00000057949	slc43a3b
ENSDARG00000036106	rgs18
ENSDARG00000093608	ccl34b.1
ENSDARG00000040178	havcr1
ENSDARG00000025903	lgals9l1
ENSDARG00000104399	LOC100150882
ENSDARG00000036628	cd74b
ENSDARG00000009087	cd74a
ENSDARG00000055226	slc7a7
ENSDARG00000031745	si:busm1-266f07.2
ENSDARG00000100383	il10ra
ENSDARG00000098012	itgae.1
ENSDARG00000074846	si:ch73-203a8.1
ENSDARG00000104415	LOC100334101
ENSDARG00000100461	LOC101882195
ENSDARG00000044612	c1qb
ENSDARG00000078859	g0s2
ENSDARG00000070038	rbp2a
ENSDARG00000088091	pfn1
ENSDARG00000023188	lcp1
ENSDARG00000059294	marco
ENSDARG00000089362	grn1
ENSDARG00000055290	mpeg1.1
ENSDARG00000042725	cebpb
ENSDARG00000079387	si:ch211-102c2.4
ENSDARG00000054610	coro1a
ENSDARG00000104077	fcer1gl
ENSDARG00000076789	cx32.2
ENSDARG00000101334	ctsc
ENSDARG00000039150	lgmn
ENSDARG00000005414	grapa
ENSDARG00000089383	il1fma
ENSDARG00000040528	lgals3bpb
ENSDARG00000033735	ncf1
ENSDARG00000090401	LOC101885512
ENSDARG00000102776	cxcl19
ENSDARG00000016939	itgb2
ENSDARG00000076573	si:dkey-88j15.3
ENSDARG00000088439	gm2a
ENSDARG00000004034	arhgdig
ENSDARG00000090396	si:cabz01074946.1
ENSDARG00000101785	LOC100151049
ENSDARG00000089043	ptpn6
ENSDARG00000089327	crtam
ENSDARG00000013598	tnfb
ENSDARG00000033285	gsto2
ENSDARG00000075014	sqstm1
ENSDARG00000035435	m17
ENSDARG00000008186	syk
ENSDARG00000053027	si:dkey-33i11.1
ENSDARG00000041041	cxcr3.2
ENSDARG00000000767	spi1b
ENSDARG00000004954	grna
ENSDARG00000045066	entpd1
ENSDARG00000042925	mfng
ENSDARG00000044613	c1qa
ENSDARG00000020929	fam49ba
ENSDARG00000088124	adrb2a
ENSDARG00000002986	gda
ENSDARG00000024540	tspan36
ENSDARG00000098761	rgs2
ENSDARG00000099672	capgb
ENSDARG00000000796	nr4a1
ENSDARG00000099313	naga
ENSDARG00000101030	si:ch73-158p21.3
ENSDARG00000003931	cndp2
ENSDARG00000054755	alox5ap
ENSDARG00000042332	plin2
ENSDARG00000074656	ctss2.1
ENSDARG00000068233	zgc:64051
ENSDARG00000037153	atp6ap1b
ENSDARG00000075265	plaua
ENSDARG00000038822	mrc1b
ENSDARG00000101337	zgc:103700
ENSDARG00000079105	mhc2dab
ENSDARG00000094327	si:dkey-205k8.5
ENSDARG00000079613	sall3a
ENSDARG00000093381	tgm2l
ENSDARG00000026350	wasb
ENSDARG00000034092	sc:d0284
ENSDARG00000074283	inpp5d
ENSDARG00000041959	cxcr4b
ENSDARG00000101675	zgc:123107
ENSDARG00000104947	si:ch211-194m7.8
ENSDARG00000052039	caspb
ENSDARG00000002353	tagapa
ENSDARG00000099599	pigrl2.3
ENSDARG00000032469	ampd3b
ENSDARG00000058100	b3gnt3
ENSDARG00000075748	zgc:172352
ENSDARG00000010625	clic2
ENSDARG00000091411	si:ch211-214p13.9
ENSDARG00000027529	hmox1a
ENSDARG00000077726	nocta
ENSDARG00000013968	psap
ENSDARG00000041060	lgals9l3
ENSDARG00000005789	enpp1
ENSDARG00000056615	cybb
ENSDARG00000095627	c1qc
ENSDARG00000076800	tnfrsf18
ENSDARG00000068784	vsir
ENSDARG00000105287	mpp1
ENSDARG00000098745	tfec
ENSDARG00000098293	si:dkey-27i16.2
ENSDARG00000004301	rhogb
ENSDARG00000044098	egr2a
ENSDARG00000079267	im:7154036
ENSDARG00000098787	cd7al
ENSDARG00000103276	fcer1g
ENSDARG00000101356	NA
ENSDARG00000057787	itgae.2
ENSDARG00000073893	dnase2
ENSDARG00000054837	zgc:136870
ENSDARG00000104344	zmp:0000000930
ENSDARG00000101849	adipor2
ENSDARG00000053858	crip1
ENSDARG00000103980	ets2
ENSDARG00000013771	ctss2.2
ENSDARG00000096979	zgc:193725
ENSDARG00000008867	rap1b
ENSDARG00000076189	ccdc88b
ENSDARG00000017504	si:ch211-1o7.3
ENSDARG00000017653	rgs13
ENSDARG00000061985	rbm47
ENSDARG00000056874	lygl1
ENSDARG00000105142	tcirg1b
ENSDARG00000087176	sgk494a
ENSDARG00000069945	p2ry12
ENSDARG00000004378	yrk
ENSDARG00000027063	arpc1b
ENSDARG00000086332	bri3
ENSDARG00000070584	clic5b
ENSDARG00000058413	rnaset2l
ENSDARG00000101705	NA
ENSDARG00000033666	pi4k2a
ENSDARG00000062349	arhgap15
ENSDARG00000086778	si:ch211-79m20.1
ENSDARG00000088283	si:ch73-248e21.5
ENSDARG00000028389	rab44
ENSDARG00000087012	LOC108179126
ENSDARG00000055120	ctsba
ENSDARG00000099660	NA
ENSDARG00000010384	lpar5a
ENSDARG00000036074	cebpa
ENSDARG00000102308	ttc39c
ENSDARG00000063159	si:dkey-32e23.4
ENSDARG00000044254	anxa3b
ENSDARG00000055186	ccr9a
ENSDARG00000088745	zgc:173915
ENSDARG00000067797	spi1a
ENSDARG00000108340	si:ch211-283g2.2
ENSDARG00000032161	srgap2
ENSDARG00000030938	fermt3b
ENSDARG00000099674	dicp3.1
ENSDARG00000027750	dpp7
ENSDARG00000070542	mafbb
ENSDARG00000036427	slc3a2a
ENSDARG00000076318	atp6v1ab
ENSDARG00000052826	runx3
ENSDARG00000088641	grn2
ENSDARG00000098108	dusp2
ENSDARG00000088612	si:ch211-153b23.7
ENSDARG00000088023	si:dkey-26c10.5
ENSDARG00000043436	si:dkey-5n18.1
ENSDARG00000074071	zgc:123335
ENSDARG00000010317	gpr183a
ENSDARG00000069844	acod1
ENSDARG00000076950	kel
ENSDARG00000104325	plek
ENSDARG00000077082	agtrap
ENSDARG00000010252	jak3
ENSDARG00000009313	zgc:63831
ENSDARG00000071437	NA
ENSDARG00000103720	NA
ENSDARG00000087152	sowahd
ENSDARG00000056379	si:ch73-86n18.1
ENSDARG00000043802	ms4a17a.9
ENSDARG00000076820	LOC100148479
ENSDARG00000094706	cxcl11.6
ENSDARG00000005821	ncf2
ENSDARG00000033144	psme2
ENSDARG00000087611	tmem268
ENSDARG00000028367	sult2st3
ENSDARG00000028088	galk1
ENSDARG00000099026	si:dkey-185m8.2
ENSDARG00000067751	si:rp71-68n21.9
ENSDARG00000105509	si:cabz01074944.1
ENSDARG00000095695	ms4a17a.10
ENSDARG00000020984	slc16a10
ENSDARG00000067566	sftpbb
ENSDARG00000035719	arl5c
ENSDARG00000077239	si:ch211-165i18.2
ENSDARG00000054942	lgals2a
ENSDARG00000035880	atp6v1c1b
ENSDARG00000067672	card9
ENSDARG00000018146	gpx1a
ENSDARG00000101034	si:dkey-206d17.12
ENSDARG00000077999	si:ch1073-59l16.1
ENSDARG00000100662	cxcl11.1
ENSDARG00000102514	LOC100334604
ENSDARG00000074782	adgrg3
ENSDARG00000092903	zgc:153317
ENSDARG00000102435	plekhf1
ENSDARG00000059054	pdk2b
ENSDARG00000071578	NA
ENSDARG00000057035	stoml3b
ENSDARG00000060200	rgs14b
ENSDARG00000059789	parp8
ENSDARG00000059883	trpv1
ENSDARG00000069461	rnaseka
ENSDARG00000009779	mcl1a
ENSDARG00000056378	ifi30
ENSDARG00000078249	unc13d
ENSDARG00000006468	grap2a
ENSDARG00000058366	si:dkey-222f8.3
ENSDARG00000044073	fuca2
ENSDARG00000099819	sb:cb1058
ENSDARG00000019763	acp5a
ENSDARG00000055713	fmnl1a
ENSDARG00000101017	LOC560447
ENSDARG00000077777	tmsb4x
ENSDARG00000094451	cfp
ENSDARG00000060094	ptgis
ENSDARG00000026990	klhl6
ENSDARG00000055854	nr4a3
ENSDARG00000038010	rac2
ENSDARG00000079826	gpr174
ENSDARG00000057698	ctsd
ENSDARG00000090912	npc2
ENSDARG00000108038	NA
ENSDARG00000074663	zgc:162183
ENSDARG00000007018	ms4a17a.6
ENSDARG00000059906	sdc4
ENSDARG00000045190	ch25h
ENSDARG00000045554	snx20
ENSDARG00000030616	nfe2l1a
ENSDARG00000089307	pmaip1
ENSDARG00000036282	rnaset2
ENSDARG00000069961	il21r.1
ENSDARG00000043593	rapgef1a
ENSDARG00000076602	prss16
ENSDARG00000017602	ccng2
ENSDARG00000062688	gpnmb
ENSDARG00000070668	cd4-1
ENSDARG00000089156	egr3
ENSDARG00000029473	gstm.2
ENSDARG00000075592	tnfaip8l2a
ENSDARG00000054302	ehd4
ENSDARG00000103466	ccl35.1
ENSDARG00000012729	hcls1
ENSDARG00000103340	clic1
ENSDARG00000016691	cd9b
ENSDARG00000006029	lta4h
ENSDARG00000031776	zgc:92066
ENSDARG00000091598	LOC100536673
ENSDARG00000041505	itm2bb
ENSDARG00000091723	si:ch211-202f3.4
ENSDARG00000071463	zgc:154125
ENSDARG00000058731	slc2a6
ENSDARG00000101169	grap2b
ENSDARG00000103846	hspa5
ENSDARG00000091555	ostf1
ENSDARG00000079009	abca1b
ENSDARG00000010794	tfeb
ENSDARG00000055504	si:ch211-212k18.7
ENSDARG00000042824	nfe2l2a
ENSDARG00000044914	suclg2
ENSDARG00000087736	si:dkey-118k5.3
ENSDARG00000059049	zgc:174904
ENSDARG00000013681	si:dkey-42i9.6
ENSDARG00000095807	hp
ENSDARG00000061684	slc25a17
ENSDARG00000105643	si:dkey-181f22.4
ENSDARG00000025147	cd63
ENSDARG00000096304	btr31
ENSDARG00000069114	unc93b1
ENSDARG00000092310	si:ch211-199g17.2
ENSDARG00000053091	si:ch211-204c21.1
ENSDARG00000077069	srgn
ENSDARG00000037852	zgc:101663
ENSDARG00000067796	clpxb
ENSDARG00000022807	zgc:101640
ENSDARG00000078734	myo1f
ENSDARG00000043081	ctsz
ENSDARG00000000906	skap2
ENSDARG00000008363	mcl1b
ENSDARG00000088560	tmem104
ENSDARG00000071084	wipf1b
ENSDARG00000041980	calhm6
ENSDARG00000093186	si:dkey-30j10.5
ENSDARG00000077040	si:ch211-85n16.4
ENSDARG00000067711	parvg
ENSDARG00000057853	atp6v0ca
ENSDARG00000008735	atp6ap2
ENSDARG00000036942	gpd1c
ENSDARG00000101495	ugt5b2
ENSDARG00000059792	trpm5
ENSDARG00000036338	vps11
ENSDARG00000097680	NA
ENSDARG00000070426	chac1
ENSDARG00000098216	si:ch211-215e19.3
ENSDARG00000035907	fam49al
ENSDARG00000092999	tnni4b.1
ENSDARG00000037018	gab1
ENSDARG00000009505	prelid3b
ENSDARG00000031246	hbegfb
ENSDARG00000045530	si:ch211-244b2.4
ENSDARG00000091712	si:dkey-238d18.5
ENSDARG00000077285	scarf1
ENSDARG00000075253	pik3cb
ENSDARG00000068628	rab8b
ENSDARG00000005481	nfkbiaa
ENSDARG00000056346	acap1
ENSDARG00000075831	slc7a8a
ENSDARG00000078448	gpr137ba
ENSDARG00000039265	arhgap4a
ENSDARG00000076697	zmp:0000001168
ENSDARG00000033587	LOC101884755
ENSDARG00000075855	adgre10
ENSDARG00000040080	fli1b
ENSDARG00000079553	cd83
ENSDARG00000053530	cyp4f3
ENSDARG00000015003	arhgap4b
ENSDARG00000086947	NA
ENSDARG00000043403	paox1
ENSDARG00000071004	abhd12
ENSDARG00000019861	fgl2a
ENSDARG00000099690	vaspa
ENSDARG00000037861	slc2a3b
ENSDARG00000076386	epdl1
ENSDARG00000016774	plekho2
ENSDARG00000000588	grasp
ENSDARG00000031506	flvcr2b
ENSDARG00000004060	bhlhe40
ENSDARG00000097496	si:dkey-6e2.2
ENSDARG00000089838	si:dkey-262k9.4
ENSDARG00000018283	cyba
ENSDARG00000077009	wdfy4
ENSDARG00000005368	mcamb
ENSDARG00000101009	cited4b
ENSDARG00000090890	cmklr1
ENSDARG00000019160	sh3bp5la
ENSDARG00000077575	NA
ENSDARG00000021891	zbtb7b
ENSDARG00000051836	si:dkeyp-19e1.3
ENSDARG00000076998	si:ch73-92i20.1
ENSDARG00000002634	b4galt1
ENSDARG00000100436	LOC103911065
ENSDARG00000077788	arhgef10
ENSDARG00000019062	arpc5b
ENSDARG00000024789	mxc
ENSDARG00000105473	si:cabz01036006.1
ENSDARG00000045075	tmem106a
ENSDARG00000040072	scpep1
ENSDARG00000024874	dock4b
ENSDARG00000098114	NA
ENSDARG00000098774	si:zfos-741a10.3
ENSDARG00000008832	neu1
ENSDARG00000075352	brinp3b
ENSDARG00000067916	lyn
ENSDARG00000022165	mgst1.2
ENSDARG00000090783	mfap4
ENSDARG00000031044	lipg
ENSDARG00000011175	atp6v1d
ENSDARG00000040076	pycard
ENSDARG00000075989	arpc2
ENSDARG00000104290	ripk2
ENSDARG00000002196	bach1b
ENSDARG00000061375	sgpl1
ENSDARG00000052515	calcoco2
ENSDARG00000014646	aoc2
ENSDARG00000054340	sla1
ENSDARG00000059001	pim2
ENSDARG00000099465	rnf213a
ENSDARG00000105147	osbpl1a
ENSDARG00000036057	tradd
ENSDARG00000100387	NA
ENSDARG00000103511	zfand2a
ENSDARG00000096906	si:dkey-7i4.24
ENSDARG00000038059	grb2b
ENSDARG00000102555	si:dkey-33i11.9
ENSDARG00000042927	mapre1a
ENSDARG00000045681	irf5
ENSDARG00000053624	csf1rb
ENSDARG00000036588	mhc1zba
ENSDARG00000104408	NA
ENSDARG00000000887	zgc:56699
ENSDARG00000063295	myh9a
ENSDARG00000037190	ftr63
ENSDARG00000019236	gsr
ENSDARG00000039142	arpc5a
ENSDARG00000076484	stab1
ENSDARG00000062025	cpox
ENSDARG00000040497	LOC571124
ENSDARG00000016470	anxa5b
ENSDARG00000016505	apbb1ip
ENSDARG00000045661	irf7
ENSDARG00000077410	myo9b
ENSDARG00000040251	ctsk
ENSDARG00000036637	arl11
ENSDARG00000036107	txnipa
ENSDARG00000002956	si:dkey-32n7.4
ENSDARG00000054063	arpc4
ENSDARG00000101754	NA
ENSDARG00000042793	tpp1
ENSDARG00000016132	keap1a
ENSDARG00000054543	samsn1a
ENSDARG00000069376	tnfsf12
ENSDARG00000100649	tlr1
ENSDARG00000105033	LOC103910066
ENSDARG00000091058	tmem173
ENSDARG00000006370	atp6v1h
ENSDARG00000035652	sat1a.2
ENSDARG00000094012	si:dkey-192g7.3
ENSDARG00000078619	pnp5a
ENSDARG00000017121	mafba
ENSDARG00000077746	NA
ENSDARG00000102599	si:ch1073-392o20.2
ENSDARG00000044694	fybb
ENSDARG00000013711	si:rp71-61h23.4
ENSDARG00000090444	ponzr1
ENSDARG00000021343	wsb1
ENSDARG00000005049	rab20
ENSDARG00000029865	rassf2a
ENSDARG00000017569	reep3a
ENSDARG00000074262	nck1a
ENSDARG00000012247	def6a
ENSDARG00000077918	dnase2b
ENSDARG00000031698	mylk2
ENSDARG00000098821	NA
ENSDARG00000055955	lcp2a
ENSDARG00000086166	si:ch211-286b5.9
ENSDARG00000068681	crfb1
ENSDARG00000025089	loxl4
ENSDARG00000003449	pde10a
ENSDARG00000075952	NA
ENSDARG00000068246	plcb3
ENSDARG00000001953	pfkfb3
ENSDARG00000002509	zgc:153911
ENSDARG00000060723	stim1a
ENSDARG00000034470	aldoab
ENSDARG00000059836	ddit3
ENSDARG00000018303	etv4
ENSDARG00000040255	ephx2
ENSDARG00000042667	klf2a
ENSDARG00000094557	nupr1
ENSDARG00000062933	cmip
ENSDARG00000033437	NA
ENSDARG00000034817	asah1b
ENSDARG00000104991	LOC101885706
ENSDARG00000095533	si:ch211-198c19.3
ENSDARG00000077618	rin3
ENSDARG00000015807	rab22a
ENSDARG00000093126	si:ch73-112l6.1
ENSDARG00000015278	plxnc1
ENSDARG00000025094	edem1
ENSDARG00000053293	ftr14
ENSDARG00000058647	hck
ENSDARG00000019392	stat5a
ENSDARG00000086996	si:ch73-234b20.5
ENSDARG00000070669	cxcr3.3
ENSDARG00000003250	pik3cd
ENSDARG00000011376	dnase1l4.2
ENSDARG00000075163	cxcl20
ENSDARG00000043581	gadd45aa
ENSDARG00000089582	si:dkey-233e3.2
ENSDARG00000102986	csf1ra
ENSDARG00000055759	efhd2
ENSDARG00000021647	gnai1
ENSDARG00000062748	pkn1b
ENSDARG00000042722	blnk
ENSDARG00000098700	il1b
ENSDARG00000024815	ogfrl2
ENSDARG00000103735	elovl1b
ENSDARG00000037307	gnpda1
ENSDARG00000010255	bin2b
ENSDARG00000062695	ccdc126
ENSDARG00000077308	gpr84
ENSDARG00000041394	dnajb1b
ENSDARG00000010641	slc20a1b
ENSDARG00000030020	agfg1a
ENSDARG00000094210	zgc:109934
ENSDARG00000017320	f11r.1
ENSDARG00000104275	dicp1.17
ENSDARG00000078285	pik3ap1
ENSDARG00000046148	tnfaip8l2b
ENSDARG00000057737	rxraa
ENSDARG00000096624	si:dkey-187i8.2
ENSDARG00000086337	si:dkey-102g19.3
ENSDARG00000032743	si:dkey-11p23.7
ENSDARG00000018432	m6pr
ENSDARG00000041108	ctsh
ENSDARG00000060093	dapk1
ENSDARG00000024209	wasf2
ENSDARG00000060263	pecam1
ENSDARG00000003017	ube2al
ENSDARG00000028618	zgc:77517
ENSDARG00000099624	chmp1b
ENSDARG00000104474	il6r
ENSDARG00000037865	cln3
ENSDARG00000091692	havcr2
ENSDARG00000037891	mlx
ENSDARG00000058225	arpc4l
ENSDARG00000104188	fam83fb
ENSDARG00000104118	antxr2a
ENSDARG00000040284	si:dkey-79d12.5
ENSDARG00000059035	porb
ENSDARG00000062049	hmha1b
ENSDARG00000078152	si:dkey-56i24.1
ENSDARG00000078547	si:ch211-264f5.2
ENSDARG00000045980	cst14b.1
ENSDARG00000092760	LOC100537572
ENSDARG00000099411	zgc:158343
ENSDARG00000086897	si:dkey-7i4.1
ENSDARG00000028086	zbtb2b
ENSDARG00000075643	ifi35
ENSDARG00000099874	agap2
ENSDARG00000087706	dicp3.3
ENSDARG00000010752	acsl4b
ENSDARG00000062467	stra6l
ENSDARG00000069302	snx9b
ENSDARG00000093313	ubb
ENSDARG00000099014	fxyd1
ENSDARG00000031681	atp6v0b
ENSDARG00000062991	abi1b
ENSDARG00000098075	sh3bgrl3
ENSDARG00000078119	sh3bp1
ENSDARG00000104636	si:dkey-112a7.4
ENSDARG00000075963	mhc1uba
ENSDARG00000099476	zgc:174863
ENSDARG00000008075	illr4
ENSDARG00000079315	lpxn
ENSDARG00000078191	zbtb46
ENSDARG00000104300	wipf1a
ENSDARG00000097698	NA
ENSDARG00000005464	dnase1l1
ENSDARG00000007693	nfkbiab
ENSDARG00000043475	tagapb
ENSDARG00000099155	tpst2
ENSDARG00000054447	slc29a1b
ENSDARG00000052438	actr2a
ENSDARG00000068432	si:dkey-56m19.5
ENSDARG00000013360	sh3gl3a
ENSDARG00000008165	caspa
ENSDARG00000022315	atp6v1g1
ENSDARG00000035622	xbp1
ENSDARG00000006546	ak4
ENSDARG00000040432	klf2b
ENSDARG00000058178	zdhhc20b
ENSDARG00000030641	letmd1
ENSDARG00000076539	sc:d156
ENSDARG00000052074	si:ch211-122f10.4
ENSDARG00000006545	rgp1
ENSDARG00000094433	caspbl
ENSDARG00000062447	hecw2a
ENSDARG00000003757	cnpy1
ENSDARG00000077664	zgc:110239
ENSDARG00000100729	tln1
ENSDARG00000098477	tec
ENSDARG00000070057	si:dkey-69o16.5
ENSDARG00000033307	igf2b
ENSDARG00000061757	rabgap1l
ENSDARG00000063686	atp23
ENSDARG00000014496	trpv6
ENSDARG00000098753	elmo1
ENSDARG00000097845	si:ch211-105j21.9
ENSDARG00000069463	alox12
ENSDARG00000012718	wee2
ENSDARG00000013443	atp6v1ba
ENSDARG00000037421	egr1
ENSDARG00000020759	elf1
ENSDARG00000044038	zbtb2a
ENSDARG00000067795	crfb6
ENSDARG00000010482	prg4a
ENSDARG00000091418	snx17
ENSDARG00000053124	si:dkey-148a17.6
ENSDARG00000091813	si:dkey-21a6.5
ENSDARG00000014727	acox1
ENSDARG00000026829	cotl1
ENSDARG00000033046	ccni2
ENSDARG00000103915	ero1b
ENSDARG00000070565	adap2
ENSDARG00000101557	scarb1
ENSDARG00000103124	slc35f4
ENSDARG00000058232	NA
ENSDARG00000098302	LOC101884482
ENSDARG00000060248	fgd4b
ENSDARG00000068468	dnah3
ENSDARG00000069808	ostm1
ENSDARG00000003854	acsl1b
ENSDARG00000036104	si:dkeyp-92c9.3
ENSDARG00000071491	nrros
ENSDARG00000094336	si:dkeyp-82a1.6
ENSDARG00000089706	si:ch211-276a23.5
ENSDARG00000068711	crfb4
ENSDARG00000019307	dusp5
ENSDARG00000036967	smox
ENSDARG00000002285	mcoln1a
ENSDARG00000018179	acvrl1
ENSDARG00000079591	si:ch211-203d1.3
ENSDARG00000021569	gdap2
ENSDARG00000015887	b2ml
ENSDARG00000079329	rfwd2
ENSDARG00000044135	cenpp
ENSDARG00000102914	dennd4b
ENSDARG00000011545	arrb2b
ENSDARG00000089569	pstpip2
ENSDARG00000105481	si:ch211-243a20.4
ENSDARG00000044775	fut7
ENSDARG00000098752	csf3b
ENSDARG00000013014	or101-1
ENSDARG00000061737	ece1
ENSDARG00000052496	hmha1a
ENSDARG00000088449	wu:fb55g09
ENSDARG00000076914	lacc1
ENSDARG00000029497	tfcp2l1
ENSDARG00000054300	dhrs1
ENSDARG00000088927	LOC103911751
ENSDARG00000035326	nccrp1
ENSDARG00000068939	xaf1
ENSDARG00000076239	si:ch211-74f19.2
ENSDARG00000076586	csf2rb
ENSDARG00000100134	LOC100006649
ENSDARG00000096662	abcc3
ENSDARG00000075626	zgc:172090
ENSDARG00000108781	c17h14orf132
ENSDARG00000006598	sgk2b
ENSDARG00000040319	c5ar1
ENSDARG00000042791	git2b
ENSDARG00000099439	serp1
ENSDARG00000042856	itpka
ENSDARG00000076221	zgc:198419
ENSDARG00000103503	dgat1a
ENSDARG00000008388	mmp14b
ENSDARG00000052388	pcgf5b
ENSDARG00000036415	glb1
ENSDARG00000022904	skilb
ENSDARG00000100795	timp4.3
ENSDARG00000104381	NA
ENSDARG00000005463	slc30a1a
ENSDARG00000079858	tmem163a
ENSDARG00000104422	si:ch73-34h11.1
ENSDARG00000103207	rab11fip4b
ENSDARG00000076609	LOC108180085
ENSDARG00000007323	chmp4bb
ENSDARG00000035506	entpd2a.1
ENSDARG00000040930	deptor
ENSDARG00000053131	irak3
ENSDARG00000001656	psmb10
ENSDARG00000101407	tgm1l4
ENSDARG00000096331	si:ch73-248e21.7
ENSDARG00000101138	LOC567656
ENSDARG00000029480	specc1
ENSDARG00000056831	gng2
ENSDARG00000026787	aqp7
ENSDARG00000074223	si:ch211-262n1.4
ENSDARG00000053005	cd22
ENSDARG00000104856	si:ch211-260e23.7
ENSDARG00000025269	pdcd6ip
ENSDARG00000069295	bcl6ab
ENSDARG00000088087	kdm6ba
ENSDARG00000029955	glb1l
ENSDARG00000100753	scarb2b
ENSDARG00000058964	themis2
ENSDARG00000068965	nrip1a
ENSDARG00000067996	csk
ENSDARG00000026482	arhgap12b
ENSDARG00000045417	fam49bb
ENSDARG00000040396	bcl7bb
ENSDARG00000060184	pkn1a
ENSDARG00000104573	slc12a2
ENSDARG00000102758	LOC553228
ENSDARG00000074331	eif4g3b
ENSDARG00000102929	zgc:101715
ENSDARG00000061890	atp13a2
ENSDARG00000079497	tcima
ENSDARG00000102041	NA
ENSDARG00000016016	dbnlb
ENSDARG00000004105	tie1
ENSDARG00000061717	cytip
ENSDARG00000068763	plcg2
ENSDARG00000014657	zgc:171731
ENSDARG00000070076	actr2b
ENSDARG00000079252	fam117ab
ENSDARG00000029232	NA
ENSDARG00000005318	stam2
ENSDARG00000016573	mroh1
ENSDARG00000016613	mcat
ENSDARG00000102482	zgc:165573
ENSDARG00000056722	cd99l2
ENSDARG00000035650	evla
ENSDARG00000006915	arl8ba
ENSDARG00000074129	edem3
ENSDARG00000041724	glipr2
ENSDARG00000042929	tmem120b
ENSDARG00000054251	pqlc3
ENSDARG00000056443	zgc:152753
ENSDARG00000038429	csrnp1b
ENSDARG00000052928	arf6b
ENSDARG00000095459	si:ch211-191j22.3
ENSDARG00000036848	slc43a2a
ENSDARG00000016163	usp33
ENSDARG00000077120	arid5a
ENSDARG00000075919	ccser1
ENSDARG00000015149	wasa
ENSDARG00000003109	rcan1a
ENSDARG00000090767	si:ch211-136m16.8
ENSDARG00000040465	irf2
ENSDARG00000098099	zgc:64065
ENSDARG00000056141	coq10b
ENSDARG00000100126	NA
ENSDARG00000075793	prex1
ENSDARG00000103860	wu:fu71h07
ENSDARG00000023724	cdc42se1
ENSDARG00000093214	si:ch211-284e13.9
ENSDARG00000035909	mfsd2ab
ENSDARG00000053979	chmp2a
ENSDARG00000076899	slc2a13b
ENSDARG00000016745	slc35f6
ENSDARG00000008575	NA
ENSDARG00000018174	gnai2a
ENSDARG00000002271	zfand5b
ENSDARG00000009958	cbl
ENSDARG00000088801	fgd5a
ENSDARG00000104903	cdkn1cb
ENSDARG00000102249	NA
ENSDARG00000075043	si:dkeyp-123h10.2
ENSDARG00000076229	mkl1b
ENSDARG00000073905	zgc:92481
ENSDARG00000075285	si:ch73-116o1.2
ENSDARG00000033466	tagln2
ENSDARG00000039133	lamb4
ENSDARG00000071653	NA
ENSDARG00000104431	slc1a3a
ENSDARG00000015222	cbll1
ENSDARG00000054833	nucb1
ENSDARG00000016649	akr7a3
ENSDARG00000031136	moxd1
ENSDARG00000102612	slc15a4
ENSDARG00000070651	prkcdb
ENSDARG00000078125	rusc1
ENSDARG00000044241	dram2b
ENSDARG00000062081	tbc1d1
ENSDARG00000067784	NA
ENSDARG00000071662	si:rp71-36a1.3
ENSDARG00000071384	slc7a11
ENSDARG00000102908	il16
ENSDARG00000103138	NA
ENSDARG00000040917	cbfb
ENSDARG00000077897	znf296
ENSDARG00000040131	zfyve26
ENSDARG00000042732	tmem189
ENSDARG00000079353	nmrk1
ENSDARG00000058038	eml3
ENSDARG00000021521	rgs14a
ENSDARG00000075261	timp2b
ENSDARG00000090882	LOC101882211
ENSDARG00000077414	zgc:194312
ENSDARG00000013539	ikzf1
ENSDARG00000060751	taok3a
ENSDARG00000033754	rbm48
ENSDARG00000100832	NA
ENSDARG00000088656	NA
ENSDARG00000005350	dip2ba
ENSDARG00000032242	tnnt2c
ENSDARG00000038668	gbp1
ENSDARG00000061520	b4galnt1a
ENSDARG00000104508	slc10a7
ENSDARG00000100582	si:ch211-195b11.3
ENSDARG00000029019	epb41b
ENSDARG00000035198	gcnt4a
ENSDARG00000071261	LOC101884253
ENSDARG00000062965	fam45a
ENSDARG00000098405	map3k1
ENSDARG00000040445	si:ch211-219a4.3
ENSDARG00000100606	arhgef25a
ENSDARG00000023703	kctd6b
ENSDARG00000020442	snx5
ENSDARG00000023303	zgc:66427
ENSDARG00000008816	glud1a
ENSDARG00000016048	gpat3
ENSDARG00000015557	zgc:100829
ENSDARG00000053127	helb
ENSDARG00000001782	prkacba
ENSDARG00000075333	tbc1d25
ENSDARG00000015355	fosl1a
ENSDARG00000002405	si:ch211-225b11.1
ENSDARG00000102762	pik3r5
ENSDARG00000095019	lmo2
ENSDARG00000008890	ctns
ENSDARG00000004634	osbp
ENSDARG00000013861	armc1
ENSDARG00000039243	zgc:152791
ENSDARG00000033614	rasgef1ba
ENSDARG00000093493	urp1
ENSDARG00000009484	arf1
ENSDARG00000076320	LOC562630
ENSDARG00000074819	si:dkeyp-23e4.3
ENSDARG00000057273	alox5a
ENSDARG00000100061	LOC103910498
ENSDARG00000000161	itsn2a
ENSDARG00000103864	NA
ENSDARG00000044513	tpst1l
ENSDARG00000039490	pitpnaa
ENSDARG00000089404	si:dkey-24p1.7
ENSDARG00000103718	chmp5b
ENSDARG00000030236	tmem30aa
ENSDARG00000021677	phf11
ENSDARG00000057456	ppp3ccb
ENSDARG00000060348	map3k3
ENSDARG00000093098	ccl34b.8
ENSDARG00000022254	prkcbb
ENSDARG00000104749	si:dkey-202b17.4
ENSDARG00000076277	NA
ENSDARG00000079946	sqlea
ENSDARG00000062485	dock11
ENSDARG00000027345	mpzl2b
ENSDARG00000008457	faah2a
ENSDARG00000103271	pla2g15
ENSDARG00000104043	gng10
ENSDARG00000098079	rab3gap1
ENSDARG00000021287	zgc:91909
ENSDARG00000068177	pak2a
ENSDARG00000030608	rhogd
ENSDARG00000044373	atg4c
ENSDARG00000044753	idh3b
ENSDARG00000012600	si:dkey-97a13.6
ENSDARG00000042823	spcs2
ENSDARG00000040812	ncf4
ENSDARG00000102320	mob1a
ENSDARG00000027590	sep2
ENSDARG00000075491	si:ch211-26b3.4
ENSDARG00000033160	nr1d1
ENSDARG00000099775	NA
ENSDARG00000086826	sult6b1
ENSDARG00000093906	xcl32a.1
ENSDARG00000027600	pdlim5b
ENSDARG00000054842	hsd17b14
ENSDARG00000057452	ston2
ENSDARG00000102493	ticam1
ENSDARG00000103984	cyth4b
ENSDARG00000019556	clcn7
ENSDARG00000059311	dpysl5b
ENSDARG00000039830	gng5
ENSDARG00000067813	zgc:171844
ENSDARG00000101690	si:ch73-158p21.2
ENSDARG00000026376	aco1
ENSDARG00000069829	rragca
ENSDARG00000062352	sema4ab
ENSDARG00000074282	si:ch73-12o23.1
ENSDARG00000093650	si:ch211-287n14.3
ENSDARG00000039136	cox16
ENSDARG00000015224	cd2ap
ENSDARG00000094935	si:dkey-58f10.11
ENSDARG00000094732	mical3b
ENSDARG00000068367	nfkbie
ENSDARG00000004433	btk
ENSDARG00000045095	elac1
ENSDARG00000033501	tsc22d3
ENSDARG00000080020	il13ra1
ENSDARG00000056407	irf8
ENSDARG00000062532	washc2c
ENSDARG00000069090	atp6v0d1
ENSDARG00000018976	sptlc2a
ENSDARG00000102617	timp4.2
ENSDARG00000063333	nup210
ENSDARG00000087247	kcnab2a
ENSDARG00000103520	si:dkey-148a17.5
ENSDARG00000036442	atp11c
ENSDARG00000073962	ccdc32
ENSDARG00000046071	zgc:77838
ENSDARG00000043894	si:ch211-214k5.3
ENSDARG00000059916	hyal1
ENSDARG00000029671	xpr1b
ENSDARG00000011845	chn2
ENSDARG00000045105	foxn2b
ENSDARG00000104185	LOC101882696
ENSDARG00000031302	smap1
ENSDARG00000088440	ssh2a
ENSDARG00000016607	echdc2
ENSDARG00000094025	si:dkey-237j10.2
ENSDARG00000011897	tsg101b
ENSDARG00000059741	alpk1
ENSDARG00000100357	NA
ENSDARG00000056203	si:ch211-201h21.5
ENSDARG00000095049	NA
ENSDARG00000044134	iars2
ENSDARG00000024314	herpud1
ENSDARG00000061830	prss12
ENSDARG00000076213	si:dkey-81e3.1
ENSDARG00000101482	hk2
ENSDARG00000044551	atg9a
ENSDARG00000069244	si:ch211-244b2.3
ENSDARG00000074589	rin2
ENSDARG00000056847	si:dkey-27c15.3
ENSDARG00000088708	ngfra
ENSDARG00000074763	mrap2a
ENSDARG00000098181	zgc:113184
ENSDARG00000020405	napab
ENSDARG00000098656	ccl32b.3
ENSDARG00000075766	sccpdha
ENSDARG00000014488	ca2
ENSDARG00000041848	rh50
ENSDARG00000058740	ube2r2
ENSDARG00000098899	zmp:0000001082
ENSDARG00000108441	NA
ENSDARG00000036456	anxa4
ENSDARG00000062040	atp8b5a
ENSDARG00000009350	atg3
ENSDARG00000031885	psmb12
ENSDARG00000100394	lnpep
ENSDARG00000098032	NA
ENSDARG00000051940	ugt2a2
ENSDARG00000075164	mylk5
ENSDARG00000035514	NA
ENSDARG00000019328	plxna4
ENSDARG00000043480	rbbp8
ENSDARG00000077326	slc45a4
ENSDARG00000022891	zgc:175214
ENSDARG00000078313	LOC100332329
ENSDARG00000033355	zgc:101699
ENSDARG00000035133	pho
ENSDARG00000056549	vps26a
ENSDARG00000078888	iqgap1
ENSDARG00000042726	si:ch211-253b1.3
ENSDARG00000014914	lamp2
ENSDARG00000069742	cul5a
ENSDARG00000073837	senp2
ENSDARG00000101868	NA
ENSDARG00000061124	srpr
ENSDARG00000021488	cyth1b
ENSDARG00000011809	mical1
ENSDARG00000105068	si:ch1073-443f11.2
ENSDARG00000103455	NA
ENSDARG00000034975	gpr157
ENSDARG00000104495	pltp
ENSDARG00000077573	tmprss13b
ENSDARG00000041691	bhlhe41
ENSDARG00000034503	per2
ENSDARG00000056233	zgc:110591
ENSDARG00000002401	gale
ENSDARG00000099741	NA
ENSDARG00000098486	tollip
ENSDARG00000007387	irf2a
ENSDARG00000086126	trim33l
ENSDARG00000090537	ifit11
ENSDARG00000026028	ankrd44
ENSDARG00000089333	si:ch211-198c19.1
ENSDARG00000078206	zgc:171506
ENSDARG00000060051	slc47a2.1
ENSDARG00000016474	galcb
ENSDARG00000077768	malt1
ENSDARG00000031954	rbck1
ENSDARG00000019081	zgc:101723
ENSDARG00000030781	acads
ENSDARG00000104890	LOC108183497
ENSDARG00000053215	me1
ENSDARG00000021097	nelfcd

## Sheet: retinaregen_not_DamageDOWN
Ensemb.ID	Gene.Name
ENSDARG00000092170	apoc1
ENSDARG00000057949	slc43a3b
ENSDARG00000036106	rgs18
ENSDARG00000093608	ccl34b.1
ENSDARG00000040178	havcr1
ENSDARG00000025903	lgals9l1
ENSDARG00000104399	LOC100150882
ENSDARG00000036628	cd74b
ENSDARG00000009087	cd74a
ENSDARG00000055226	slc7a7
ENSDARG00000031745	si:busm1-266f07.2
ENSDARG00000100383	il10ra
ENSDARG00000098012	itgae.1
ENSDARG00000074846	si:ch73-203a8.1
ENSDARG00000104415	LOC100334101
ENSDARG00000100461	LOC101882195
ENSDARG00000044612	c1qb
ENSDARG00000078859	g0s2
ENSDARG00000070038	rbp2a
ENSDARG00000088091	pfn1
ENSDARG00000023188	lcp1
ENSDARG00000059294	marco
ENSDARG00000089362	grn1
ENSDARG00000055290	mpeg1.1
ENSDARG00000042725	cebpb
ENSDARG00000079387	si:ch211-102c2.4
ENSDARG00000017299	fabp11a
ENSDARG00000054610	coro1a
ENSDARG00000104077	fcer1gl
ENSDARG00000076789	cx32.2
ENSDARG00000101334	ctsc
ENSDARG00000039150	lgmn
ENSDARG00000005414	grapa
ENSDARG00000089383	il1fma
ENSDARG00000040528	lgals3bpb
ENSDARG00000033735	ncf1
ENSDARG00000090401	LOC101885512
ENSDARG00000102776	cxcl19
ENSDARG00000016939	itgb2
ENSDARG00000076573	si:dkey-88j15.3
ENSDARG00000088439	gm2a
ENSDARG00000004034	arhgdig
ENSDARG00000090396	si:cabz01074946.1
ENSDARG00000101785	LOC100151049
ENSDARG00000089043	ptpn6
ENSDARG00000089327	crtam
ENSDARG00000013598	tnfb
ENSDARG00000033285	gsto2
ENSDARG00000075014	sqstm1
ENSDARG00000035435	m17
ENSDARG00000008186	syk
ENSDARG00000053027	si:dkey-33i11.1
ENSDARG00000041041	cxcr3.2
ENSDARG00000000767	spi1b
ENSDARG00000004954	grna
ENSDARG00000045066	entpd1
ENSDARG00000042925	mfng
ENSDARG00000044613	c1qa
ENSDARG00000020929	fam49ba
ENSDARG00000088124	adrb2a
ENSDARG00000002986	gda
ENSDARG00000024540	tspan36
ENSDARG00000098761	rgs2
ENSDARG00000099672	capgb
ENSDARG00000000796	nr4a1
ENSDARG00000099313	naga
ENSDARG00000101030	si:ch73-158p21.3
ENSDARG00000003931	cndp2
ENSDARG00000054755	alox5ap
ENSDARG00000042332	plin2
ENSDARG00000074656	ctss2.1
ENSDARG00000068233	zgc:64051
ENSDARG00000037153	atp6ap1b
ENSDARG00000075265	plaua
ENSDARG00000038822	mrc1b
ENSDARG00000101337	zgc:103700
ENSDARG00000094327	si:dkey-205k8.5
ENSDARG00000079613	sall3a
ENSDARG00000093381	tgm2l
ENSDARG00000026350	wasb
ENSDARG00000034092	sc:d0284
ENSDARG00000074283	inpp5d
ENSDARG00000041959	cxcr4b
ENSDARG00000101675	zgc:123107
ENSDARG00000104947	si:ch211-194m7.8
ENSDARG00000052039	caspb
ENSDARG00000002353	tagapa
ENSDARG00000099599	pigrl2.3
ENSDARG00000032469	ampd3b
ENSDARG00000058100	b3gnt3
ENSDARG00000075748	zgc:172352
ENSDARG00000010625	clic2
ENSDARG00000091411	si:ch211-214p13.9
ENSDARG00000027529	hmox1a
ENSDARG00000105232	si:ch211-260e23.8
ENSDARG00000077726	nocta
ENSDARG00000013968	psap
ENSDARG00000041060	lgals9l3
ENSDARG00000005789	enpp1
ENSDARG00000056615	cybb
ENSDARG00000095627	c1qc
ENSDARG00000076800	tnfrsf18
ENSDARG00000068784	vsir
ENSDARG00000105287	mpp1
ENSDARG00000098745	tfec
ENSDARG00000098293	si:dkey-27i16.2
ENSDARG00000004301	rhogb
ENSDARG00000044098	egr2a
ENSDARG00000079267	im:7154036
ENSDARG00000098787	cd7al
ENSDARG00000103276	fcer1g
ENSDARG00000101356	NA
ENSDARG00000057787	itgae.2
ENSDARG00000073893	dnase2
ENSDARG00000054837	zgc:136870
ENSDARG00000104344	zmp:0000000930
ENSDARG00000101849	adipor2
ENSDARG00000053858	crip1
ENSDARG00000103980	ets2
ENSDARG00000013771	ctss2.2
ENSDARG00000059651	cidec
ENSDARG00000096979	zgc:193725
ENSDARG00000008867	rap1b
ENSDARG00000076189	ccdc88b
ENSDARG00000017504	si:ch211-1o7.3
ENSDARG00000044276	spp1
ENSDARG00000017653	rgs13
ENSDARG00000061985	rbm47
ENSDARG00000056874	lygl1
ENSDARG00000105142	tcirg1b
ENSDARG00000087176	sgk494a
ENSDARG00000069945	p2ry12
ENSDARG00000004378	yrk
ENSDARG00000027063	arpc1b
ENSDARG00000086332	bri3
ENSDARG00000070584	clic5b
ENSDARG00000058413	rnaset2l
ENSDARG00000101705	NA
ENSDARG00000033666	pi4k2a
ENSDARG00000062349	arhgap15
ENSDARG00000086778	si:ch211-79m20.1
ENSDARG00000088283	si:ch73-248e21.5
ENSDARG00000028389	rab44
ENSDARG00000087012	LOC108179126
ENSDARG00000055120	ctsba
ENSDARG00000099660	NA
ENSDARG00000010384	lpar5a
ENSDARG00000036074	cebpa
ENSDARG00000102308	ttc39c
ENSDARG00000063159	si:dkey-32e23.4
ENSDARG00000044254	anxa3b
ENSDARG00000055186	ccr9a
ENSDARG00000088745	zgc:173915
ENSDARG00000067797	spi1a
ENSDARG00000108340	si:ch211-283g2.2
ENSDARG00000032161	srgap2
ENSDARG00000030938	fermt3b
ENSDARG00000099674	dicp3.1
ENSDARG00000027750	dpp7
ENSDARG00000070542	mafbb
ENSDARG00000036427	slc3a2a
ENSDARG00000076318	atp6v1ab
ENSDARG00000052826	runx3
ENSDARG00000088641	grn2
ENSDARG00000098108	dusp2
ENSDARG00000088612	si:ch211-153b23.7
ENSDARG00000088023	si:dkey-26c10.5
ENSDARG00000079932	zgc:152830
ENSDARG00000043436	si:dkey-5n18.1
ENSDARG00000074071	zgc:123335
ENSDARG00000010317	gpr183a
ENSDARG00000069844	acod1
ENSDARG00000076950	kel
ENSDARG00000104325	plek
ENSDARG00000077082	agtrap
ENSDARG00000010252	jak3
ENSDARG00000009313	zgc:63831
ENSDARG00000071437	NA
ENSDARG00000103720	NA
ENSDARG00000087152	sowahd
ENSDARG00000056379	si:ch73-86n18.1
ENSDARG00000043802	ms4a17a.9
ENSDARG00000076820	LOC100148479
ENSDARG00000094706	cxcl11.6
ENSDARG00000005821	ncf2
ENSDARG00000033144	psme2
ENSDARG00000087611	tmem268
ENSDARG00000028367	sult2st3
ENSDARG00000028088	galk1
ENSDARG00000099026	si:dkey-185m8.2
ENSDARG00000067751	si:rp71-68n21.9
ENSDARG00000105509	si:cabz01074944.1
ENSDARG00000095695	ms4a17a.10
ENSDARG00000020984	slc16a10
ENSDARG00000067566	sftpbb
ENSDARG00000035719	arl5c
ENSDARG00000077239	si:ch211-165i18.2
ENSDARG00000054942	lgals2a
ENSDARG00000035880	atp6v1c1b
ENSDARG00000067672	card9
ENSDARG00000018146	gpx1a
ENSDARG00000101034	si:dkey-206d17.12
ENSDARG00000077999	si:ch1073-59l16.1
ENSDARG00000100662	cxcl11.1
ENSDARG00000102514	LOC100334604
ENSDARG00000074782	adgrg3
ENSDARG00000092903	zgc:153317
ENSDARG00000102435	plekhf1
ENSDARG00000009387	robo4
ENSDARG00000059054	pdk2b
ENSDARG00000071578	NA
ENSDARG00000057035	stoml3b
ENSDARG00000060200	rgs14b
ENSDARG00000059789	parp8
ENSDARG00000059883	trpv1
ENSDARG00000069461	rnaseka
ENSDARG00000009779	mcl1a
ENSDARG00000056378	ifi30
ENSDARG00000078249	unc13d
ENSDARG00000006468	grap2a
ENSDARG00000058366	si:dkey-222f8.3
ENSDARG00000044073	fuca2
ENSDARG00000099819	sb:cb1058
ENSDARG00000019763	acp5a
ENSDARG00000055713	fmnl1a
ENSDARG00000101017	LOC560447
ENSDARG00000077777	tmsb4x
ENSDARG00000094451	cfp
ENSDARG00000060094	ptgis
ENSDARG00000026990	klhl6
ENSDARG00000055854	nr4a3
ENSDARG00000038010	rac2
ENSDARG00000079826	gpr174
ENSDARG00000057698	ctsd
ENSDARG00000090912	npc2
ENSDARG00000108038	NA
ENSDARG00000074663	zgc:162183
ENSDARG00000007018	ms4a17a.6
ENSDARG00000059906	sdc4
ENSDARG00000045190	ch25h
ENSDARG00000045554	snx20
ENSDARG00000030616	nfe2l1a
ENSDARG00000089307	pmaip1
ENSDARG00000036282	rnaset2
ENSDARG00000069961	il21r.1
ENSDARG00000043593	rapgef1a
ENSDARG00000076602	prss16
ENSDARG00000017602	ccng2
ENSDARG00000062688	gpnmb
ENSDARG00000070668	cd4-1
ENSDARG00000089156	egr3
ENSDARG00000029473	gstm.2
ENSDARG00000075592	tnfaip8l2a
ENSDARG00000054302	ehd4
ENSDARG00000103466	ccl35.1
ENSDARG00000012729	hcls1
ENSDARG00000103340	clic1
ENSDARG00000016691	cd9b
ENSDARG00000006029	lta4h
ENSDARG00000031776	zgc:92066
ENSDARG00000091598	LOC100536673
ENSDARG00000041505	itm2bb
ENSDARG00000091723	si:ch211-202f3.4
ENSDARG00000071463	zgc:154125
ENSDARG00000058731	slc2a6
ENSDARG00000101169	grap2b
ENSDARG00000103846	hspa5
ENSDARG00000091555	ostf1
ENSDARG00000079009	abca1b
ENSDARG00000010794	tfeb
ENSDARG00000055504	si:ch211-212k18.7
ENSDARG00000042824	nfe2l2a
ENSDARG00000044914	suclg2
ENSDARG00000087736	si:dkey-118k5.3
ENSDARG00000059049	zgc:174904
ENSDARG00000013681	si:dkey-42i9.6
ENSDARG00000095807	hp
ENSDARG00000061684	slc25a17
ENSDARG00000105643	si:dkey-181f22.4
ENSDARG00000025147	cd63
ENSDARG00000096304	btr31
ENSDARG00000069114	unc93b1
ENSDARG00000092310	si:ch211-199g17.2
ENSDARG00000053091	si:ch211-204c21.1
ENSDARG00000077069	srgn
ENSDARG00000037852	zgc:101663
ENSDARG00000067796	clpxb
ENSDARG00000022807	zgc:101640
ENSDARG00000078734	myo1f
ENSDARG00000043081	ctsz
ENSDARG00000000906	skap2
ENSDARG00000008363	mcl1b
ENSDARG00000088560	tmem104
ENSDARG00000071084	wipf1b
ENSDARG00000041980	calhm6
ENSDARG00000093186	si:dkey-30j10.5
ENSDARG00000077040	si:ch211-85n16.4
ENSDARG00000067711	parvg
ENSDARG00000057853	atp6v0ca
ENSDARG00000008735	atp6ap2
ENSDARG00000036942	gpd1c
ENSDARG00000101495	ugt5b2
ENSDARG00000059792	trpm5
ENSDARG00000036338	vps11
ENSDARG00000097680	NA
ENSDARG00000070426	chac1
ENSDARG00000098216	si:ch211-215e19.3
ENSDARG00000035907	fam49al
ENSDARG00000092999	tnni4b.1
ENSDARG00000037018	gab1
ENSDARG00000009505	prelid3b
ENSDARG00000031246	hbegfb
ENSDARG00000045530	si:ch211-244b2.4
ENSDARG00000091712	si:dkey-238d18.5
ENSDARG00000077285	scarf1
ENSDARG00000075253	pik3cb
ENSDARG00000068628	rab8b
ENSDARG00000005481	nfkbiaa
ENSDARG00000056346	acap1
ENSDARG00000075831	slc7a8a
ENSDARG00000078448	gpr137ba
ENSDARG00000039265	arhgap4a
ENSDARG00000076697	zmp:0000001168
ENSDARG00000033587	LOC101884755
ENSDARG00000075855	adgre10
ENSDARG00000040080	fli1b
ENSDARG00000079553	cd83
ENSDARG00000053530	cyp4f3
ENSDARG00000015003	arhgap4b
ENSDARG00000086947	NA
ENSDARG00000043403	paox1
ENSDARG00000071004	abhd12
ENSDARG00000019861	fgl2a
ENSDARG00000099690	vaspa
ENSDARG00000037861	slc2a3b
ENSDARG00000076386	epdl1
ENSDARG00000016774	plekho2
ENSDARG00000000588	grasp
ENSDARG00000031506	flvcr2b
ENSDARG00000004060	bhlhe40
ENSDARG00000097496	si:dkey-6e2.2
ENSDARG00000089838	si:dkey-262k9.4
ENSDARG00000018283	cyba
ENSDARG00000077009	wdfy4
ENSDARG00000005368	mcamb
ENSDARG00000101009	cited4b
ENSDARG00000090890	cmklr1
ENSDARG00000019160	sh3bp5la
ENSDARG00000077575	NA
ENSDARG00000021891	zbtb7b
ENSDARG00000051836	si:dkeyp-19e1.3
ENSDARG00000076998	si:ch73-92i20.1
ENSDARG00000002634	b4galt1
ENSDARG00000100436	LOC103911065
ENSDARG00000077788	arhgef10
ENSDARG00000019062	arpc5b
ENSDARG00000024789	mxc
ENSDARG00000105473	si:cabz01036006.1
ENSDARG00000045075	tmem106a
ENSDARG00000040072	scpep1
ENSDARG00000024874	dock4b
ENSDARG00000098114	NA
ENSDARG00000098774	si:zfos-741a10.3
ENSDARG00000008832	neu1
ENSDARG00000075352	brinp3b
ENSDARG00000067916	lyn
ENSDARG00000022165	mgst1.2
ENSDARG00000090783	mfap4
ENSDARG00000031044	lipg
ENSDARG00000011175	atp6v1d
ENSDARG00000040076	pycard
ENSDARG00000075989	arpc2
ENSDARG00000104290	ripk2
ENSDARG00000002196	bach1b
ENSDARG00000061375	sgpl1
ENSDARG00000052515	calcoco2
ENSDARG00000014646	aoc2
ENSDARG00000054340	sla1
ENSDARG00000059001	pim2
ENSDARG00000099465	rnf213a
ENSDARG00000105147	osbpl1a
ENSDARG00000036057	tradd
ENSDARG00000100387	NA
ENSDARG00000103511	zfand2a
ENSDARG00000096906	si:dkey-7i4.24
ENSDARG00000038059	grb2b
ENSDARG00000102555	si:dkey-33i11.9
ENSDARG00000042927	mapre1a
ENSDARG00000045681	irf5
ENSDARG00000053624	csf1rb
ENSDARG00000036588	mhc1zba
ENSDARG00000104408	NA
ENSDARG00000000887	zgc:56699
ENSDARG00000063295	myh9a
ENSDARG00000037190	ftr63
ENSDARG00000019236	gsr
ENSDARG00000039142	arpc5a
ENSDARG00000076484	stab1
ENSDARG00000062025	cpox
ENSDARG00000040497	LOC571124
ENSDARG00000016470	anxa5b
ENSDARG00000016505	apbb1ip
ENSDARG00000045661	irf7
ENSDARG00000077410	myo9b
ENSDARG00000040251	ctsk
ENSDARG00000036637	arl11
ENSDARG00000036107	txnipa
ENSDARG00000002956	si:dkey-32n7.4
ENSDARG00000054063	arpc4
ENSDARG00000101754	NA
ENSDARG00000042793	tpp1
ENSDARG00000016132	keap1a
ENSDARG00000054543	samsn1a
ENSDARG00000069376	tnfsf12
ENSDARG00000100649	tlr1
ENSDARG00000105033	LOC103910066
ENSDARG00000091058	tmem173
ENSDARG00000006370	atp6v1h
ENSDARG00000035652	sat1a.2
ENSDARG00000094012	si:dkey-192g7.3
ENSDARG00000078619	pnp5a
ENSDARG00000017121	mafba
ENSDARG00000077746	NA
ENSDARG00000102599	si:ch1073-392o20.2
ENSDARG00000044694	fybb
ENSDARG00000013711	si:rp71-61h23.4
ENSDARG00000090444	ponzr1
ENSDARG00000021343	wsb1
ENSDARG00000005049	rab20
ENSDARG00000029865	rassf2a
ENSDARG00000017569	reep3a
ENSDARG00000074262	nck1a
ENSDARG00000012247	def6a
ENSDARG00000077918	dnase2b
ENSDARG00000031698	mylk2
ENSDARG00000098821	NA
ENSDARG00000055955	lcp2a
ENSDARG00000086166	si:ch211-286b5.9
ENSDARG00000068681	crfb1
ENSDARG00000025089	loxl4
ENSDARG00000003449	pde10a
ENSDARG00000075952	NA
ENSDARG00000068246	plcb3
ENSDARG00000001953	pfkfb3
ENSDARG00000002509	zgc:153911
ENSDARG00000060723	stim1a
ENSDARG00000034470	aldoab
ENSDARG00000059836	ddit3
ENSDARG00000018303	etv4
ENSDARG00000040255	ephx2
ENSDARG00000042667	klf2a
ENSDARG00000094557	nupr1
ENSDARG00000062933	cmip
ENSDARG00000033437	NA
ENSDARG00000034817	asah1b
ENSDARG00000104991	LOC101885706
ENSDARG00000095533	si:ch211-198c19.3
ENSDARG00000077618	rin3
ENSDARG00000015807	rab22a
ENSDARG00000093126	si:ch73-112l6.1
ENSDARG00000015278	plxnc1
ENSDARG00000025094	edem1
ENSDARG00000053293	ftr14
ENSDARG00000058647	hck
ENSDARG00000019392	stat5a
ENSDARG00000086996	si:ch73-234b20.5
ENSDARG00000070669	cxcr3.3
ENSDARG00000003250	pik3cd
ENSDARG00000011376	dnase1l4.2
ENSDARG00000075163	cxcl20
ENSDARG00000043581	gadd45aa
ENSDARG00000089582	si:dkey-233e3.2
ENSDARG00000102986	csf1ra
ENSDARG00000055759	efhd2
ENSDARG00000021647	gnai1
ENSDARG00000062748	pkn1b
ENSDARG00000042722	blnk
ENSDARG00000098700	il1b
ENSDARG00000024815	ogfrl2
ENSDARG00000103735	elovl1b
ENSDARG00000037307	gnpda1
ENSDARG00000010255	bin2b
ENSDARG00000062695	ccdc126
ENSDARG00000077308	gpr84
ENSDARG00000041394	dnajb1b
ENSDARG00000010641	slc20a1b
ENSDARG00000030020	agfg1a
ENSDARG00000094210	zgc:109934
ENSDARG00000017320	f11r.1
ENSDARG00000104275	dicp1.17
ENSDARG00000078285	pik3ap1
ENSDARG00000046148	tnfaip8l2b
ENSDARG00000057737	rxraa
ENSDARG00000096624	si:dkey-187i8.2
ENSDARG00000086337	si:dkey-102g19.3
ENSDARG00000032743	si:dkey-11p23.7
ENSDARG00000018432	m6pr
ENSDARG00000041108	ctsh
ENSDARG00000060093	dapk1
ENSDARG00000024209	wasf2
ENSDARG00000060263	pecam1
ENSDARG00000003017	ube2al
ENSDARG00000028618	zgc:77517
ENSDARG00000099624	chmp1b
ENSDARG00000104474	il6r
ENSDARG00000037865	cln3
ENSDARG00000091692	havcr2
ENSDARG00000037891	mlx
ENSDARG00000058225	arpc4l
ENSDARG00000104188	fam83fb
ENSDARG00000104118	antxr2a
ENSDARG00000040284	si:dkey-79d12.5
ENSDARG00000059035	porb
ENSDARG00000062049	hmha1b
ENSDARG00000078152	si:dkey-56i24.1
ENSDARG00000078547	si:ch211-264f5.2
ENSDARG00000045980	cst14b.1
ENSDARG00000092760	LOC100537572
ENSDARG00000099411	zgc:158343
ENSDARG00000086897	si:dkey-7i4.1
ENSDARG00000028086	zbtb2b
ENSDARG00000075643	ifi35
ENSDARG00000099874	agap2
ENSDARG00000087706	dicp3.3
ENSDARG00000010752	acsl4b
ENSDARG00000062467	stra6l
ENSDARG00000069302	snx9b
ENSDARG00000093313	ubb
ENSDARG00000099014	fxyd1
ENSDARG00000031681	atp6v0b
ENSDARG00000062991	abi1b
ENSDARG00000098075	sh3bgrl3
ENSDARG00000078119	sh3bp1
ENSDARG00000104636	si:dkey-112a7.4
ENSDARG00000075963	mhc1uba
ENSDARG00000099476	zgc:174863
ENSDARG00000008075	illr4
ENSDARG00000079315	lpxn
ENSDARG00000078191	zbtb46
ENSDARG00000104300	wipf1a
ENSDARG00000097698	NA
ENSDARG00000005464	dnase1l1
ENSDARG00000007693	nfkbiab
ENSDARG00000043475	tagapb
ENSDARG00000099155	tpst2
ENSDARG00000054447	slc29a1b
ENSDARG00000052438	actr2a
ENSDARG00000068432	si:dkey-56m19.5
ENSDARG00000013360	sh3gl3a
ENSDARG00000008165	caspa
ENSDARG00000022315	atp6v1g1
ENSDARG00000035622	xbp1
ENSDARG00000006546	ak4
ENSDARG00000040432	klf2b
ENSDARG00000058178	zdhhc20b
ENSDARG00000030641	letmd1
ENSDARG00000076539	sc:d156
ENSDARG00000052074	si:ch211-122f10.4
ENSDARG00000006545	rgp1
ENSDARG00000094433	caspbl
ENSDARG00000062447	hecw2a
ENSDARG00000003757	cnpy1
ENSDARG00000077664	zgc:110239
ENSDARG00000100729	tln1
ENSDARG00000098477	tec
ENSDARG00000070057	si:dkey-69o16.5
ENSDARG00000033307	igf2b
ENSDARG00000061757	rabgap1l
ENSDARG00000063686	atp23
ENSDARG00000014496	trpv6
ENSDARG00000098753	elmo1
ENSDARG00000097845	si:ch211-105j21.9
ENSDARG00000069463	alox12
ENSDARG00000012718	wee2
ENSDARG00000013443	atp6v1ba
ENSDARG00000037421	egr1
ENSDARG00000020759	elf1
ENSDARG00000044038	zbtb2a
ENSDARG00000067795	crfb6
ENSDARG00000010482	prg4a
ENSDARG00000091418	snx17
ENSDARG00000053124	si:dkey-148a17.6
ENSDARG00000091813	si:dkey-21a6.5
ENSDARG00000014727	acox1
ENSDARG00000026829	cotl1
ENSDARG00000033046	ccni2
ENSDARG00000103915	ero1b
ENSDARG00000070565	adap2
ENSDARG00000101557	scarb1
ENSDARG00000103124	slc35f4
ENSDARG00000058232	NA
ENSDARG00000098302	LOC101884482
ENSDARG00000060248	fgd4b
ENSDARG00000068468	dnah3
ENSDARG00000069808	ostm1
ENSDARG00000003854	acsl1b
ENSDARG00000036104	si:dkeyp-92c9.3
ENSDARG00000071491	nrros
ENSDARG00000009401	vcanb
ENSDARG00000094336	si:dkeyp-82a1.6
ENSDARG00000089706	si:ch211-276a23.5
ENSDARG00000068711	crfb4
ENSDARG00000019307	dusp5
ENSDARG00000036967	smox
ENSDARG00000002285	mcoln1a
ENSDARG00000018179	acvrl1
ENSDARG00000079591	si:ch211-203d1.3
ENSDARG00000021569	gdap2
ENSDARG00000015887	b2ml
ENSDARG00000079329	rfwd2
ENSDARG00000044135	cenpp
ENSDARG00000102914	dennd4b
ENSDARG00000011545	arrb2b
ENSDARG00000089569	pstpip2
ENSDARG00000105481	si:ch211-243a20.4
ENSDARG00000044775	fut7
ENSDARG00000098752	csf3b
ENSDARG00000013014	or101-1
ENSDARG00000061737	ece1
ENSDARG00000052496	hmha1a
ENSDARG00000088449	wu:fb55g09
ENSDARG00000076914	lacc1
ENSDARG00000029497	tfcp2l1
ENSDARG00000054300	dhrs1
ENSDARG00000088927	LOC103911751
ENSDARG00000035326	nccrp1
ENSDARG00000068939	xaf1
ENSDARG00000076239	si:ch211-74f19.2
ENSDARG00000076586	csf2rb
ENSDARG00000100134	LOC100006649
ENSDARG00000096662	abcc3
ENSDARG00000075626	zgc:172090
ENSDARG00000108781	c17h14orf132
ENSDARG00000006598	sgk2b
ENSDARG00000040319	c5ar1
ENSDARG00000042791	git2b
ENSDARG00000099439	serp1
ENSDARG00000042856	itpka
ENSDARG00000076221	zgc:198419
ENSDARG00000103503	dgat1a
ENSDARG00000008388	mmp14b
ENSDARG00000052388	pcgf5b
ENSDARG00000036415	glb1
ENSDARG00000022904	skilb
ENSDARG00000100795	timp4.3
ENSDARG00000104381	NA
ENSDARG00000005463	slc30a1a
ENSDARG00000079858	tmem163a
ENSDARG00000104422	si:ch73-34h11.1
ENSDARG00000103207	rab11fip4b
ENSDARG00000076609	LOC108180085
ENSDARG00000007323	chmp4bb
ENSDARG00000035506	entpd2a.1
ENSDARG00000040930	deptor
ENSDARG00000053131	irak3
ENSDARG00000001656	psmb10
ENSDARG00000101407	tgm1l4
ENSDARG00000096331	si:ch73-248e21.7
ENSDARG00000101138	LOC567656
ENSDARG00000029480	specc1
ENSDARG00000056831	gng2
ENSDARG00000026787	aqp7
ENSDARG00000074223	si:ch211-262n1.4
ENSDARG00000053005	cd22
ENSDARG00000104856	si:ch211-260e23.7
ENSDARG00000025269	pdcd6ip
ENSDARG00000069295	bcl6ab
ENSDARG00000088087	kdm6ba
ENSDARG00000029955	glb1l
ENSDARG00000100753	scarb2b
ENSDARG00000058964	themis2
ENSDARG00000068965	nrip1a
ENSDARG00000067996	csk
ENSDARG00000026482	arhgap12b
ENSDARG00000045417	fam49bb
ENSDARG00000040396	bcl7bb
ENSDARG00000060184	pkn1a
ENSDARG00000104573	slc12a2
ENSDARG00000102758	LOC553228
ENSDARG00000074331	eif4g3b
ENSDARG00000102929	zgc:101715
ENSDARG00000061890	atp13a2
ENSDARG00000079497	tcima
ENSDARG00000102041	NA
ENSDARG00000016016	dbnlb
ENSDARG00000004105	tie1
ENSDARG00000061717	cytip
ENSDARG00000068763	plcg2
ENSDARG00000014657	zgc:171731
ENSDARG00000070076	actr2b
ENSDARG00000079252	fam117ab
ENSDARG00000029232	NA
ENSDARG00000005318	stam2
ENSDARG00000016573	mroh1
ENSDARG00000016613	mcat
ENSDARG00000102482	zgc:165573
ENSDARG00000056722	cd99l2
ENSDARG00000035650	evla
ENSDARG00000006915	arl8ba
ENSDARG00000074129	edem3
ENSDARG00000041724	glipr2
ENSDARG00000042929	tmem120b
ENSDARG00000054251	pqlc3
ENSDARG00000056443	zgc:152753
ENSDARG00000038429	csrnp1b
ENSDARG00000052928	arf6b
ENSDARG00000095459	si:ch211-191j22.3
ENSDARG00000036848	slc43a2a
ENSDARG00000016163	usp33
ENSDARG00000077120	arid5a
ENSDARG00000075919	ccser1
ENSDARG00000015149	wasa
ENSDARG00000003109	rcan1a
ENSDARG00000090767	si:ch211-136m16.8
ENSDARG00000040465	irf2
ENSDARG00000098099	zgc:64065
ENSDARG00000056141	coq10b
ENSDARG00000100126	NA
ENSDARG00000075793	prex1
ENSDARG00000103860	wu:fu71h07
ENSDARG00000023724	cdc42se1
ENSDARG00000093214	si:ch211-284e13.9
ENSDARG00000035909	mfsd2ab
ENSDARG00000053979	chmp2a
ENSDARG00000076899	slc2a13b
ENSDARG00000016745	slc35f6
ENSDARG00000008575	NA
ENSDARG00000018174	gnai2a
ENSDARG00000002271	zfand5b
ENSDARG00000009958	cbl
ENSDARG00000088801	fgd5a
ENSDARG00000104903	cdkn1cb
ENSDARG00000102249	NA
ENSDARG00000075043	si:dkeyp-123h10.2
ENSDARG00000076229	mkl1b
ENSDARG00000073905	zgc:92481
ENSDARG00000075285	si:ch73-116o1.2
ENSDARG00000033466	tagln2
ENSDARG00000039133	lamb4
ENSDARG00000071653	NA
ENSDARG00000104431	slc1a3a
ENSDARG00000015222	cbll1
ENSDARG00000031164	tuba8l2
ENSDARG00000054833	nucb1
ENSDARG00000016649	akr7a3
ENSDARG00000031136	moxd1
ENSDARG00000102612	slc15a4
ENSDARG00000070651	prkcdb
ENSDARG00000078125	rusc1
ENSDARG00000044241	dram2b
ENSDARG00000062081	tbc1d1
ENSDARG00000067784	NA
ENSDARG00000071662	si:rp71-36a1.3
ENSDARG00000071384	slc7a11
ENSDARG00000102908	il16
ENSDARG00000103138	NA
ENSDARG00000040917	cbfb
ENSDARG00000077897	znf296
ENSDARG00000040131	zfyve26
ENSDARG00000042732	tmem189
ENSDARG00000079353	nmrk1
ENSDARG00000058038	eml3
ENSDARG00000021521	rgs14a
ENSDARG00000075261	timp2b
ENSDARG00000090882	LOC101882211
ENSDARG00000077414	zgc:194312
ENSDARG00000013539	ikzf1
ENSDARG00000060751	taok3a
ENSDARG00000033754	rbm48
ENSDARG00000100832	NA
ENSDARG00000088656	NA
ENSDARG00000005350	dip2ba
ENSDARG00000032242	tnnt2c
ENSDARG00000038668	gbp1
ENSDARG00000061520	b4galnt1a
ENSDARG00000104508	slc10a7
ENSDARG00000100582	si:ch211-195b11.3
ENSDARG00000029019	epb41b
ENSDARG00000035198	gcnt4a
ENSDARG00000071261	LOC101884253
ENSDARG00000062965	fam45a
ENSDARG00000098405	map3k1
ENSDARG00000040445	si:ch211-219a4.3
ENSDARG00000100606	arhgef25a
ENSDARG00000023703	kctd6b
ENSDARG00000020442	snx5
ENSDARG00000023303	zgc:66427
ENSDARG00000008816	glud1a
ENSDARG00000016048	gpat3
ENSDARG00000015557	zgc:100829
ENSDARG00000100346	si:ch211-194m7.4
ENSDARG00000053127	helb
ENSDARG00000001782	prkacba
ENSDARG00000075333	tbc1d25
ENSDARG00000015355	fosl1a
ENSDARG00000002405	si:ch211-225b11.1
ENSDARG00000102762	pik3r5
ENSDARG00000095019	lmo2
ENSDARG00000008890	ctns
ENSDARG00000004634	osbp
ENSDARG00000013861	armc1
ENSDARG00000039243	zgc:152791
ENSDARG00000033614	rasgef1ba
ENSDARG00000093493	urp1
ENSDARG00000009484	arf1
ENSDARG00000076320	LOC562630
ENSDARG00000074819	si:dkeyp-23e4.3
ENSDARG00000057273	alox5a
ENSDARG00000100061	LOC103910498
ENSDARG00000000161	itsn2a
ENSDARG00000103864	NA
ENSDARG00000044513	tpst1l
ENSDARG00000039490	pitpnaa
ENSDARG00000089404	si:dkey-24p1.7
ENSDARG00000103718	chmp5b
ENSDARG00000030236	tmem30aa
ENSDARG00000021677	phf11
ENSDARG00000057456	ppp3ccb
ENSDARG00000060348	map3k3
ENSDARG00000093098	ccl34b.8
ENSDARG00000022254	prkcbb
ENSDARG00000104749	si:dkey-202b17.4
ENSDARG00000079946	sqlea
ENSDARG00000062485	dock11
ENSDARG00000027345	mpzl2b
ENSDARG00000008457	faah2a
ENSDARG00000103271	pla2g15
ENSDARG00000104043	gng10
ENSDARG00000098079	rab3gap1
ENSDARG00000021287	zgc:91909
ENSDARG00000068177	pak2a
ENSDARG00000030608	rhogd
ENSDARG00000044373	atg4c
ENSDARG00000044753	idh3b
ENSDARG00000012600	si:dkey-97a13.6
ENSDARG00000042823	spcs2
ENSDARG00000040812	ncf4
ENSDARG00000102320	mob1a
ENSDARG00000027590	sep2
ENSDARG00000075491	si:ch211-26b3.4
ENSDARG00000033160	nr1d1
ENSDARG00000099775	NA
ENSDARG00000086826	sult6b1
ENSDARG00000093906	xcl32a.1
ENSDARG00000027600	pdlim5b
ENSDARG00000054842	hsd17b14
ENSDARG00000057452	ston2
ENSDARG00000102493	ticam1
ENSDARG00000103984	cyth4b
ENSDARG00000019556	clcn7
ENSDARG00000059311	dpysl5b
ENSDARG00000039830	gng5
ENSDARG00000067813	zgc:171844
ENSDARG00000101690	si:ch73-158p21.2
ENSDARG00000026376	aco1
ENSDARG00000069829	rragca
ENSDARG00000062352	sema4ab
ENSDARG00000074282	si:ch73-12o23.1
ENSDARG00000093650	si:ch211-287n14.3
ENSDARG00000039136	cox16
ENSDARG00000015224	cd2ap
ENSDARG00000094935	si:dkey-58f10.11
ENSDARG00000094732	mical3b
ENSDARG00000068367	nfkbie
ENSDARG00000004433	btk
ENSDARG00000045095	elac1
ENSDARG00000033501	tsc22d3
ENSDARG00000080020	il13ra1
ENSDARG00000056407	irf8
ENSDARG00000062532	washc2c
ENSDARG00000069090	atp6v0d1
ENSDARG00000018976	sptlc2a
ENSDARG00000102617	timp4.2
ENSDARG00000063333	nup210
ENSDARG00000087247	kcnab2a
ENSDARG00000103520	si:dkey-148a17.5
ENSDARG00000036442	atp11c
ENSDARG00000073962	ccdc32
ENSDARG00000046071	zgc:77838
ENSDARG00000043894	si:ch211-214k5.3
ENSDARG00000059916	hyal1
ENSDARG00000029671	xpr1b
ENSDARG00000057323	e2f8
ENSDARG00000011845	chn2
ENSDARG00000045105	foxn2b
ENSDARG00000104185	LOC101882696
ENSDARG00000031302	smap1
ENSDARG00000088440	ssh2a
ENSDARG00000016607	echdc2
ENSDARG00000094025	si:dkey-237j10.2
ENSDARG00000011897	tsg101b
ENSDARG00000059741	alpk1
ENSDARG00000100357	NA
ENSDARG00000056203	si:ch211-201h21.5
ENSDARG00000095049	NA
ENSDARG00000044134	iars2
ENSDARG00000024314	herpud1
ENSDARG00000061830	prss12
ENSDARG00000076213	si:dkey-81e3.1
ENSDARG00000101482	hk2
ENSDARG00000044551	atg9a
ENSDARG00000069244	si:ch211-244b2.3
ENSDARG00000074589	rin2
ENSDARG00000056847	si:dkey-27c15.3
ENSDARG00000088708	ngfra
ENSDARG00000074763	mrap2a
ENSDARG00000098181	zgc:113184
ENSDARG00000020405	napab
ENSDARG00000098656	ccl32b.3
ENSDARG00000075766	sccpdha
ENSDARG00000014488	ca2
ENSDARG00000041848	rh50
ENSDARG00000058740	ube2r2
ENSDARG00000098899	zmp:0000001082
ENSDARG00000108441	NA
ENSDARG00000036456	anxa4
ENSDARG00000062040	atp8b5a
ENSDARG00000009350	atg3
ENSDARG00000031885	psmb12
ENSDARG00000100394	lnpep
ENSDARG00000098032	NA
ENSDARG00000051940	ugt2a2
ENSDARG00000075164	mylk5
ENSDARG00000035514	NA
ENSDARG00000019328	plxna4
ENSDARG00000043480	rbbp8
ENSDARG00000077326	slc45a4
ENSDARG00000022891	zgc:175214
ENSDARG00000078313	LOC100332329
ENSDARG00000033355	zgc:101699
ENSDARG00000035133	pho
ENSDARG00000056549	vps26a
ENSDARG00000078888	iqgap1
ENSDARG00000042726	si:ch211-253b1.3
ENSDARG00000014914	lamp2
ENSDARG00000069742	cul5a
ENSDARG00000073837	senp2
ENSDARG00000101868	NA
ENSDARG00000061124	srpr
ENSDARG00000021488	cyth1b
ENSDARG00000011809	mical1
ENSDARG00000105068	si:ch1073-443f11.2
ENSDARG00000103455	NA
ENSDARG00000034975	gpr157
ENSDARG00000104495	pltp
ENSDARG00000077573	tmprss13b
ENSDARG00000041691	bhlhe41
ENSDARG00000034503	per2
ENSDARG00000056233	zgc:110591
ENSDARG00000002401	gale
ENSDARG00000099741	NA
ENSDARG00000098486	tollip
ENSDARG00000007387	irf2a
ENSDARG00000086126	trim33l
ENSDARG00000090537	ifit11
ENSDARG00000026028	ankrd44
ENSDARG00000089333	si:ch211-198c19.1
ENSDARG00000078206	zgc:171506
ENSDARG00000060051	slc47a2.1
ENSDARG00000016474	galcb
ENSDARG00000077768	malt1
ENSDARG00000031954	rbck1
ENSDARG00000019081	zgc:101723
ENSDARG00000030781	acads
ENSDARG00000104890	LOC108183497
ENSDARG00000053215	me1
ENSDARG00000021097	nelfcd
